# Supplementary material for: (S,S)-Di­iodido­{3,3′-methyl­enebis[1-(1-hy­droxy-4-methyl­pentan-2-yl)imidazol-2-ylene]}palladium(II) ethanol monosolvate
Source: IUCrdata. 2025 Jun 10;10(Pt 6):x250423. doi: 10.1107/S2414314625004237 (PMC12230600; doi:10.1107/S2414314625004237)
Supplement: Supplementary file 1 [file x-10-x250423-sup1.cif]

##############################################################################
#                                                                            #
# This CIF contains the data for a data article accepted for                 #
# publication in IUCrData. It conforms to the requirements of                #
# Notes for Authors for IUCrData, and has been                               #
# peer reviewed under the auspices of IUCrData.                              #
#                                                                            #
# Full details of the Crystallographic Information File format               #
# are given in the paper "The Crystallographic Information File (CIF):       #
# a New Standard Archive File for Crystallography" by S. R. Hall, F. H.      #
# Allen and I. D. Brown [Acta Cryst. (1991), A47, 655-685].                  #
#                                                                            #
# The current version of the core CIF dictionary is obtainable from          #
# ftp://ftp.iucr.org/pub/cif_core.dic.                                       #
#                                                                            #
# Software is freely available for graphical display of the structure(s)     #
# in this CIF. For information consult the CIF software page                 #
# http://www.iucr.org/resources/cif/software.                                #
#                                                                            #
# This file may be used for bona fide research purposes within the           #
# scientific community so long as proper attribution is given to the data    # 
# article from which it was obtained.                                        #
#                                                                            #
##############################################################################
data_I
_audit_creation_method
;
Olex2 1.5
(compiled 2025.04.05 svn.rf049d14d for OlexSys, GUI svn.r7224)
;
_journal_date_recd_electronic     2025-04-16
_journal_date_accepted     2025-05-12
_journal_name_full     'IUCrData'
_journal_year     2025
_journal_volume     10
_journal_issue      1
_journal_page_first     0
_journal_page_last     0
_journal_paper_category     HM
_journal_paper_doi     10.1107/S2414314625004237
_journal_coeditor_code     ZL4080
_publ_contact_author_name     'Liangru Yang'
_publ_contact_author_address
;
School of Chemistry & Chemical Engineering, Henan University of Technology,
 Zhengzhou 450001, P. R. China
;
_publ_contact_author_email     'lryang@haut.edu.cn'
_publ_contact_author_fax     ?
_publ_contact_author_phone     ?
_publ_section_title
;\
(<i>S</i>,<i>S</i>)-Diiodido{3,3'-methylenebis[1-(1-hydroxy-4-methylpentan-\
2-yl)imidazol-2-ylene])palladium(II) ethanol monosolvate
;
_publ_section_title_footnote     .
loop_
    _publ_author_name
    _publ_author_footnote
    _publ_author_address
    'Liao, Ping' .
;
School of Chemistry & Chemical Engineering,
Henan University of Technology, Zhengzhou 450001,
People's Republic of China
;
    'Wang, Yanping' .
;
School of Energy and Chemical Engineering, Puyang Vocational and Technical
College, Puyang 457001,
People's Republic of China
;
    'Zhong, Li' .
;
School of Chemistry & Chemical Engineering,
Henan University of Technology, Zhengzhou 450001,
People's Republic of China
;
    'Yuan, Jinwei' .
;
School of Chemistry & Chemical Engineering, Henan University of Technology,
Zhengzhou 450001,
People's Republic of China
;
    'Yang, Liangru' .
;
School of Chemistry & Chemical Engineering, Henan University of Technology,
Zhengzhou 450001,
People's Republic of China
;
_publ_section_synopsis
;
The title methylene-bridged bis-<i>N</i>-heterocyclic carbene (NHC) palladium
complex exhibits a distorted square-planar geometry around the palladium
center, with the six-membered chelate ring adopting a boat conformation.
;
_chemical_name_systematic
;\
(<i>S</i>,<i>S</i>)-Diiodido{3,3'-methylenebis[1-(1-hydroxy-4-methylpentan-\
2-yl)imidazol-2-ylene]}palladium(II) ethanol monosolvate
;
_chemical_name_common     ?
_chemical_formula_moiety     'C19 H32 I2 N4 O2 Pd, C2 H6 O'
_chemical_formula_sum     'C21 H38 I2 N4 O3 Pd'
_chemical_formula_iupac     '[Pd I2 (C19 H32 N4 O2)], C2 H6 O'
_chemical_formula_weight     754.75
_chemical_melting_point     ?
_chemical_absolute_configuration     ad
_space_group_crystal_system     orthorhombic
_space_group_name_H-M_alt     'P 21 21 21'
_space_group_name_Hall     'P 2ac 2ab'
loop_
    _space_group_symop_operation_xyz
    'x, y, z'
    '-x+1/2, -y, z+1/2'
    'x+1/2, -y+1/2, -z'
    '-x, y+1/2, -z+1/2'
_cell_length_a     11.5190(2)
_cell_length_b     12.4798(2)
_cell_length_c     19.5537(3)
_cell_angle_alpha     90
_cell_angle_beta     90
_cell_angle_gamma     90
_cell_volume     2810.92(8)
_cell_formula_units_Z     4
_cell_measurement_reflns_used     4920
_cell_measurement_theta_min     4.1580
_cell_measurement_theta_max     70.9060
_cell_measurement_temperature     293(2)
_exptl_crystal_description     block
_exptl_crystal_colour     yellow
_exptl_crystal_size_max     0.15
_exptl_crystal_size_mid     0.12
_exptl_crystal_size_min     0.1
_exptl_crystal_density_diffrn     1.783
_exptl_crystal_density_meas     ?
_exptl_crystal_density_method     ?
_exptl_crystal_F_000     1472
_exptl_absorpt_coefficient_mu     22.785
_exptl_absorpt_correction_type     multi-scan
_exptl_absorpt_process_details
;
(CrysAlisPro; Rigaku OD, 2019)
;
_exptl_absorpt_correction_T_min     0.58078
_exptl_absorpt_correction_T_max     1.00000
_diffrn_ambient_temperature     293(2)
_diffrn_source     'fine-focus sealed X-ray tube'
_diffrn_radiation_type     'Cu K\a'
_diffrn_radiation_wavelength     1.54184
_diffrn_radiation_monochromator     graphite
_diffrn_measurement_device_type     'Xcalibur, Eos, Gemini'
_diffrn_measurement_device     'four-circle diffractometer'
_diffrn_measurement_method     '\w scans'
_diffrn_detector     'CCD plate'
_diffrn_detector_area_resol_mean     16.2312
_diffrn_reflns_number     10617
_diffrn_reflns_av_R_equivalents     0.0454
_diffrn_reflns_av_unetI/netI     0.0657
_diffrn_reflns_theta_min     4.203
_diffrn_reflns_theta_max     71.044
_diffrn_reflns_theta_full     67.684
_diffrn_measured_fraction_theta_max     0.986
_diffrn_measured_fraction_theta_full     1.000
_diffrn_reflns_limit_h_min     -12
_diffrn_reflns_limit_h_max     13
_diffrn_reflns_limit_k_min     -14
_diffrn_reflns_limit_k_max     15
_diffrn_reflns_limit_l_min     -14
_diffrn_reflns_limit_l_max     23
_diffrn_radiation_probe     x-ray
_refine_special_details     ?
_reflns_number_total     5265
_reflns_number_gt     4887
_reflns_threshold_expression     'I > 2\s(I)'
_refine_ls_structure_factor_coef     Fsqd
_refine_ls_matrix_type     full
_refine_ls_R_factor_all     0.0443
_refine_ls_R_factor_gt     0.0402
_refine_ls_wR_factor_gt     0.0945
_refine_ls_wR_factor_ref     0.0988
_refine_ls_goodness_of_fit_ref     1.043
_refine_ls_restrained_S_all     1.037
_refine_ls_number_reflns     5265
_refine_ls_number_parameters     316
_refine_ls_number_restraints     70
_refine_ls_hydrogen_treatment     constr
_refine_ls_weighting_scheme     calc
_refine_ls_weighting_details
                      'w=1/[\s^2^(Fo^2^)+(0.0424P)^2^] where P=(Fo^2^+2Fc^2^)/3'
_atom_sites_solution_hydrogens     geom
_atom_sites_solution_primary     direct
_atom_sites_solution_secondary     ?
_refine_ls_shift/su_max     0.001
_refine_ls_shift/su_mean     0.000
_refine_diff_density_max     0.943
_refine_diff_density_min     -0.780
_refine_ls_extinction_method     none
_refine_ls_extinction_coef     .
_refine_ls_abs_structure_details
;
Flack <i>x</i> determined using 1903 quotients
[(<i>I</i>^+^)-(<i>I</i>^-^)]/[(<i>I</i>^+^)+(<i>I</i>^-^)]
(Parsons <i>et al.</i>, 2013)
;
_refine_ls_abs_structure_Flack     -0.004(8)
loop_
    _atom_type_symbol
    _atom_type_description
    _atom_type_scat_dispersion_real
    _atom_type_scat_dispersion_imag
    _atom_type_scat_source
    'C' 'C' 0.0181 0.0091
                         'International Tables Vol C Tables 4.2.6.8 and 6.1.1.4'
    'H' 'H' 0.0000 0.0000
                         'International Tables Vol C Tables 4.2.6.8 and 6.1.1.4'
    'I' 'I' -0.3257 6.8362
                         'International Tables Vol C Tables 4.2.6.8 and 6.1.1.4'
    'N' 'N' 0.0311 0.0180
                         'International Tables Vol C Tables 4.2.6.8 and 6.1.1.4'
    'O' 'O' 0.0492 0.0322
                         'International Tables Vol C Tables 4.2.6.8 and 6.1.1.4'
    'Pd' 'Pd' 0.1215 3.9337
                         'International Tables Vol C Tables 4.2.6.8 and 6.1.1.4'
_computing_data_collection
;
CrysAlisPro 1.171.40.53 (Rigaku OD, 2019)
;
_computing_cell_refinement
;
CrysAlisPro 1.171.40.53 (Rigaku OD, 2019)
;
_computing_data_reduction
;
CrysAlisPro 1.171.40.53 (Rigaku OD, 2019)
;
_computing_structure_solution
;
SHELXS  (Sheldrick, 2008)
;
_computing_structure_refinement
;
<i>SHELXL2019/3</i> (Sheldrick, 2015)
;
_computing_molecular_graphics
;
Olex2 1.5 (Dolomanov <i>et al.</i>,  2009)
;
_computing_publication_material
;
Olex2 1.5 (Dolomanov <i>et al.</i>,  2009)
;
loop_
    _atom_site_type_symbol
    _atom_site_label
    _atom_site_fract_x
    _atom_site_fract_y
    _atom_site_fract_z
    _atom_site_U_iso_or_equiv
    _atom_site_adp_type
    _atom_site_calc_flag
    _atom_site_occupancy
    _atom_site_disorder_assembly
    _atom_site_disorder_group
    I I1 0.22094(7) 0.76030(6) 0.28882(4) 0.03677(18) Uani d 1 . .
    I I2 0.47860(7) 0.80151(6) 0.40700(4) 0.03859(19) Uani d 1 . .
    Pd Pd1 0.36900(7) 0.63403(5) 0.35432(3) 0.02394(16) Uani d 1 . .
    O O1 0.7132(10) 0.5393(7) 0.5616(7) 0.066(3) Uani d 1 . .
    H H1 0.687748 0.478394 0.557033 0.100 Uiso calc 1 . .
    O O2 0.0396(14) 0.3230(10) 0.3847(11) 0.111(6) Uani d 1 . .
    H H2 0.088367 0.278229 0.395532 0.167 Uiso calc 1 . .
    O O3 0.231(4) 0.179(4) 0.3972(18) 0.067(9) Uani d 0.58(4) A 1
    H H3A 0.219942 0.114842 0.403898 0.101 Uiso calc 0.58(4) A 1
    N N1 0.1911(9) 0.4636(8) 0.3073(5) 0.035(2) Uani d 1 . .
    N N2 0.3651(9) 0.4424(7) 0.2701(4) 0.033(2) Uani d 1 . .
    N N3 0.5322(8) 0.4567(7) 0.3395(4) 0.0265(18) Uani d 1 . .
    N N4 0.5416(8) 0.5034(7) 0.4443(4) 0.0269(18) Uani d 1 . .
    C C1 0.2992(9) 0.5057(8) 0.3086(5) 0.027(2) Uani d 1 . .
    C C2 0.1928(12) 0.3735(10) 0.2642(7) 0.045(3) Uani d 1 . .
    H H2A 0.129794 0.330227 0.253169 0.053 Uiso calc 1 . .
    C C3 0.3011(11) 0.3617(10) 0.2422(6) 0.040(3) Uani d 1 . .
    H H3 0.328157 0.308308 0.213123 0.048 Uiso calc 1 . .
    C C4 0.4900(12) 0.4538(10) 0.2692(6) 0.040(3) Uani d 1 . .
    H H4A 0.511298 0.519395 0.245733 0.048 Uiso calc 1 . .
    H H4B 0.524699 0.393992 0.245039 0.048 Uiso calc 1 . .
    C C5 0.4888(9) 0.5291(8) 0.3855(5) 0.024(2) Uani d 1 . .
    C C6 0.6090(10) 0.3899(9) 0.3703(6) 0.036(3) Uani d 1 . .
    H H6 0.649617 0.334577 0.349275 0.043 Uiso calc 1 . .
    C C7 0.6163(11) 0.4174(10) 0.4359(6) 0.040(3) Uani d 1 . .
    H H7 0.662050 0.385333 0.469340 0.048 Uiso calc 1 . .
    C C8 0.5235(11) 0.5596(9) 0.5105(5) 0.033(2) Uani d 1 . .
    H H8 0.467610 0.617056 0.501538 0.039 Uiso calc 1 . .
    C C9 0.6332(12) 0.6132(10) 0.5348(6) 0.044(3) Uani d 1 . .
    H H9A 0.668642 0.651178 0.496925 0.053 Uiso calc 1 . .
    H H9B 0.613832 0.665412 0.569787 0.053 Uiso calc 1 . .
    C C10 0.4671(12) 0.4858(11) 0.5620(6) 0.043(3) Uani d 1 . .
    H H10A 0.514080 0.421594 0.565568 0.052 Uiso calc 1 . .
    H H10B 0.468800 0.520929 0.606251 0.052 Uiso calc 1 . .
    C C11 0.3444(12) 0.4526(11) 0.5477(7) 0.046(3) Uani d 1 . .
    H H11 0.344444 0.419456 0.502233 0.055 Uiso calc 1 . .
    C C12 0.2626(15) 0.5474(14) 0.5439(10) 0.075(5) Uani d 1 . .
    H H12A 0.187471 0.523464 0.529165 0.112 Uiso calc 1 . .
    H H12B 0.292290 0.598890 0.511917 0.112 Uiso calc 1 . .
    H H12C 0.256257 0.579808 0.588263 0.112 Uiso calc 1 . .
    C C13 0.3018(15) 0.3686(18) 0.5970(12) 0.097(8) Uani d 1 . .
    H H13A 0.310226 0.394318 0.642997 0.146 Uiso calc 1 . .
    H H13B 0.346479 0.304241 0.591359 0.146 Uiso calc 1 . .
    H H13C 0.221440 0.353569 0.588082 0.146 Uiso calc 1 . .
    C C14 0.0911(10) 0.4990(9) 0.3473(6) 0.035(2) Uani d 1 . .
    H H14 0.111652 0.568367 0.367423 0.042 Uiso calc 1 . .
    C C15 0.0739(16) 0.4208(14) 0.4066(10) 0.072(5) Uani d 1 . .
    H H15A 0.146138 0.413779 0.431679 0.086 Uiso calc 1 . .
    H H15B 0.015924 0.449361 0.437636 0.086 Uiso calc 1 . .
    C C16 -0.0123(10) 0.5180(10) 0.3007(7) 0.042(3) Uani d 1 . .
    H H16A -0.032345 0.450933 0.278620 0.050 Uiso calc 1 . .
    H H16B 0.010273 0.568200 0.265291 0.050 Uiso calc 1 . .
    C C17 -0.1204(12) 0.5616(12) 0.3372(9) 0.055(4) Uani d 1 . .
    H H17 -0.148346 0.506263 0.368686 0.067 Uiso calc 1 . .
    C C18 -0.2155(13) 0.5807(12) 0.2826(11) 0.070(5) Uani d 1 . .
    H H18A -0.185454 0.626213 0.247224 0.106 Uiso calc 1 . .
    H H18B -0.281394 0.614412 0.303586 0.106 Uiso calc 1 . .
    H H18C -0.238542 0.513307 0.263256 0.106 Uiso calc 1 . .
    C C19 -0.0991(15) 0.6642(14) 0.3786(8) 0.069(5) Uani d 1 . .
    H H19A -0.049281 0.648402 0.416660 0.103 Uiso calc 1 . .
    H H19B -0.171869 0.691329 0.395168 0.103 Uiso calc 1 . .
    H H19C -0.062953 0.716958 0.349964 0.103 Uiso calc 1 . .
    C C20 0.348(4) 0.205(6) 0.415(2) 0.090(11) Uani d 0.58(4) A 1
    H H20A 0.360606 0.188291 0.463158 0.108 Uiso calc 0.58(4) A 1
    H H20B 0.360175 0.281393 0.409172 0.108 Uiso calc 0.58(4) A 1
    C C20A 0.345(5) 0.204(9) 0.391(3) 0.091(12) Uani d 0.42(4) A 2
    H H20C 0.358128 0.280701 0.386164 0.109 Uiso calc 0.42(4) A 2
    H H20D 0.354750 0.170198 0.346588 0.109 Uiso calc 0.42(4) A 2
    C C21 0.435(3) 0.143(3) 0.371(2) 0.093(12) Uani d 0.58(4) A 1
    H H21A 0.408514 0.141784 0.324648 0.140 Uiso calc 0.58(4) A 1
    H H21B 0.440859 0.070551 0.387875 0.140 Uiso calc 0.58(4) A 1
    H H21C 0.509430 0.176727 0.373598 0.140 Uiso calc 0.58(4) A 1
    C C21A 0.425(4) 0.155(4) 0.445(3) 0.094(16) Uani d 0.42(4) A 2
    H H21D 0.427849 0.078544 0.438395 0.141 Uiso calc 0.42(4) A 2
    H H21E 0.395236 0.170467 0.489548 0.141 Uiso calc 0.42(4) A 2
    H H21F 0.501320 0.184250 0.440102 0.141 Uiso calc 0.42(4) A 2
    O O3A 0.232(6) 0.183(5) 0.419(2) 0.061(11) Uani d 0.42(4) A 2
    H H3AA 0.227571 0.119314 0.429671 0.091 Uiso calc 0.42(4) A 2
loop_
    _atom_site_aniso_label
    _atom_site_aniso_U_11
    _atom_site_aniso_U_22
    _atom_site_aniso_U_33
    _atom_site_aniso_U_12
    _atom_site_aniso_U_13
    _atom_site_aniso_U_23
    I1 0.0490(4) 0.0298(3) 0.0316(3) 0.0014(3) -0.0019(3) 0.0079(3)
    I2 0.0528(4) 0.0269(3) 0.0361(3) -0.0131(3) -0.0041(3) -0.0017(3)
    Pd1 0.0329(4) 0.0195(3) 0.0194(3) -0.0027(3) 0.0014(3) -0.0020(3)
    O1 0.059(6) 0.034(5) 0.106(9) -0.007(5) -0.043(7) 0.001(6)
    O2 0.109(12) 0.060(8) 0.164(17) -0.003(8) 0.025(12) 0.035(10)
    O3 0.077(15) 0.058(14) 0.067(19) 0.017(12) 0.005(16) 0.017(15)
    N1 0.042(6) 0.027(4) 0.037(5) 0.000(4) 0.001(4) -0.002(4)
    N2 0.042(5) 0.032(4) 0.024(4) 0.001(4) 0.004(4) -0.011(3)
    N3 0.025(4) 0.032(4) 0.023(4) 0.002(4) 0.004(4) -0.005(3)
    N4 0.028(4) 0.028(4) 0.025(4) -0.002(4) -0.002(4) 0.000(3)
    C1 0.034(6) 0.024(5) 0.023(4) -0.009(4) -0.002(4) 0.001(4)
    C2 0.049(7) 0.034(6) 0.051(7) -0.008(6) -0.006(6) -0.014(6)
    C3 0.048(7) 0.039(6) 0.032(5) 0.004(6) 0.000(5) -0.017(5)
    C4 0.048(7) 0.046(6) 0.026(5) -0.003(6) 0.007(5) -0.012(5)
    C5 0.026(5) 0.022(4) 0.024(4) 0.002(4) 0.001(4) -0.002(4)
    C6 0.031(6) 0.032(6) 0.045(6) 0.009(5) 0.007(5) -0.013(5)
    C7 0.034(6) 0.045(6) 0.040(6) 0.006(6) -0.003(5) -0.001(5)
    C8 0.046(6) 0.031(5) 0.021(4) 0.007(5) 0.000(5) -0.005(4)
    C9 0.058(8) 0.035(6) 0.039(6) 0.002(6) -0.011(6) -0.008(5)
    C10 0.051(7) 0.049(7) 0.030(5) 0.004(6) -0.001(6) 0.001(5)
    C11 0.048(8) 0.047(7) 0.043(7) 0.001(6) 0.015(6) -0.002(6)
    C12 0.063(10) 0.076(12) 0.085(13) 0.024(10) 0.004(10) -0.008(10)
    C13 0.061(11) 0.111(17) 0.119(17) -0.016(11) 0.018(12) 0.060(15)
    C14 0.038(6) 0.029(5) 0.038(6) 0.002(5) 0.000(5) -0.002(5)
    C15 0.073(11) 0.066(10) 0.076(11) 0.013(9) 0.028(10) 0.024(9)
    C16 0.036(6) 0.036(6) 0.053(7) 0.003(5) -0.011(6) -0.003(5)
    C17 0.037(7) 0.047(7) 0.083(10) -0.002(6) 0.013(8) 0.014(7)
    C18 0.042(7) 0.047(8) 0.122(15) 0.001(7) -0.007(10) 0.004(9)
    C19 0.071(11) 0.074(11) 0.061(9) 0.012(9) 0.007(8) -0.021(8)
    C20 0.096(17) 0.069(14) 0.11(3) -0.025(14) 0.02(2) -0.01(3)
    C20A 0.095(18) 0.072(15) 0.11(3) -0.023(15) 0.02(2) 0.00(3)
    C21 0.089(19) 0.072(17) 0.12(2) -0.026(16) 0.011(17) -0.012(17)
    C21A 0.08(2) 0.08(2) 0.12(3) -0.013(19) -0.02(2) 0.02(2)
    O3A 0.09(2) 0.036(14) 0.05(2) 0.000(14) 0.018(17) 0.007(15)
_geom_special_details
;
 All esds (except the esd in the dihedral angle between two l.s. planes)
 are estimated using the full covariance matrix.  The cell esds are taken
 into account individually in the estimation of esds in distances, angles
 and torsion angles; correlations between esds in cell parameters are only
 used when they are defined by crystal symmetry.  An approximate (isotropic)
 treatment of cell esds is used for estimating esds involving l.s. planes.
;
loop_
    _geom_bond_atom_site_label_1
    _geom_bond_atom_site_label_2
    _geom_bond_site_symmetry_2
    _geom_bond_distance
    _geom_bond_publ_flag
    I1 Pd1 . 2.6518(10) ?
    I2 Pd1 . 2.6501(10) ?
    Pd1 C1 . 2.003(10) ?
    Pd1 C5 . 1.997(10) ?
    O1 H1 . 0.8200 ?
    O1 C9 . 1.405(15) ?
    O2 H2 . 0.8200 ?
    O2 C15 . 1.35(2) ?
    O3 H3A . 0.8200 ?
    O3 C20 . 1.43(2) ?
    N1 C1 . 1.351(14) ?
    N1 C2 . 1.405(14) ?
    N1 C14 . 1.461(15) ?
    N2 C1 . 1.329(14) ?
    N2 C3 . 1.362(15) ?
    N2 C4 . 1.446(16) ?
    N3 C4 . 1.459(14) ?
    N3 C5 . 1.369(12) ?
    N3 C6 . 1.358(15) ?
    N4 C5 . 1.340(13) ?
    N4 C7 . 1.385(15) ?
    N4 C8 . 1.487(12) ?
    C2 H2A . 0.9300 ?
    C2 C3 . 1.327(18) ?
    C3 H3 . 0.9300 ?
    C4 H4A . 0.9700 ?
    C4 H4B . 0.9700 ?
    C6 H6 . 0.9300 ?
    C6 C7 . 1.330(16) ?
    C7 H7 . 0.9300 ?
    C8 H8 . 0.9800 ?
    C8 C9 . 1.507(17) ?
    C8 C10 . 1.511(16) ?
    C9 H9A . 0.9700 ?
    C9 H9B . 0.9700 ?
    C10 H10A . 0.9700 ?
    C10 H10B . 0.9700 ?
    C10 C11 . 1.499(19) ?
    C11 H11 . 0.9800 ?
    C11 C12 . 1.514(19) ?
    C11 C13 . 1.51(2) ?
    C12 H12A . 0.9600 ?
    C12 H12B . 0.9600 ?
    C12 H12C . 0.9600 ?
    C13 H13A . 0.9600 ?
    C13 H13B . 0.9600 ?
    C13 H13C . 0.9600 ?
    C14 H14 . 0.9800 ?
    C14 C15 . 1.528(19) ?
    C14 C16 . 1.518(16) ?
    C15 H15A . 0.9700 ?
    C15 H15B . 0.9700 ?
    C16 H16A . 0.9700 ?
    C16 H16B . 0.9700 ?
    C16 C17 . 1.534(18) ?
    C17 H17 . 0.9800 ?
    C17 C18 . 1.55(2) ?
    C17 C19 . 1.53(2) ?
    C18 H18A . 0.9600 ?
    C18 H18B . 0.9600 ?
    C18 H18C . 0.9600 ?
    C19 H19A . 0.9600 ?
    C19 H19B . 0.9600 ?
    C19 H19C . 0.9600 ?
    C20 H20A . 0.9700 ?
    C20 H20B . 0.9700 ?
    C20 C21 . 1.53(3) ?
    C20A H20C . 0.9700 ?
    C20A H20D . 0.9700 ?
    C20A C21A . 1.53(3) ?
    C20A O3A . 1.44(3) ?
    C21 H21A . 0.9600 ?
    C21 H21B . 0.9600 ?
    C21 H21C . 0.9600 ?
    C21A H21D . 0.9600 ?
    C21A H21E . 0.9600 ?
    C21A H21F . 0.9600 ?
    O3A H3AA . 0.8200 ?
loop_
    _geom_angle_atom_site_label_1
    _geom_angle_atom_site_label_2
    _geom_angle_atom_site_label_3
    _geom_angle_site_symmetry_1
    _geom_angle_site_symmetry_3
    _geom_angle
    _geom_angle_publ_flag
    I2 Pd1 I1 . . 91.46(3) ?
    C1 Pd1 I1 . . 90.1(3) ?
    C1 Pd1 I2 . . 174.5(3) ?
    C5 Pd1 I1 . . 168.9(3) ?
    C5 Pd1 I2 . . 94.0(3) ?
    C5 Pd1 C1 . . 83.7(4) ?
    C9 O1 H1 . . 109.5 ?
    C15 O2 H2 . . 109.5 ?
    C20 O3 H3A . . 109.5 ?
    C1 N1 C2 . . 108.1(10) ?
    C1 N1 C14 . . 126.8(10) ?
    C2 N1 C14 . . 125.0(10) ?
    C1 N2 C3 . . 110.9(10) ?
    C1 N2 C4 . . 121.1(9) ?
    C3 N2 C4 . . 127.3(10) ?
    C5 N3 C4 . . 120.9(9) ?
    C6 N3 C4 . . 128.4(10) ?
    C6 N3 C5 . . 110.6(8) ?
    C5 N4 C7 . . 111.5(9) ?
    C5 N4 C8 . . 124.8(9) ?
    C7 N4 C8 . . 123.7(9) ?
    N1 C1 Pd1 . . 133.6(8) ?
    N2 C1 Pd1 . . 119.9(8) ?
    N2 C1 N1 . . 106.5(9) ?
    N1 C2 H2A . . 126.4 ?
    C3 C2 N1 . . 107.2(11) ?
    C3 C2 H2A . . 126.4 ?
    N2 C3 H3 . . 126.4 ?
    C2 C3 N2 . . 107.3(10) ?
    C2 C3 H3 . . 126.4 ?
    N2 C4 N3 . . 108.8(9) ?
    N2 C4 H4A . . 109.9 ?
    N2 C4 H4B . . 109.9 ?
    N3 C4 H4A . . 109.9 ?
    N3 C4 H4B . . 109.9 ?
    H4A C4 H4B . . 108.3 ?
    N3 C5 Pd1 . . 119.0(7) ?
    N4 C5 Pd1 . . 137.1(7) ?
    N4 C5 N3 . . 103.9(8) ?
    N3 C6 H6 . . 125.9 ?
    C7 C6 N3 . . 108.1(10) ?
    C7 C6 H6 . . 125.9 ?
    N4 C7 H7 . . 127.0 ?
    C6 C7 N4 . . 105.9(11) ?
    C6 C7 H7 . . 127.0 ?
    N4 C8 H8 . . 106.4 ?
    N4 C8 C9 . . 111.6(10) ?
    N4 C8 C10 . . 110.7(9) ?
    C9 C8 H8 . . 106.4 ?
    C9 C8 C10 . . 114.9(10) ?
    C10 C8 H8 . . 106.4 ?
    O1 C9 C8 . . 112.1(10) ?
    O1 C9 H9A . . 109.2 ?
    O1 C9 H9B . . 109.2 ?
    C8 C9 H9A . . 109.2 ?
    C8 C9 H9B . . 109.2 ?
    H9A C9 H9B . . 107.9 ?
    C8 C10 H10A . . 108.1 ?
    C8 C10 H10B . . 108.1 ?
    H10A C10 H10B . . 107.3 ?
    C11 C10 C8 . . 116.7(11) ?
    C11 C10 H10A . . 108.1 ?
    C11 C10 H10B . . 108.1 ?
    C10 C11 H11 . . 106.6 ?
    C10 C11 C12 . . 112.3(13) ?
    C10 C11 C13 . . 112.3(13) ?
    C12 C11 H11 . . 106.6 ?
    C13 C11 H11 . . 106.6 ?
    C13 C11 C12 . . 111.8(14) ?
    C11 C12 H12A . . 109.5 ?
    C11 C12 H12B . . 109.5 ?
    C11 C12 H12C . . 109.5 ?
    H12A C12 H12B . . 109.5 ?
    H12A C12 H12C . . 109.5 ?
    H12B C12 H12C . . 109.5 ?
    C11 C13 H13A . . 109.5 ?
    C11 C13 H13B . . 109.5 ?
    C11 C13 H13C . . 109.5 ?
    H13A C13 H13B . . 109.5 ?
    H13A C13 H13C . . 109.5 ?
    H13B C13 H13C . . 109.5 ?
    N1 C14 H14 . . 107.0 ?
    N1 C14 C15 . . 108.5(11) ?
    N1 C14 C16 . . 110.1(10) ?
    C15 C14 H14 . . 107.0 ?
    C16 C14 H14 . . 107.0 ?
    C16 C14 C15 . . 116.9(12) ?
    O2 C15 C14 . . 112.0(16) ?
    O2 C15 H15A . . 109.2 ?
    O2 C15 H15B . . 109.2 ?
    C14 C15 H15A . . 109.2 ?
    C14 C15 H15B . . 109.2 ?
    H15A C15 H15B . . 107.9 ?
    C14 C16 H16A . . 108.7 ?
    C14 C16 H16B . . 108.7 ?
    C14 C16 C17 . . 114.4(12) ?
    H16A C16 H16B . . 107.6 ?
    C17 C16 H16A . . 108.7 ?
    C17 C16 H16B . . 108.7 ?
    C16 C17 H17 . . 108.0 ?
    C16 C17 C18 . . 108.0(14) ?
    C18 C17 H17 . . 108.0 ?
    C19 C17 C16 . . 114.3(12) ?
    C19 C17 H17 . . 108.0 ?
    C19 C17 C18 . . 110.4(13) ?
    C17 C18 H18A . . 109.5 ?
    C17 C18 H18B . . 109.5 ?
    C17 C18 H18C . . 109.5 ?
    H18A C18 H18B . . 109.5 ?
    H18A C18 H18C . . 109.5 ?
    H18B C18 H18C . . 109.5 ?
    C17 C19 H19A . . 109.5 ?
    C17 C19 H19B . . 109.5 ?
    C17 C19 H19C . . 109.5 ?
    H19A C19 H19B . . 109.5 ?
    H19A C19 H19C . . 109.5 ?
    H19B C19 H19C . . 109.5 ?
    O3 C20 H20A . . 109.4 ?
    O3 C20 H20B . . 109.4 ?
    O3 C20 C21 . . 111(4) ?
    H20A C20 H20B . . 108.0 ?
    C21 C20 H20A . . 109.4 ?
    C21 C20 H20B . . 109.4 ?
    H20C C20A H20D . . 109.2 ?
    C21A C20A H20C . . 111.4 ?
    C21A C20A H20D . . 111.4 ?
    O3A C20A H20C . . 111.4 ?
    O3A C20A H20D . . 111.4 ?
    O3A C20A C21A . . 102(6) ?
    C20 C21 H21A . . 109.5 ?
    C20 C21 H21B . . 109.5 ?
    C20 C21 H21C . . 109.5 ?
    H21A C21 H21B . . 109.5 ?
    H21A C21 H21C . . 109.5 ?
    H21B C21 H21C . . 109.5 ?
    C20A C21A H21D . . 109.5 ?
    C20A C21A H21E . . 109.5 ?
    C20A C21A H21F . . 109.5 ?
    H21D C21A H21E . . 109.5 ?
    H21D C21A H21F . . 109.5 ?
    H21E C21A H21F . . 109.5 ?
    C20A O3A H3AA . . 109.5 ?
loop_
    _geom_torsion_atom_site_label_1
    _geom_torsion_atom_site_label_2
    _geom_torsion_atom_site_label_3
    _geom_torsion_atom_site_label_4
    _geom_torsion_site_symmetry_1
    _geom_torsion_site_symmetry_2
    _geom_torsion_site_symmetry_3
    _geom_torsion_site_symmetry_4
    _geom_torsion
    _geom_torsion_publ_flag
    N1 C2 C3 N2 . . . . -0.5(15) ?
    N1 C14 C15 O2 . . . . -67.9(18) ?
    N1 C14 C16 C17 . . . . -176.7(10) ?
    N3 C6 C7 N4 . . . . -0.2(14) ?
    N4 C8 C9 O1 . . . . -75.5(13) ?
    N4 C8 C10 C11 . . . . -67.5(14) ?
    C1 N1 C2 C3 . . . . 1.6(15) ?
    C1 N1 C14 C15 . . . . -102.5(14) ?
    C1 N1 C14 C16 . . . . 128.4(11) ?
    C1 N2 C3 C2 . . . . -0.8(14) ?
    C1 N2 C4 N3 . . . . 49.6(14) ?
    C2 N1 C1 Pd1 . . . . 178.1(9) ?
    C2 N1 C1 N2 . . . . -2.0(13) ?
    C2 N1 C14 C15 . . . . 72.3(16) ?
    C2 N1 C14 C16 . . . . -56.8(15) ?
    C3 N2 C1 Pd1 . . . . -178.4(8) ?
    C3 N2 C1 N1 . . . . 1.8(13) ?
    C3 N2 C4 N3 . . . . -120.4(12) ?
    C4 N2 C1 Pd1 . . . . 10.1(14) ?
    C4 N2 C1 N1 . . . . -169.7(10) ?
    C4 N2 C3 C2 . . . . 170.0(12) ?
    C4 N3 C5 Pd1 . . . . -1.5(13) ?
    C4 N3 C5 N4 . . . . 176.1(10) ?
    C4 N3 C6 C7 . . . . -175.7(12) ?
    C5 N3 C4 N2 . . . . -54.5(14) ?
    C5 N3 C6 C7 . . . . 0.2(14) ?
    C5 N4 C7 C6 . . . . 0.1(14) ?
    C5 N4 C8 C9 . . . . -116.1(11) ?
    C5 N4 C8 C10 . . . . 114.7(12) ?
    C6 N3 C4 N2 . . . . 121.1(12) ?
    C6 N3 C5 Pd1 . . . . -177.8(7) ?
    C6 N3 C5 N4 . . . . -0.2(12) ?
    C7 N4 C5 Pd1 . . . . 177.0(9) ?
    C7 N4 C5 N3 . . . . 0.0(12) ?
    C7 N4 C8 C9 . . . . 63.7(14) ?
    C7 N4 C8 C10 . . . . -65.5(14) ?
    C8 N4 C5 Pd1 . . . . -3.2(17) ?
    C8 N4 C5 N3 . . . . 179.9(9) ?
    C8 N4 C7 C6 . . . . -179.7(11) ?
    C8 C10 C11 C12 . . . . -60.2(16) ?
    C8 C10 C11 C13 . . . . 172.7(14) ?
    C9 C8 C10 C11 . . . . 165.1(11) ?
    C10 C8 C9 O1 . . . . 51.5(15) ?
    C14 N1 C1 Pd1 . . . . -6.3(18) ?
    C14 N1 C1 N2 . . . . 173.5(10) ?
    C14 N1 C2 C3 . . . . -174.0(11) ?
    C14 C16 C17 C18 . . . . 177.8(11) ?
    C14 C16 C17 C19 . . . . 54.5(17) ?
    C15 C14 C16 C17 . . . . 59.0(16) ?
    C16 C14 C15 O2 . . . . 57.3(19) ?
loop_
    _geom_hbond_atom_site_label_D
    _geom_hbond_atom_site_label_H
    _geom_hbond_atom_site_label_A
    _geom_hbond_site_symmetry_A
    _geom_hbond_distance_DH
    _geom_hbond_distance_HA
    _geom_hbond_distance_DA
    _geom_hbond_angle_DHA
    _geom_hbond_publ_flag
    O1 H1 O3 3_556 0.82 2.21 2.85(5) 134.2 yes
    O1 H1 O3A 3_556 0.82 2.13 2.80(6) 140.1 yes
    O2 H2 O3 . 0.82 2.06 2.86(5) 163.9 yes
    O2 H2 O3A . 0.82 2.09 2.90(7) 170.9 yes
    O3 H3A O1 3_456 0.82 2.04 2.85(5) 167.9 yes
    O3A H3AA O1 3_456 0.82 1.99 2.80(6) 169.7 yes
_shelx_space_group_comment
;
The symmetry employed for this shelxl refinement is uniquely defined
by the following loop, which should always be used as a source of
symmetry information in preference to the above space-group names.
They are only intended as comments.
;
_shelx_estimated_absorpt_T_min     0.131
_shelx_estimated_absorpt_T_max     0.209
_shelx_hkl_file
;
   0   0   2 85805.7 2929.48   3
   0   0   3 930.589 425.164   3
   0   0   4 240688. 6851.22   3
   0   0   5-326.012 587.306   3
   0   0   6 199517. 7541.13   3
   0   0   7 399.381 340.934  14
   0   0   7 1230.97 652.706   3
   0   0   8 1522.20 583.782  14
   0   0   8 1408.62 697.847   3
   0   0   9-255.958 1022.78   3
   0   0  10 33477.7 3939.08   3
   0   0  11-245.161 677.402   3
   0   0  12 9690.06 2445.83   3
   0   0  13 758.371 747.969   3
   0   0  14 152529. 9972.47   3
   0   0  15-78.8724 446.826  11
   0   0  16 168358. 6748.23  11
   0   0  17 159.822 437.346  11
   0   0  17 164.563 385.455   8
   0   0  18 12880.5 1901.89   8
   0   0  19 60.9722 449.698   8
   0   0  20 80157.4 4388.98   8
   0   0  21-169.808 321.884   8
   0   0  21-477.972 523.028  10
   0   0  22 3523.14 941.056  10
   0   0  23-187.554 410.430  10
   0  -1   0 716.789 211.071   2
   0  -1   1 275736. 4595.89   2
   0  -1  -1 293932. 4150.81   2
   0   1   2 193266. 4088.91   3
   0  -1   2 190805. 4475.05   1
   0   1   3 346482. 6620.07   3
   0  -1   3 350308. 7104.90   1
   0  -1  -3 360728. 4404.64   4
   0  -1  -4 493197. 6178.00   4
   0   1   4 483925. 9188.71   3
   0  -1  -5 37588.2 1998.16   4
   0   1   5 38916.6 2968.45   3
   0  -1  -6 39048.7 2253.65   4
   0  -1   6 37508.1 3348.24   3
   0   1   6 33941.6 3056.54   3
   0  -1   7 70305.9 4960.41   3
   0  -1  -7 77611.2 3451.71   4
   0   1   7 66211.6 4594.20   3
   0  -1   8 63846.6 5037.36   3
   0   1   8 65588.5 4902.43   3
   0  -1  -8 68152.7 3474.17   4
   0   1   9 110860. 6796.04   3
   0  -1   9 118950. 7276.67   3
   0  -1  10 13660.2 2620.57   3
   0   1  10 13931.1 2604.76   3
   0   1  11 2313.90 1359.27   3
   0  -1  11 3144.65 1408.44   3
   0  -1  12 77457.1 6798.59   3
   0   1  12 82741.8 6774.69   3
   0   1  13 33561.8 4489.06   3
   0  -1  13 30111.6 4438.20   3
   0  -1  14-50.9929 867.235   3
   0   1  14 1330.54 1191.87   3
   0   1  15 969.472 631.580  11
   0  -1  15 1269.18 613.599  11
   0   1  16 9037.02 1606.71  11
   0  -1  16 6706.85 1405.71  11
   0   1  17 217788. 7715.58  11
   0  -1  17 240716. 8420.44   8
   0   1  18 335.520 366.903  11
   0  -1  18-173.988 464.716   8
   0   1  19 43616.0 3446.29  11
   0  -1  19 42001.4 3413.58   8
   0  -1  20 21.0488 379.274   8
   0   1  21 6923.50 1323.03  10
   0  -1  21 8574.04 1537.88  10
   0  -1  21 7063.16 1275.60   8
   0   1  22 11860.0 1652.13  10
   0  -1  22 11199.5 1424.41   8
   0  -1  22 11040.1 1587.25  10
   0  -1  23 3117.67 768.006  10
   0   1  23 5700.32 1011.80  10
   0   2   0 79154.4 2436.77  16
   0  -2   0 80477.8 3284.02   2
   0   2   1 982.260 228.238  12
   0  -2  -1 1031.93 444.762   2
   0  -2   1 47.2192 350.190   2
   0  -2   1 588.375 188.021   5
   0  -2  -2 64650.7 2801.78   2
   0  -2   3 3285.54 883.080   1
   0  -2  -3 5171.96 935.437   2
   0  -2   4 44310.6 3167.61   1
   0   2   5 413823. 8837.97  17
   0  -2   5 420686. 10633.4   1
   0   2   5 406281. 9492.61   3
   0   2   6 140284. 6152.74   3
   0  -2   6 147643. 6892.58   1
   0   2   7 41994.4 3711.74   3
   0   2   8 4445.95 1397.85   3
   0  -2   8 4762.66 1420.92   3
   0  -2   9 164981. 8967.25   3
   0   2   9 157609. 8103.82   3
   0  -2  10 307542. 12842.4   3
   0   2  10 277795. 11394.6   3
   0  -2  11 36381.9 4632.16   3
   0   2  11 39213.3 4511.57   3
   0   2  12 6356.28 1908.44   3
   0  -2  12 7247.80 2258.50   3
   0  -2  13 87048.6 7801.68   3
   0   2  13 88361.4 7326.99   3
   0  -2  14 35680.7 5146.87   3
   0   2  15 10141.8 1647.53  11
   0   2  15 11244.4 1797.02  18
   0   2  16 129264. 6018.44  18
   0   2  16 130466. 5969.99  11
   0   2  17 7703.66 1487.79  18
   0   2  17 5397.40 1258.43  11
   0  -2  17 6176.17 1370.01   8
   0   2  18 1878.10 807.923  11
   0  -2  18 4471.23 1169.88   8
   0   2  19 6350.28 1313.18  11
   0  -2  19 7472.35 1463.71   8
   0  -2  20 5361.72 1234.28  10
   0   2  20 7450.86 1474.19  10
   0  -2  20 8122.17 1438.32   8
   0  -2  21 4238.04 1019.39   8
   0   2  21 4732.92 1072.21  10
   0  -2  21 5133.75 1217.54  10
   0  -2  22 146.304 373.564  10
   0   2  22 591.088 376.484  10
   0  -2  22-476.023 460.872   8
   0   2  23 3755.55 757.531  10
   0  -2  23 3681.10 804.174  10
   0   3   0 289.286 344.046  16
   0  -3   0 906.473 570.834   2
   0  -3   1 32587.9 2709.21   2
   0  -3   1 33394.1 1447.59   5
   0  -3  -1 32485.6 2460.90   2
   0   3   2 88848.5 2441.21  12
   0  -3   2 91862.0 4532.68   2
   0  -3  -2 84040.4 3912.19   2
   0  -3  -3 60439.9 3413.31   2
   0   3   4 28005.8 2204.64  17
   0  -3   4 25347.0 2701.90   1
   0  -3  -4 27533.8 2490.40   2
   0   3   5 25348.4 2285.87  17
   0  -3  -5 17882.6 2130.54   2
   0  -3   5 20168.3 2628.13   1
   0   3   6 59204.4 3851.73  17
   0  -3  -6 56030.9 4101.93   2
   0  -3   6 62329.8 4810.22   1
   0  -3  -7 525106. 13617.1   2
   0  -3   7 582336. 15779.0   1
   0  -3  -8 366777. 12233.3   2
   0  -3  -9 151460. 8384.92   2
   0  -3 -10 28954.8 3934.37   2
   0  -3  10 42540.7 5125.91   3
   0  -3  11 12675.6 3001.05   3
   0  -3 -11 10707.2 2493.88   2
   0  -3 -12 148836. 9776.85   2
   0  -3  12 160468. 10832.0   3
   0   3  13 765.925 896.844  12
   0  -3 -13 561.246 870.770   2
   0  -3  13 2218.70 1559.74   3
   0   3  14 21489.5 3593.87  12
   0  -3 -14 20789.9 3878.89   2
   0   3  15 3288.79 1142.77  11
   0   3  15 4167.31 1163.78  18
   0   3  16 14475.3 1995.99  11
   0   3  16 11515.2 1899.49  18
   0   3  17 12856.7 1958.90  18
   0   3  17 13281.9 1959.10  11
   0  -3  17 14039.9 2087.21   8
   0   3  18 6308.75 1400.54  11
   0   3  18 4662.51 1149.45  18
   0  -3  18 4283.30 1167.53   8
   0   3  19 15078.1 1997.00  11
   0   3  19 20950.8 2357.12  18
   0  -3  19 20309.6 2412.88   8
   0   3  20-123.683 543.722  11
   0   3  20-200.105 640.524  10
   0  -3  20 271.230 512.786  10
   0  -3  20-370.946 552.479   8
   0   3  21 15060.3 1861.89  10
   0  -3  21 16184.7 1897.52  10
   0  -3  21 16238.3 1896.80   8
   0  -3  22 4901.58 912.589  10
   0   3  22 4384.11 907.841  10
   0  -3  22 4684.64 921.808   8
   0  -3  23 16891.7 1479.34  10
   0   3  23 12056.2 1267.07  10
   0   4   0 40821.0 2567.91  16
   0  -4   0 41302.3 3443.90   2
   0   4  -1 21490.5 1892.06  16
   0  -4   1 21939.0 1344.81   5
   0  -4   1 20031.9 2469.77   2
   0  -4  -1 22352.2 2465.16   2
   0  -4   2 65180.0 4449.06   2
   0  -4  -2 65437.1 4110.74   2
   0   4   3 21295.1 2005.83  17
   0   4   3 25365.6 1550.22  12
   0  -4  -3 20181.4 2335.71   2
   0   4   4 198955. 6420.68  17
   0  -4  -4 197805. 7331.31   2
   0   4   5 6304.68 1058.93  12
   0   4   5 6978.20 1382.56  17
   0  -4   5 5378.00 1616.02   1
   0  -4  -5 6900.77 1499.33   2
   0   4   6 84895.6 4271.84  12
   0   4   6 81332.6 4759.75  17
   0  -4  -6 81886.5 5362.81   2
   0  -4   6 82198.1 6004.10   1
   0   4   7 71649.3 4864.34  17
   0  -4   7 65545.1 5650.20   1
   0  -4  -7 72187.5 5411.25   2
   0  -4  -8 213995. 9922.52   2
   0  -4   8 234213. 11389.5   1
   0  -4  -9 117338. 7916.89   2
   0   4  10 318289. 11195.6  12
   0  -4 -10 252670. 12239.4   2
   0   4  11 33318.8 3827.74  12
   0  -4  11 33818.2 5076.18   3
   0  -4 -11 27750.0 4209.21   2
   0   4  12 54042.9 5554.46  14
   0   4  12 48069.8 4862.84  12
   0  -4  12 49145.5 6369.89   3
   0  -4 -12 47380.3 5817.90   2
   0   4  13 19249.3 3247.10  12
   0  -4  13 23832.4 4536.75   3
   0  -4 -13 16487.1 3532.34   2
   0   4  14-529.570 526.084  18
   0   4  14 586.127 634.702  11
   0   4  15 4674.10 1199.81  18
   0   4  15 6415.61 1369.53  11
   0   4  16 5183.67 1351.70  18
   0   4  16 5603.73 1296.84  11
   0  -4  16 5906.78 1324.36   8
   0   4  17 10290.4 1727.47  11
   0   4  17 10225.3 1787.50  18
   0  -4  17 11956.4 1908.69   8
   0   4  18 32116.0 3120.17  18
   0   4  18 32053.7 3007.17  11
   0  -4  18 36724.0 3270.18   8
   0   4  19 16060.8 2021.46  10
   0   4  19 13694.6 1915.49  18
   0  -4  19 18504.8 2196.14  10
   0   4  19 15099.6 1990.86  11
   0  -4  19 16074.8 2095.26   8
   0   4  20 3843.69 942.551  11
   0  -4  20 3716.27 1019.25   8
   0  -4  20 1979.46 739.408  10
   0   4  20 3043.37 847.566  10
   0   4  21 449.303 315.165  10
   0  -4  21 32.2730 284.693  10
   0  -4  21-353.254 564.566   8
   0   4  22 7199.91 1019.50  10
   0  -4  22 6468.72 974.526  10
   0  -4  22 8045.86 1154.09   8
   0   5   0 320.009 372.984  16
   0  -5   0 305.409 718.961   2
   0   5  -1 1310.55 692.730  16
   0  -5  -1 488.752 638.695   2
   0  -5   1 695.357 760.592   2
   0   5  -2 336399. 8418.85  16
   0  -5   2 356522. 11564.1   2
   0  -5  -2 330024. 10645.5   2
   0   5   3 5128.60 1125.73  17
   0  -5  -3 3043.55 1093.08   2
   0   5   4 43426.6 3314.01  17
   0  -5  -4 43879.1 3988.49   2
   0   5   5 83476.5 4882.45  17
   0  -5   5 79400.5 6001.54   1
   0  -5  -5 90268.5 5898.52   2
   0   5   6 16724.3 1858.28  12
   0   5   6 17007.9 2413.54  17
   0  -5  -6 14672.6 2527.74   2
   0  -5   6 16679.8 2924.57   1
   0   5   7 294980. 10525.3  17
   0   5   7 309503. 9004.65  12
   0  -5   7 290647. 12730.1   1
   0  -5  -7 291360. 11687.2   2
   0   5   8 140197. 6542.58  12
   0  -5  -8 125538. 8158.81   2
   0  -5   8 139660. 9318.01   1
   0   5   9 130186. 6774.91  12
   0  -5  -9 107935. 8006.14   2
   0  -5   9 126153. 9339.63   1
   0   5  10 4396.40 1360.27  12
   0  -5 -10 2366.26 925.989   2
   0  -5  11 8289.41 2707.47   3
   0  -5 -11 6109.35 2072.18   2
   0   5  12-1474.93 1180.75  14
   0  -5 -12 1152.35 1193.47   2
   0  -5  12-158.275 712.608   3
   0   5  13 25366.7 2762.58  11
   0  -5  13 39072.8 3146.14   9
   0   5  14 44755.7 3735.90  11
   0   5  14 46304.6 3958.54  18
   0   5  15 3752.49 1222.81  18
   0   5  15 4298.92 1165.14  11
   0   5  16 22017.8 2747.69  18
   0   5  16 26079.8 2814.65  11
   0  -5  16 24611.1 2693.67   8
   0   5  17 557.324 636.049  11
   0   5  17 1016.41 690.557  18
   0  -5  17 397.324 547.334   8
   0   5  18 50169.7 3909.34  18
   0   5  18 48452.5 3693.18  11
   0  -5  18 56630.4 3920.84   8
   0   5  19 17469.0 2135.41  11
   0   5  19 14619.3 2048.29  18
   0  -5  19 16387.6 2026.10   8
   0   5  20 6952.27 1244.32  11
   0  -5  20 6842.17 1264.10   8
   0   5  21 59785.0 3311.84  11
   0  -5  21 62198.1 3365.85   8
   0  -5  22 2601.54 691.442   8
   0  -6   0 730.469 659.881   2
   0   6  -1 353611. 9413.40  16
   0  -6  -1 342148. 12435.9   2
   0  -6   1 366610. 12922.3   2
   0   6  -2 105971. 5187.26  16
   0  -6  -2 96778.3 6599.34   2
   0  -6   2 106036. 6957.52   2
   0   6   3 108596. 5459.60  17
   0   6  -3 108081. 5302.82  16
   0  -6  -3 105106. 6909.88   2
   0   6  -4 199643. 7424.50  16
   0   6   4 209785. 7957.36  17
   0  -6  -4 207382. 9771.84   2
   0   6   5 43829.9 3835.04  17
   0  -6   5 46555.8 4937.34   1
   0  -6  -5 41764.8 4528.07   2
   0   6   6 1419.77 632.234  17
   0  -6  -6 2012.80 1135.89   2
   0  -6   6-433.457 763.768   1
   0   6   7 22403.4 3154.18  17
   0  -6   7 16457.6 3190.47   1
   0  -6  -7 16054.7 3021.45   2
   0   6   8 10681.4 2400.25  17
   0  -6   8 12255.8 3018.54   1
   0  -6  -8 10202.4 2681.36   2
   0  -6  -9 9567.16 2507.45   2
   0  -6   9 9582.67 2748.68   1
   0  -6 -10 28736.3 4631.21   2
   0  -6 -11 431.213 853.623   2
   0   6  12 41263.6 3659.61  11
   0  -6  12 65026.7 4196.52   9
   0   6  13 12.1161 453.740  11
   0  -6  13 362.229 361.412   9
   0   6  14 28156.6 3198.20  18
   0   6  14 31148.3 3213.58  11
   0  -6  14 28070.7 2883.97   8
   0  -6  14 30139.7 2784.76   9
   0   6  15 135347. 6954.52  18
   0   6  15 136028. 6625.94  11
   0  -6  15 134730. 6241.78   8
   0  -6  15 140132. 5869.75   9
   0   6  16 5093.82 1378.12  18
   0   6  16 5383.63 1299.63  11
   0  -6  16 5263.82 1281.05   8
   0   6  17 3650.57 1071.49  11
   0   6  17 4333.64 1322.89  18
   0  -6  17 4692.72 1151.86   8
   0   6  18 11623.1 1757.94  11
   0   6  18 15892.2 2182.22  18
   0  -6  18 14874.4 1941.20   8
   0   6  19 65858.2 4164.76  18
   0   6  19 65170.8 3912.99  11
   0  -6  19 71571.6 3977.11   8
   0   6  20 7508.72 1223.26  11
   0  -6  20 6833.03 1178.14   8
   0   6  21 2394.40 643.376  11
   0  -6  21 1881.61 567.993   8
   0  -7   0-764.938 805.629   2
   0  -7  -1 1553.12 1158.43   2
   0  -7   1 1363.94 1007.41   2
   0   7   2 326556. 10093.1  17
   0   7  -2 352778. 10340.9  16
   0  -7   2 350155. 13758.7   2
   0  -7  -2 338253. 13771.1   2
   0   7  -3 82083.2 5039.66  16
   0   7   3 79620.9 5120.34  17
   0  -7  -3 83939.9 6911.73   2
   0   7  -4 3212.23 1070.99  16
   0   7   4 3106.82 1061.11  17
   0  -7  -4 2603.31 1407.53   2
   0   7  -5 234134. 8886.70  16
   0   7   5 220040. 9332.27  17
   0  -7   5 250271. 12265.5   1
   0  -7  -5 229410. 11798.4   2
   0   7   6 12466.2 2378.55  17
   0   7  -6 12640.8 2201.83  16
   0  -7  -6 14420.1 3069.07   2
   0  -7   6 14763.8 3159.94   1
   0   7   7 10252.3 2261.46  17
   0  -7  -7 6644.98 2279.39   2
   0  -7   7 3406.08 1512.72   1
   0   7   8 4646.28 1805.83  17
   0  -7  -8 3604.52 1942.08   2
   0  -7   8 4608.25 1633.49   1
   0  -7   9 2401.79 1608.59   1
   0  -7  -9 3283.22 1714.41   2
   0  -7  10 902.825 707.482   9
   0  -7 -10 2240.10 1490.87   2
   0   7  11 63826.1 4625.73  11
   0  -7  11 109477. 5579.11   9
   0   7  12 2274.89 966.888  11
   0  -7  12 2884.88 981.493   8
   0  -7  12 2900.00 1003.23   9
   0   7  13 4983.80 1375.64  11
   0  -7  13 3869.92 1145.42   8
   0  -7  13 5635.30 1302.52   9
   0   7  14 9003.00 1881.43  18
   0   7  14 10643.1 1946.30  11
   0  -7  14 9725.26 1637.91   9
   0  -7  14 10009.8 1741.22   8
   0   7  15 22448.7 2776.77  18
   0   7  15 24928.2 2857.73  11
   0  -7  15 22007.5 2338.10   9
   0  -7  15 28793.4 2871.56   8
   0   7  16 52365.4 4190.47  18
   0   7  16 47966.7 3852.49  11
   0  -7  16 61076.7 4022.26   8
   0  -7  16 58096.8 3617.57   9
   0   7  17 11439.8 1924.95  18
   0   7  17 8860.32 1554.74  11
   0  -7  17 10055.7 1553.18   8
   0   7  18 68258.5 4060.29  11
   0   7  18 69487.2 4369.95  18
   0  -7  18 66703.0 3823.50   8
   0   7  19 8352.10 1447.03  18
   0   7  19 9968.15 1455.69  11
   0  -7  19 10251.8 1407.60   8
   0   7  20 5363.85 972.339  11
   0  -7  20 5177.80 908.768   8
   0  -8   0 49409.1 5590.53   2
   0  -8   1 89579.1 7502.20   2
   0  -8  -1 91877.4 7737.77   2
   0   8   2 157982. 7563.28  17
   0  -8  -2 159215. 10267.1   2
   0   8   3 36975.7 3768.73  17
   0  -8  -3 33963.7 4859.75   2
   0   8   4 15258.0 2532.34  17
   0  -8  -4 13570.2 3185.33   2
   0   8   5 1547.57 848.248  17
   0  -8  -5 3190.65 1641.36   2
   0  -8   5 2380.20 1350.15   1
   0   8   6 97873.6 7066.54  17
   0  -8  -6 131361. 10248.3   2
   0  -8   6 119476. 9278.75   1
   0   8   7 5087.75 1682.37  17
   0  -8   7 6638.13 2323.02   1
   0  -8  -7 5760.24 2218.90   2
   0  -8  -8-246.936 1316.07   2
   0  -8   8 2104.21 839.947   9
   0  -8   9 11563.6 1871.71   9
   0  -8  10 63099.6 4369.25   9
   0   8  11 10317.5 1928.35  11
   0  -8  11 10673.7 1840.05   9
   0   8  12 108437. 6265.21  11
   0  -8  12 107157. 5608.80   9
   0   8  13 5978.80 1554.89  11
   0   8  13 5191.37 1400.73  18
   0  -8  13 2852.18 843.412   9
   0   8  14 118073. 6353.46  18
   0   8  14 118678. 6343.94  11
   0  -8  14 125222. 5893.36   8
   0  -8  14 125261. 5739.59   9
   0   8  15 29077.8 3096.79  18
   0   8  15 25574.4 2811.83  11
   0  -8  15 26844.3 2662.80   8
   0  -8  15 27155.7 2543.52   9
   0   8  16 891.583 592.442  11
   0   8  16 352.764 594.275  18
   0  -8  16 746.659 429.716   9
   0  -8  16 526.837 374.718   8
   0   8  17 773.561 567.876  11
   0   8  17 2172.09 896.155  18
   0  -8  17 1628.04 676.164   8
   0  -8  17 2333.88 665.235   9
   0   8  18 1190.88 687.956  18
   0   8  18 1129.73 503.311  11
   0  -8  18 586.221 285.851   8
   0   8  19 11581.3 1384.24  11
   0   8  19 13165.8 1647.00  18
   0  -9   0-352.297 768.593   2
   0  -9  -1-128.542 746.106   2
   0  -9  -2 3001.15 1860.77   2
   0  -9  -3 47818.1 6185.21   2
   0  -9  -4 6489.73 2321.63   2
   0   9   5 109801. 5420.44   7
   0  -9   5 104346. 5316.94   9
   0  -9   6 15615.5 2125.50   9
   0   9   6 19691.9 2334.65   7
   0   9   7 11580.6 1882.03   7
   0  -9   7 15712.8 2191.25   9
   0  -9   8 63841.6 4465.18   9
   0  -9   9 386.620 429.064   9
   0  -9  10 1336.66 848.921   9
   0   9  11 173437. 7920.19  11
   0  -9  11 177084. 7389.68   9
   0   9  12 4521.66 1310.56  11
   0  -9  12 4164.58 1110.75   9
   0   9  13 3298.37 1110.33  18
   0   9  13 5213.53 1328.77  11
   0  -9  13 7458.94 1459.29   9
   0   9  14 373.936 805.278  18
   0   9  14 1332.96 747.414  11
   0  -9  14 1958.13 825.886   9
   0   9  15 55745.2 4006.77  18
   0   9  15 58340.1 4037.40  11
   0  -9  15 53017.8 3454.40   9
   0   9  16-371.402 499.573  11
   0   9  16 396.643 502.933  18
   0  -9  16-184.430 346.269   9
   0   9  17 13584.1 1808.53  18
   0   9  17 14751.1 1724.98  11
   0  -9  17 13147.8 1428.22   9
   0   9  18 1748.07 532.590  11
   0   9  18 3653.36 866.716  18
   0 -10   0 10172.2 1648.86   9
   0  10   1 97.7249 324.801   7
   0 -10   1 221.577 583.161   9
   0 -10   2 97566.3 5020.90   9
   0  10   2 62163.1 4095.42   7
   0  10   3 43485.6 3450.50   7
   0 -10   3 43950.9 3438.43   9
   0  10   4 40450.3 3361.42   7
   0 -10   4 40520.3 3374.33   9
   0 -10   5 41624.7 3482.70   9
   0  10   5 50440.5 3830.64   7
   0  10   6 66435.0 4496.28   7
   0 -10   6 54592.4 4081.38   9
   0  10   7 3451.79 1076.52   7
   0 -10   7 71.4998 531.410   9
   0 -10   8 738.476 553.860   9
   0 -10   9 35673.4 3404.31   9
   0  10  10 29973.8 3292.95  11
   0 -10  10 28548.6 3044.79   9
   0  10  11 27556.6 3101.86  11
   0  10  11 23054.1 2689.22  18
   0 -10  11 31670.4 3128.31   9
   0  10  12 48310.5 3770.21  18
   0  10  12 49930.3 4081.59  11
   0 -10  12 54119.6 3903.55   9
   0  10  13-952.044 676.500  11
   0  10  13-234.489 593.178  18
   0 -10  13 754.055 499.183   9
   0  10  14 61164.8 4026.98  11
   0  10  14 59998.1 3918.02  18
   0 -10  14 56197.9 3566.50   9
   0  10  15 3101.60 926.262  11
   0  10  15 2978.92 902.249  18
   0 -10  15 2356.39 680.730   9
   0  10  16 96.1234 216.556  11
   0  10  16 232.012 381.260  18
   0 -10  16-17.1704 243.604   9
   0  10  17 961.883 331.073  11
   0  10  17 253.449 297.430  18
   0 -10  17 1317.73 418.135   9
   0  11   0-262.751 644.290   7
   0 -11   0-1225.00 633.667   9
   0  11   1 25461.6 2651.55   7
   0 -11   1 21443.6 2403.07   9
   0 -11   2 27906.2 2748.46   9
   0  11   2 30021.9 2884.39   7
   0  11   3 3265.12 1029.15   7
   0 -11   3 2244.96 836.161   9
   0  11   4-58.6633 613.995   7
   0 -11   4 1100.93 850.661   9
   0 -11   5 98272.2 5395.93   9
   0  11   5 108302. 5676.90   7
   0 -11   6 84238.5 5075.17   9
   0  11   6 92096.9 5361.86   7
   0 -11   7 1267.75 810.014   9
   0 -11   8 24394.5 2770.79   9
   0 -11   9 884.787 609.299   9
   0  11  10 1281.08 693.637  18
   0  11  10 783.505 486.984  11
   0 -11  10 1386.81 810.089   9
   0  11  11 29230.6 2980.15  11
   0  11  11 29177.6 2700.50  18
   0 -11  11 29567.0 2863.38   9
   0  11  12 12689.0 1857.93  18
   0  11  12 11404.1 1838.10  11
   0 -11  12 13300.3 1857.12   9
   0  11  13-23.7501 479.150  11
   0  11  13 318.047 543.963  18
   0 -11  13-52.1419 356.969   9
   0  11  14 24926.7 2198.79  11
   0  11  14 25200.6 2231.64  18
   0 -11  14 28585.8 2343.56   9
   0  11  15 11354.6 1376.11  18
   0  11  15 11119.4 1278.30  11
   0 -11  15 13371.8 1442.44   9
   0  11  16 83.9206 218.896  18
   0 -11  16 331.577 246.858   9
   0  12   0 28688.5 2784.08   7
   0 -12   1 86.3427 414.497   9
   0  12  -1 520.754 681.006   7
   0  12   1 428.279 392.807   7
   0 -12   2 12083.7 1835.58   9
   0  12  -2 12851.7 1835.02   7
   0  12   2 13353.3 1885.51   7
   0  12   3 68475.3 4321.70   7
   0 -12   3 63781.5 4174.41   9
   0  12   4 58914.6 3849.69  20
   0 -12   4 67555.4 4348.37   9
   0  12   4 60858.1 4137.19   7
   0  12   5 25103.7 2678.26   7
   0 -12   5 22190.2 2513.91   9
   0 -12   6 318.963 500.749   9
   0 -12   7 6742.12 1448.74   9
   0 -12   8 9798.04 1741.74   9
   0  12   9 9262.63 1635.86  11
   0 -12   9 7938.95 1520.68   9
   0  12  10 10556.3 1644.14  11
   0 -12  10 10890.2 1720.62   9
   0  12  11 21264.3 2221.12  11
   0 -12  11 22056.6 2283.70   9
   0  12  12 25672.5 2201.70  11
   0 -12  12 29893.6 2479.01   9
   0  12  13 11001.4 1259.83  18
   0 -12  13 14185.0 1599.83   9
   0 -12  14 630.263 334.392   9
   0  13   0-278.129 317.906   7
   0  13   1 19697.2 2172.59   7
   0  13  -1 19863.5 2162.47   7
   0 -13   1 18263.9 2025.71   9
   0  13   2 6030.83 1193.44  20
   0  13   2 4910.02 1071.38   7
   0  13  -2 5882.60 1245.14   7
   0 -13   2 5615.70 1138.91   9
   0  13   3 5289.39 1164.24  20
   0 -13   3 4837.01 1121.17   9
   0  13  -3 6344.35 1261.86   7
   0  13   3 5481.04 1152.42   7
   0  13  -4 55818.8 3584.20   7
   0  13   4 56738.0 3702.05   7
   0 -13   4 56087.5 3731.62   9
   0 -13   5 38908.9 3096.86   9
   0  13  -5 40990.5 3060.62   7
   0 -13   6 11610.0 1731.64   9
   0 -13   7 51134.5 3547.02   9
   0  13   8 2822.44 887.960  11
   0 -13   8 767.214 478.678   9
   0  13   9 11924.0 1525.21  11
   0 -13   9 12245.8 1692.18   9
   0 -13  10 15637.2 1796.03   9
   0 -13  11-100.288 344.284   9
   0 -13  12 3918.89 811.015   9
   0  14   0 1664.58 572.817  20
   0  14   0-642.851 434.882   7
   0  14  -1 3462.01 830.750  20
   0  14   1 3217.91 809.824  20
   0  14  -1 3342.27 729.366   7
   0  14   1 4703.50 970.761   7
   0  14   2 3016.82 753.852  20
   0  14  -2 2287.89 641.072   7
   0 -14   3 20598.6 1943.77   9
   0  14  -3 20871.2 1968.37   7
   0 -14   4 18222.9 1867.59   9
   0  14  -4 18350.2 1818.51   7
   0  14  -5 11817.8 1434.90   7
   0 -14   5 10847.7 1440.69   9
   0 -14   6 3261.65 822.614   9
   0  14  -6 3501.77 789.413   7
   0 -14   7 18747.8 1867.92   9
   0  14  -7 10840.9 1292.76   7
   0  14  -8 1975.01 549.932   7
   0 -14   8 1688.42 535.805   9
   0 -14   9 10875.2 1282.46   9
   0  15   0-293.846 291.782  20
   0  15  -1-244.888 291.480  20
   0  15  -2 3298.64 716.988  20
   0  15  -3 46.1648 244.069  20
   0  15  -4 47412.3 2551.00  20
   1   0   0 143.298 133.510   4
  -1   0   1 146717. 3021.70   3
   1   0  -1 161378. 3783.14   4
  -1   0   2 365360. 6521.25   3
   1   0   2 357633. 5440.27   3
   1   0   3 246508. 5047.94  14
  -1   0   3 252665. 6526.73   3
   1   0   3 252711. 5721.38   3
   1   0   4 236965. 5458.92  14
   1   0   4 241675. 6497.39   3
  -1   0   4 249114. 7377.43   3
   1   0   5 34535.3 2267.47  14
   1   0   5 38979.0 2883.01   3
  -1   0   5 38966.1 3248.82   3
   1   0   6 69011.8 3400.12  14
   1   0   6 71501.1 4319.76   3
  -1   0   6 63742.6 4499.46   3
   1   0   7 144145. 5223.59  14
   1   0   7 128400. 6238.71   3
  -1   0   7 123701. 6630.21   3
   1   0   8 88018.5 4190.30  14
   1   0   8 79037.7 5237.97   3
  -1   0   8 74061.1 5437.87   3
   1   0  -9 25.4369 760.343   4
   1   0   9-137.956 548.194   3
  -1   0   9 277.833 794.262   3
   1   0  10 51242.7 4732.04   3
  -1   0  10 52636.3 5089.15   3
   1   0 -10 55018.9 4520.86   4
   1   0  11 32004.5 3952.02   3
  -1   0  11 33003.2 4168.58   3
   1   0  12 35081.9 4298.35   3
  -1   0  12 42870.9 5000.84   3
   1   0  13 27003.5 3878.08  12
  -1   0  13 25490.2 4105.73   3
   1   0  13 28896.4 4076.26   3
   1   0  14 789.979 903.175  12
  -1   0  14 2066.11 1287.00   3
  -1   0  15 44080.8 3390.50  11
   1   0  15 44971.2 3379.32   8
   1   0  16 94882.7 5106.48  11
  -1   0  16 95712.0 5076.73  11
  -1   0  17 6456.44 1387.32  11
   1   0  17 5609.43 1276.14  11
   1   0  17 7770.97 1453.01   8
  -1   0  18 74743.2 4550.79  11
   1   0  18 74522.1 4469.80   8
   1   0  19 62185.6 4417.16  10
   1   0  19 61718.9 3964.66   8
  -1   0  19 59871.1 4060.13   8
  -1   0  20 2178.42 789.069   8
   1   0  20 1671.02 576.940   8
   1   0  20 2071.84 969.194  10
  -1   0  21 992.316 470.734   8
   1   0  21 357.282 425.143  10
   1   0  21 704.927 394.634   8
   1   0  22 1638.47 703.435  10
  -1   0  22 161.926 383.775  10
   1   0  23 29541.6 2289.24  10
  -1   0  23 30701.7 2358.02  10
  -1   1  23 2983.13 748.684  10
   1  -1  23 2849.06 705.484  10
   1  -1  22 17350.6 1942.22  10
  -1   1  22 20178.1 2149.84  10
   1  -1  21 5829.80 1114.51   8
   1  -1  21 3984.66 1047.05  10
   1  -1  20 35858.4 3209.76  10
   1  -1  20 32069.9 2807.23   8
  -1   1  19 9979.13 1666.96  11
   1  -1  19 12891.1 1904.29   8
   1  -1  19 12972.7 2013.27  10
  -1   1  18 40813.2 3364.32  11
   1  -1  18 46153.3 3615.32   8
  -1   1  17 10791.5 1797.63  11
   1  -1  17 16069.7 2155.90   8
  -1   1  16 5291.88 1238.56  11
   1  -1  16 5591.73 1250.67   8
   1  -1  15 128094. 5941.59  11
  -1   1  15 120474. 5579.62  11
  -1   1  14 55972.2 6144.59   3
   1  -1  14 46231.6 5608.22   3
   1  -1  13 130680. 8932.83   3
  -1   1  13 133280. 9128.57   3
  -1   1  12 9360.18 2290.42   3
   1  -1  12 5495.06 1782.65   3
  -1   1  11 120113. 7985.73   3
   1  -1  11 118140. 7757.11   3
   1  -1  10 44110.4 4557.20   3
  -1   1  10 44244.9 4682.04   3
   1  -1   9 26049.2 3308.05   3
  -1   1   9 24609.7 3272.48   3
  -1   1   8 41857.9 4129.15   3
   1  -1   8 45842.7 4122.02   3
  -1   1   7 65071.9 4734.33   3
   1  -1   7 71858.2 4825.27   3
   1  -1   6 152712. 6515.61   3
  -1  -1  -6 154161. 2517.86   4
  -1   1   6 155776. 6770.20   3
  -1   1   5 24889.7 2466.43   3
   1  -1   4 92432.4 3535.93  13
  -1   1   4 98892.6 4368.02   3
   1  -1   4 93963.6 4123.08   1
   1  -1   3 36118.1 1870.66  13
  -1   1   3 36124.5 2255.30   3
   1  -1   3 37885.0 2265.40   1
   1  -1   2 271645. 4244.21  13
  -1   1   2 282764. 5231.74   3
   1  -1   2 274737. 5235.31   1
  -1  -1  -1 269602. 4509.21   2
   1  -1   0 62845.4 1908.04   2
  -1  -1   0 62226.2 2049.85   2
   1  -1  -1 343815. 3449.96  15
   1   1   1 329782. 3646.82  15
   1  -1  -1 344035. 4169.84   2
  -1  -1   1 332870. 5347.41   2
   1  -1  -2 328588. 4473.28   2
  -1  -1   2 304559. 5971.80   1
   1  -1  -3 21424.3 1633.74   4
   1   1   3 23651.5 1620.23   3
  -1  -1   3 20274.0 1861.05   1
   1   1   4 81096.8 3748.13  14
   1  -1  -4 87111.2 3599.53   4
   1   1   5 31957.0 2522.85  14
   1  -1  -5 33568.0 2439.56   4
   1   1   5 30319.3 2526.97   3
  -1  -1   5 35158.8 3126.87   3
   1   1   6 161874. 5865.72  14
   1  -1  -6 147117. 5498.44   4
   1   1   6 159591. 6295.00   3
  -1  -1   6 165827. 7250.13   3
   1   1   7 60160.3 3761.48  14
   1  -1  -7 62104.9 3838.68   4
   1   1   7 56647.8 4076.06   3
  -1  -1   7 52062.0 4368.69   3
   1   1   8 62112.3 3932.65  14
   1  -1  -8 54719.3 3748.19   4
  -1  -1   8 49578.8 4553.81   3
   1   1   8 47734.3 4059.81   3
   1   1   9 38020.1 3208.77  14
  -1  -1   9 30457.2 3754.24   3
   1  -1  -9 37656.4 3212.04   4
   1   1   9 37403.5 3792.76   3
   1   1  10 52487.9 3882.58  14
   1   1  10 40901.2 4171.28   3
  -1  -1  10 45387.9 4879.42   3
  -1  -1  11 97948.6 7452.07   3
   1   1  11 98811.2 6827.43   3
   1   1  12 3248.99 1223.43   3
  -1  -1  12 4733.84 1542.24   3
   1   1  13 126664. 8288.66  12
  -1  -1  13 127953. 9206.01   3
   1   1  13 117048. 8134.00   3
   1   1  14 71285.2 6469.21  12
  -1  -1  14 68347.8 7088.12   3
  -1  -1  15 120644. 5652.70  11
   1   1  15 72670.5 4332.65  11
  -1  -1  16 5348.88 1226.36  11
   1   1  16 5433.30 1204.19  11
   1   1  17 10364.3 1672.19  11
   1   1  18 39087.3 3302.45  11
   1   1  19 9919.56 1808.20  10
  -1  -1  19 8786.99 1636.03   8
   1   1  20 42230.6 3487.45  10
  -1  -1  20 39958.4 3271.51   8
   1   1  21 8919.18 1570.36  10
  -1  -1  21 6895.13 1265.20   8
   1   1  22 17328.6 1950.79  10
  -1  -1  22 16159.0 1928.39  10
  -1  -1  22 14679.6 1635.07   8
   1   1  23 4635.82 941.298  10
  -1  -1  23 5671.40 1010.48  10
  -1  -1  23 4024.71 715.962   8
   1  -2  23 9943.75 1242.17  10
  -1   2  23 9221.15 1223.30  10
   1  -2  22 12302.8 1607.21  10
  -1   2  22 9614.00 1443.94  10
   1  -2  21 8981.36 1460.74  10
  -1   2  21 9390.63 1595.30  10
   1  -2  21 11366.4 1598.51   8
  -1   2  20 20581.7 2305.63  11
   1  -2  20 21407.7 2421.66  10
   1  -2  20 23283.9 2437.97   8
  -1   2  19 22270.9 2466.85  11
   1  -2  19 27720.9 2874.39  10
   1  -2  19 26433.1 2709.05   8
  -1   2  18 44026.2 3500.35  11
   1  -2  18 46728.5 3641.71   8
  -1   2  17 15167.4 2076.29  11
   1  -2  17 14544.5 2077.51   8
  -1   2  16 22585.1 2509.20  11
   1  -2  16 25623.6 2724.41   8
  -1   2  15 21757.4 2402.98  11
   1  -2  15 23038.8 2491.02   8
   1  -2  14 37457.2 4565.67  12
   1  -2  14 27678.3 4470.02   3
  -1   2  13 82153.9 7253.48   3
   1  -2  13 80394.2 7320.88   3
   1  -2  12 27434.3 4102.85   3
  -1   2  12 21253.7 3605.24   3
   1  -2  11 25519.3 3803.50   3
  -1   2  11 29026.7 4078.97   3
  -1   2  10 104648. 7293.56   3
   1  -2  10 124763. 8082.21   3
   1  -2   9 82823.2 4803.04  13
   1  -2   9 79186.4 6046.02   3
  -1   2   9 74975.7 5757.85   3
   1  -2   8 129209. 5576.87  13
   1  -2   8 129491. 7330.65   3
  -1   2   8 111436. 6640.35   3
   1  -2   7 156384. 5594.98  13
  -1   2   7 139916. 6951.13   3
   1  -2   6 261359. 6483.90  13
  -1   2   6 262404. 7743.22  17
  -1   2   6 252298. 8633.29   3
   1  -2   6 257994. 8889.28   1
   1  -2   5 19495.3 1536.81  13
   1  -2   5 20524.3 2291.37   1
  -1   2   5 18416.5 2135.07   3
   1  -2   4 34253.9 1713.44  13
   1  -2   4 39751.2 2921.16   1
   1  -2   3 260869. 3947.98  13
  -1  -2  -3 261981. 6516.13   2
   1  -2   2 97980.4 2765.65  12
   1   2  -2 109067. 2880.93  14
  -1  -2  -2 106018. 3828.17   2
   1  -2   2 103625. 3675.52   5
   1   2  -1 25815.9 1237.46  13
   1   2  -1 23531.0 1673.84  14
  -1  -2  -1 27905.7 1865.48   2
   1  -2   1 24631.7 1681.50   5
   1  -2   1 25975.2 1895.93   2
   1   2   0 803.813 338.202  13
  -1  -2   0 255.876 269.407   2
   1   2   1 26792.3 1203.84  17
  -1  -2   1 27396.0 2066.89   2
   1  -2  -1 27867.4 1833.96   2
   1   2   2 125366. 3227.11  17
   1   2   2 133794. 2393.83  15
   1  -2  -2 135688. 3862.47   2
  -1  -2   2 131209. 4600.66   2
   1  -2  -3 280715. 2985.45  15
   1   2   3 275935. 5677.57  12
  -1  -2   3 273390. 7409.34   1
   1  -2  -3 271530. 5914.38   2
   1  -2  -4 51064.8 2850.96   2
  -1  -2   4 50628.9 3522.76   1
   1   2   5 21210.3 2047.96  12
  -1  -2   5 20058.8 2421.10   1
   1   2   6 289086. 8518.08   3
   1   2   7 194240. 7549.52   3
   1   2   8 118581. 5975.71  14
  -1  -2   8 109298. 7068.41   3
   1   2   8 110911. 6211.56   3
   1   2   9 84147.9 5231.46  14
  -1  -2   9 71627.0 6076.68   3
   1   2   9 74145.0 5399.64   3
   1   2  10 141734. 6934.36  14
   1   2  10 125475. 7451.38   3
   1   2  11 32115.6 3429.19  14
   1   2  11 27842.8 3557.20  12
   1   2  11 30328.5 3892.00   3
  -1  -2  11 27959.5 4179.41   3
   1   2  12 26574.6 3666.65  12
  -1  -2  12 27976.5 4337.29   3
   1   2  12 23555.1 3598.93   3
   1   2  13 78165.4 6589.11  12
  -1  -2  13 79281.8 7633.42   3
   1   2  14 37955.0 4776.96  12
  -1  -2  14 33501.8 5083.17   3
   1   2  15 12102.4 1744.34  11
   1   2  15 19733.4 2362.19  18
   1   2  16 22414.2 2467.66  11
   1   2  16 18934.7 2298.38  18
   1   2  17 9620.55 1655.51  18
   1   2  17 11868.2 1812.37  11
   1   2  18 50092.7 3721.23  11
   1   2  19 26222.7 2794.29  10
   1   2  19 24445.5 2569.54  11
  -1  -2  19 30735.6 3027.01   8
   1   2  20 27261.7 2758.12  10
  -1  -2  20 27704.0 2701.72   8
   1   2  21 12182.2 1737.93  10
  -1  -2  21 12671.9 1783.92  10
  -1  -2  21 11596.1 1622.80   8
   1   2  22 7367.92 1226.42  10
  -1  -2  22 8719.43 1366.21  10
  -1  -2  22 11541.4 1482.55   8
  -1  -2  23 14305.9 1489.25  10
   1   2  23 10735.0 1271.99  10
   1  -3  23 17267.8 1467.94  10
  -1   3  23 15764.0 1435.12  10
   1  -3  22 15.7076 392.276  10
  -1   3  22 558.670 355.819  10
   1  -3  21-50.6941 507.505  10
  -1   3  21 347.016 477.808  10
   1  -3  21-349.145 620.980   8
   1  -3  20 2927.39 916.915  10
  -1   3  20 3404.70 938.070  11
   1  -3  20 2428.60 761.890   8
  -1   3  19 5451.26 1321.81  11
   1  -3  19 6598.93 1435.17  10
   1  -3  19 7694.59 1499.03   8
  -1   3  18 3273.55 1002.08  18
  -1   3  18 3271.09 1057.00  11
   1  -3  18 3793.31 1141.19  10
   1  -3  18 2556.70 988.744   8
  -1   3  17 11676.3 1816.15  11
  -1   3  17 11841.8 1886.89  18
   1  -3  17 13452.2 2028.06   8
  -1   3  16 8585.01 1601.59  11
  -1   3  16 6198.60 1415.56  18
   1  -3  16 7787.21 1524.92   8
  -1   3  15 55626.8 4163.97  18
  -1   3  15 50613.5 3784.12  11
   1  -3  15 50718.0 3732.35   8
  -1   3  14 41514.0 3384.04  11
   1  -3  14 41243.5 4858.33  12
   1  -3  13 32360.8 4119.79  12
   1  -3  13 24168.2 4201.88   3
  -1  -3 -13 29352.6 4511.20   2
   1  -3  12 44773.0 5657.63   3
  -1  -3 -12 39042.0 5005.85   2
   1  -3  11 211153. 11682.0   3
  -1  -3 -11 187878. 10600.4   2
   1  -3  10 113581. 8179.29   3
  -1  -3 -10 106633. 7561.63   2
  -1  -3  -9 132972. 8010.54   2
  -1  -3  -8 54951.6 4816.04   2
  -1   3   7 164518. 7037.54  17
   1  -3   7 181280. 8592.53   1
  -1  -3  -7 164690. 7785.67   2
  -1   3   6 9327.54 1586.43  17
   1  -3   6 12427.9 2135.25   1
  -1  -3  -6 9904.80 1777.74   2
  -1   3   5 296516. 7926.29  17
   1  -3   5 302332. 9698.89   1
  -1  -3  -5 298842. 9052.34   2
  -1   3   4 76565.0 3718.16  17
  -1  -3  -4 75618.9 4213.43   2
   1  -3   4 72025.6 4474.25   1
   1   3  -3 409931. 6468.66  14
   1  -3   3 395942. 6621.02  12
  -1  -3  -3 403777. 9198.08   2
   1  -3   2 17676.7 1009.77  12
   1  -3   2 18943.2 1628.49   5
  -1  -3  -2 16380.4 1785.01   2
   1   3  -1 369570. 5037.23  13
   1   3  -1 362128. 5582.27  16
  -1  -3  -1 354705. 8290.22   2
   1  -3   1 371488. 8824.30   2
   1  -3   1 375269. 7130.38   5
   1   3   0 3228.97 626.351  13
   1  -3   0 3862.02 1051.06   2
  -1  -3   0 4179.86 990.213   2
   1  -3  -1 339002. 8097.58   2
  -1  -3   1 315855. 8508.91   2
   1   3   2 19067.7 1438.28  17
   1   3   2 20289.2 989.063  15
   1  -3  -2 19613.9 1912.67   2
  -1  -3   2 19797.2 2193.39   2
   1  -3  -3 386193. 8367.64   2
   1   3   4 73596.3 3533.05  17
  -1  -3   4 72064.8 4617.53   1
   1  -3  -4 74999.2 3876.73   2
   1   3   5 307947. 7638.34  12
  -1  -3   5 297505. 10010.8   1
   1  -3  -5 287203. 8221.75   2
   1   3   6 18128.7 2052.85  12
   1  -3  -6 18173.8 2291.25   2
  -1  -3   6 17578.2 2607.21   1
   1   3   7 170714. 6815.29  12
   1  -3  -7 175046. 7629.38   2
  -1  -3   7 180507. 8967.17   1
   1   3   8 75696.2 4889.76  12
   1  -3  -8 72017.7 5283.51   2
   1   3   9 160690. 7885.97  14
   1   3   9 163246. 7646.15  12
   1  -3  -9 144231. 8045.14   2
  -1  -3   9 153342. 9397.37   3
   1   3  10 110230. 6721.26  14
   1   3  10 107062. 6628.35  12
   1  -3 -10 96267.1 7071.70   2
  -1  -3  10 99467.7 7943.00   3
   1   3  11 216174. 9611.38  14
   1   3  11 218822. 9952.52  12
  -1  -3  11 207072. 12044.6   3
   1  -3 -11 191796. 10461.3   2
   1   3  12 34072.0 4127.61  12
  -1  -3  12 36255.8 5258.77   3
   1  -3 -12 30538.7 4445.88   2
   1   3  13 22966.8 3621.79  12
   1  -3 -13 20049.4 3787.49   2
  -1  -3  13 18943.6 3883.70   3
   1   3  14 41009.2 4940.07  12
   1   3  15 57238.1 4107.20  18
   1   3  15 42967.7 3433.61  11
   1   3  16 5796.52 1218.00  11
   1   3  16 6444.73 1418.29  18
   1   3  17 24757.6 2731.67  18
   1   3  17 24172.2 2601.32  11
   1   3  18 1459.90 740.359  11
   1   3  18 1911.59 675.675  18
   1   3  18 2599.47 1006.63  10
   1   3  19 4582.28 1130.18  11
  -1  -3  19 5602.39 1272.71   8
   1   3  19 6185.31 1384.79  10
   1   3  20 5401.01 1218.07  10
  -1  -3  20 7193.39 1400.16   8
   1   3  21 1417.92 521.603  10
  -1  -3  21 847.418 586.573   8
  -1  -3  21 1516.77 764.339  10
   1   3  22 721.714 495.427  10
  -1  -3  22 288.031 330.568   8
  -1  -3  22 137.693 298.626  10
  -1  -3  23 16479.1 1433.32  10
   1   3  23 15564.7 1419.43  10
  -1  -3  23 16673.7 1468.18   8
  -1   4  22 32172.5 2136.35  10
   1  -4  22 35247.4 2184.86  10
  -1   4  21 5490.83 1088.90  11
   1  -4  21 4629.88 937.757  10
  -1   4  21 5416.78 980.644  10
   1  -4  21 5228.77 1040.31   8
  -1   4  20 36535.5 2837.78  18
  -1   4  20 34487.6 2815.16  10
   1  -4  20 33119.3 2700.15  10
  -1   4  20 36292.5 2946.18  11
   1  -4  20 35364.1 2890.40   8
  -1   4  19 7768.12 1463.67  18
  -1   4  19 7639.32 1444.15  11
   1  -4  19 9661.29 1575.64  10
   1  -4  19 8185.14 1488.42   8
  -1   4  18 9789.50 1724.42  11
  -1   4  18 7613.57 1481.62  18
   1  -4  18 11211.5 1782.51   8
   1  -4  18 10289.9 1723.70  10
  -1   4  17 4988.73 1240.11  11
  -1   4  17 4808.63 1253.19  18
   1  -4  17 6181.20 1383.01   8
   1  -4  17 6379.74 1397.39  10
  -1   4  16 21240.8 2548.63  11
  -1   4  16 15554.2 2238.82  18
   1  -4  16 17746.5 2282.83   8
  -1   4  15 24915.5 2754.76  11
  -1   4  15 22554.5 2772.51  18
   1  -4  15 24619.8 2626.92   8
  -1   4  14 30539.5 2969.26  11
   1  -4  14 30402.2 2882.99   8
  -1  -4 -13 33331.8 5155.12   2
   1  -4  13 40723.3 5947.65   3
  -1  -4 -12 51470.3 6108.09   2
   1  -4  12 51526.4 6480.29   3
   1  -4  11 15517.1 2629.06  12
  -1  -4 -11 7069.18 2066.70   2
   1  -4  11 10336.1 2784.10   3
  -1  -4 -10 150018. 9490.63   2
  -1  -4  -9 46785.9 5022.01   2
  -1   4   8 290131. 10557.6  17
  -1  -4  -8 270034. 11358.4   2
   1  -4   8 291474. 12511.2   1
  -1   4   7 38038.5 3585.18  17
  -1  -4  -7 31135.6 3669.49   2
   1  -4   7 38052.8 4245.90   1
  -1   4   6 384776. 10453.1  17
  -1  -4  -6 392781. 12087.5   2
   1  -4   6 387028. 12701.7   1
  -1   4   5 95001.6 4870.63  17
   1  -4   5 95017.0 5997.83   1
  -1  -4  -5 103497. 5793.05   2
   1  -4   4 132040. 4234.49  12
   1   4  -4 130031. 3806.57  14
  -1   4   4 124388. 5211.70  17
  -1  -4  -4 120135. 5962.97   2
   1  -4   3 10130.4 880.789  12
   1   4  -3 10506.5 1360.31  14
  -1  -4  -3 10743.0 1712.59   2
  -1   4   2 99365.7 2197.91  12
   1  -4   2 99528.1 3925.95   5
  -1  -4  -2 93644.0 4997.20   2
   1   4  -1 53156.0 2055.32  13
   1  -4   1 50189.8 2819.95   5
  -1  -4  -1 51128.3 3700.01   2
   1  -4   1 45072.2 3633.69   2
   1   4   0 42050.2 2261.27  13
  -1   4   0 43841.6 2871.87  16
  -1  -4   0 39276.3 3364.08   2
   1  -4   0 44979.1 3640.50   2
  -1   4  -1 61627.9 3451.72  16
   1  -4  -1 60925.7 4117.28   2
  -1  -4   1 61052.4 4327.44   2
   1   4   2 91264.9 2278.39  15
  -1  -4   2 97667.3 5459.31   2
   1  -4  -2 93377.1 4935.70   2
   1   4   3 13070.8 1480.24  17
   1  -4  -3 15265.6 1987.80   2
  -1  -4   3 14138.7 2171.03   2
   1   4   4 142046. 4594.47  12
   1   4   4 133839. 5078.93  17
  -1  -4   4 125323. 6780.67   1
   1  -4  -4 135634. 6003.82   2
   1   4   5 84554.0 4430.19  17
   1   4   5 94686.6 4169.50  12
   1  -4  -5 81245.5 4889.50   2
  -1  -4   5 78601.6 5667.81   1
   1   4   6 383594. 9269.92  12
  -1  -4   6 347270. 12542.2   1
   1  -4  -6 368791. 11089.4   2
   1   4   7 23748.8 2518.57  12
   1  -4  -7 24228.7 3057.40   2
  -1  -4   7 29094.0 3876.14   1
   1   4   8 306207. 9732.72  12
   1  -4  -8 297289. 11504.5   2
  -1  -4   8 308781. 13416.8   1
   1   4   9 62026.8 4707.79  12
   1  -4  -9 48441.1 5043.64   2
   1   4  10 155094. 8699.27  14
   1   4  10 159127. 8051.52  12
   1  -4 -10 128300. 8599.44   2
  -1  -4  10 144831. 10236.1   3
   1   4  11 11071.9 2290.33  12
   1   4  11 10061.4 2301.53  14
   1  -4 -11 9431.56 2499.59   2
  -1  -4  11 9678.14 2697.97   3
   1   4  12 65211.0 5663.05  12
   1   4  12 66466.4 5943.01  14
  -1  -4  12 63984.4 7360.01   3
   1  -4 -12 62177.6 6666.20   2
   1  -4 -13 65665.3 7104.01   2
  -1  -4  13 53168.9 6918.94   3
   1   4  14 25846.8 2685.03  11
   1   4  14 23413.5 2682.74  18
   1   4  15 22859.2 2606.72  11
   1   4  15 20269.1 2585.51  18
   1   4  16 20314.4 2404.25  11
   1   4  16 20710.4 2536.39  18
   1   4  17 2997.67 1020.04  18
   1   4  17 4346.62 1097.08  11
   1   4  17 3165.78 1023.90  10
   1   4  18 5266.97 1278.08  18
   1   4  18 6326.17 1344.24  11
  -1  -4  18 5554.51 1285.10   8
   1   4  18 5834.70 1308.90  10
   1   4  19 7277.66 1446.88  10
   1   4  19 6179.31 1237.96  11
  -1  -4  19 7848.03 1502.50   8
   1   4  20 32424.1 2644.12  10
  -1  -4  20 35619.1 2843.38  10
   1   4  20 33683.0 2778.79  11
  -1  -4  20 35920.2 2946.84   8
   1   4  21 5677.82 1022.78  10
  -1  -4  21 6621.12 1207.65   8
  -1  -4  21 5899.05 1038.83  10
   1   4  22 29247.4 1991.46  10
  -1  -4  22 31745.0 2087.72  10
  -1  -4  23 2514.76 575.983   8
  -1   5  21 24584.2 2180.96  11
   1  -5  21 23763.9 2074.79   8
  -1   5  20 4822.94 1073.01  11
  -1   5  20 4866.81 1056.70  18
   1  -5  20 5968.25 1204.74   8
  -1   5  19 15774.6 2032.77  18
  -1   5  19 17168.4 2101.73  11
   1  -5  19 14615.7 1875.05   8
  -1   5  18 10789.3 1843.89  18
  -1   5  18 8757.64 1547.93  11
   1  -5  18 9795.92 1609.59   8
  -1   5  17 58814.3 4392.37  18
  -1   5  17 62587.9 4311.24  11
   1  -5  17 61787.7 4134.34   8
  -1   5  16 21597.6 2708.68  18
  -1   5  16 19751.2 2489.22  11
   1  -5  16 22669.8 2499.79   8
  -1   5  15 11398.0 1947.27  11
   1  -5  15 10451.6 1731.89   8
  -1   5  14 26243.9 2900.04  11
   1  -5  14 25649.1 2676.39   8
  -1   5  13 30572.5 3077.76  11
   1  -5  13 33383.7 2996.45   8
  -1  -5 -12 13867.5 3322.65   2
   1  -5  12 16854.6 3745.92   3
   1  -5  11 119760. 9896.17   3
  -1  -5 -11 106566. 8849.64   2
  -1  -5 -10 2511.05 1403.34   2
  -1  -5  -9 95255.1 7630.35   2
   1  -5   9 103968. 8404.07   1
  -1   5   8 9948.61 2144.46  17
  -1  -5  -8 8403.71 2046.90   2
  -1   5   7 639.876 770.559  17
   1  -5   7 1039.93 677.014   1
  -1  -5  -7 128.031 693.753   2
  -1   5   6 8413.16 1749.15  17
   1  -5   6 6336.23 1851.71   1
  -1  -5  -6 7988.76 1901.25   2
  -1   5   5 286365. 9197.67  17
  -1  -5  -5 287377. 10690.9   2
   1  -5   5 305366. 11704.6   1
  -1   5   4 73345.9 4433.02  17
  -1  -5  -4 74185.0 5263.40   2
   1   5  -3 150783. 5255.78  16
  -1  -5  -3 152805. 7355.33   2
   1   5  -2 88608.9 3927.13  16
  -1  -5  -2 82219.5 5390.93   2
   1   5  -1 242242. 6386.67  16
   1  -5   1 242147. 9354.44   2
  -1  -5  -1 235023. 9170.07   2
  -1   5   0 88274.8 4622.97  16
   1   5   0 93161.0 3514.55  13
  -1  -5   0 85111.5 5654.04   2
   1  -5   0 91188.4 5795.06   2
  -1   5  -1 206564. 7044.24  16
  -1  -5   1 202746. 8766.69   2
   1  -5  -1 215421. 8865.32   2
  -1   5  -2 73209.7 4292.52  16
   1   5   2 71886.0 3622.75  17
   1  -5  -2 72114.9 5053.65   2
  -1  -5   2 65229.3 5030.79   2
   1   5   3 122319. 4987.61  17
  -1  -5   3 132217. 7194.70   2
   1  -5  -3 126241. 6610.38   2
   1   5   4 77490.4 4240.34  17
   1  -5  -4 73501.3 5122.58   2
   1   5   5 243118. 8131.87  17
  -1  -5   5 244193. 10696.0   1
   1  -5  -5 253108. 9783.03   2
   1   5   6 6256.82 1436.52  17
   1   5   6 5877.86 1134.16  12
  -1  -5   6 3824.29 1499.66   1
   1  -5  -6 4734.30 1305.14   2
   1   5   7 2095.79 823.469  12
   1  -5  -7 1188.38 844.023   2
  -1  -5   7 1394.29 934.712   1
   1   5   8 10870.2 1886.10  12
  -1  -5   8 5181.29 1980.59   1
   1  -5  -8 7263.49 1954.63   2
   1   5   9 115364. 6440.76  12
   1  -5  -9 102248. 7707.99   2
   1   5  10 9481.77 1995.12  12
   1   5  10 7082.49 1925.85  14
   1  -5 -10 5270.79 1995.58   2
   1   5  11 118100. 8408.09  14
   1   5  11 128064. 7577.81  12
   1  -5 -11 102553. 8576.97   2
  -1  -5  11 108016. 9705.12   3
   1   5  12 37318.5 4305.35  12
   1   5  12 38679.0 4937.77  14
  -1  -5  12 42077.9 6276.23   3
   1  -5 -12 39145.1 5535.67   2
   1   5  13 35551.4 3354.90  18
  -1  -5  13 31538.3 3004.55   9
   1   5  14 23925.1 2710.13  11
  -1  -5  14 19600.2 2346.07   9
   1   5  15 16451.5 2335.38  18
   1   5  15 20856.0 2489.38  11
  -1  -5  15 18174.4 2241.41   9
   1   5  16 23898.2 2646.10  11
   1   5  16 21328.6 2633.55  18
   1   5  17 49679.4 4016.39  18
   1   5  17 60198.8 4105.41  11
  -1  -5  17 53202.1 3936.05   8
   1   5  18 10061.3 1801.05  18
   1   5  18 8460.16 1509.14  11
  -1  -5  18 11715.7 1794.83   8
   1   5  19 18602.0 2255.35  18
   1   5  19 17308.1 2048.85  11
  -1  -5  19 17210.0 2121.18   8
   1   5  20 4873.34 1038.25  11
  -1  -5  20 4681.18 1108.95   8
  -1  -5  21 24625.1 2134.08   8
  -1  -5  22 5111.19 866.428   8
  -1   6  21 6596.54 1052.13  11
  -1   6  20 39099.0 2858.75  18
  -1   6  20 41313.1 2894.57  11
   1  -6  20 37003.0 2624.42   8
  -1   6  19 10655.0 1600.45  11
  -1   6  19 13663.5 1907.70  18
   1  -6  19 11678.5 1573.45   8
  -1   6  18 23798.5 2531.85  11
  -1   6  18 22526.6 2595.82  18
   1  -6  18 20985.0 2267.72   8
  -1   6  17 35064.7 3247.77  11
  -1   6  17 35381.6 3408.39  18
   1  -6  17 31763.0 2878.60   8
  -1   6  16 55413.5 4194.40  11
  -1   6  16 55472.7 4377.24  18
   1  -6  16 55925.0 3937.21   8
  -1   6  15 22429.9 2749.30  11
   1  -6  15 23468.9 2570.70   8
  -1   6  14 7868.52 1655.36  11
   1  -6  14 6493.18 1395.04   8
  -1   6  13 12765.1 2037.92  11
   1  -6  13 12999.9 1764.98   9
   1  -6  13 14969.7 2060.17   8
  -1   6  12 35474.6 3408.07  11
   1  -6  12 36144.2 2981.63   9
   1  -6  12 33002.4 3003.05   8
  -1  -6 -11 11879.9 3179.48   2
  -1  -6 -10 21073.9 3970.35   2
  -1   6   9 5518.93 1820.89  17
  -1  -6  -9 3412.01 1155.34   2
   1  -6   9 1879.19 1225.02   1
  -1   6   8 89359.6 6672.10  17
  -1  -6  -8 87353.6 7462.04   2
   1  -6   8 86410.1 7625.44   1
  -1   6   7 674.950 617.306  17
  -1  -6  -7 1655.63 993.047   2
   1  -6   7 3086.51 1465.48   1
  -1   6   6 133449. 7237.87  17
  -1  -6  -6 137385. 8600.64   2
   1  -6   6 134603. 8682.20   1
  -1   6   5 8143.06 1738.48  17
  -1  -6  -5 9828.46 2289.32   2
   1   6  -4 168927. 6298.82  16
  -1   6   4 153963. 7047.16  17
  -1  -6  -4 170903. 8979.42   2
   1   6  -3 124757. 5246.01  16
  -1  -6  -3 118177. 7306.24   2
   1   6  -2 3207.67 911.879  16
  -1  -6  -2 5915.52 1738.65   2
  -1  -6  -1 78916.6 6001.52   2
   1  -6   1 84840.7 6129.74   2
  -1   6   0 322617. 9690.37  16
   1  -6   0 351011. 12552.3   2
  -1  -6   0 317345. 12161.6   2
  -1   6  -1 71524.6 4590.05  16
  -1  -6   1 71965.2 5786.19   2
   1  -6  -1 77057.4 5924.73   2
  -1   6  -2 230.149 664.418  16
   1   6   2 372.323 318.314  17
   1   6   2 48.2369 431.050  13
   1  -6  -2 1648.82 780.393   2
  -1  -6   2 238.599 630.046   2
  -1   6  -3 130439. 6322.14  16
   1   6   3 126259. 5627.66  17
   1  -6  -3 129034. 7693.88   2
  -1   6  -4 158083. 7093.54  16
   1   6   4 155919. 6643.80  17
   1  -6  -4 158870. 8621.26   2
   1   6   5 11598.5 2004.94  17
   1  -6  -5 12339.2 2531.59   2
  -1  -6   5 10450.2 2369.27   1
   1   6   6 116834. 6569.19  17
  -1  -6   6 118461. 8388.47   1
   1  -6  -6 123166. 7984.96   2
  -1  -6   7 7238.65 2089.66   1
   1  -6  -7 7424.03 2226.70   2
  -1  -6   8 75466.0 7351.33   1
   1  -6  -8 83307.4 7305.57   2
   1  -6  -9 1643.97 1205.73   2
  -1  -6   9 1070.19 908.140   1
   1   6  10 43373.2 5354.75  14
   1  -6 -10 23594.2 4222.39   2
   1   6  11 26225.8 4291.48  14
   1  -6 -11 21636.7 4329.89   2
   1   6  12 37995.9 3448.77  11
  -1  -6  12 21643.4 2545.42   9
   1   6  13 8574.38 1651.08  11
   1   6  13 11814.6 2027.12  18
   1   6  14 9892.75 1836.34  18
   1   6  14 9957.36 1840.62  11
  -1  -6  14 6829.07 1463.72   9
   1   6  15 21420.1 2570.56  11
   1   6  15 19000.0 2573.60  18
  -1  -6  15 20336.5 2314.77   9
   1   6  16 63843.1 4589.55  18
   1   6  16 66537.0 4451.99  11
  -1  -6  16 67790.8 4445.69   8
  -1  -6  16 68718.0 4111.09   9
   1   6  17 34788.4 3365.51  18
   1   6  17 34835.0 3110.47  11
  -1  -6  17 35327.7 3143.17   8
   1   6  18 21782.5 2340.77  11
   1   6  18 20664.2 2498.57  18
  -1  -6  18 19747.0 2223.09   8
   1   6  19 8687.79 1518.33  18
   1   6  19 11680.1 1609.49  11
  -1  -6  19 10558.2 1544.71   8
   1   6  20 34214.4 2476.55  11
  -1  -6  20 36278.5 2608.11   8
  -1  -6  21 5298.02 928.105   8
  -1   7  20 13637.5 1536.22  11
  -1   7  20 11892.5 1506.35  18
  -1   7  19-460.638 481.086  18
  -1   7  19-192.302 544.583  11
   1  -7  19 602.502 496.571   8
  -1   7  18 16522.4 2026.63  11
  -1   7  18 15405.1 2108.09  18
   1  -7  18 16831.6 1924.45   8
  -1   7  17 40077.0 3368.57  11
  -1   7  17 38014.4 3433.22  18
   1  -7  17 40752.3 3135.79   8
  -1   7  16 7879.56 1689.48  18
  -1   7  16 10196.8 1790.01  11
   1  -7  16 10928.9 1718.78   8
  -1   7  15 36159.3 3442.28  11
  -1   7  15 32209.5 3427.90  18
   1  -7  15 30714.7 2926.77   8
  -1   7  14 51905.4 4247.19  11
   1  -7  14 50437.6 3780.31   8
   1  -7  14 49854.6 3493.77   9
  -1   7  13 64286.0 4838.12  11
   1  -7  13 71712.2 4522.19   8
   1  -7  13 66217.4 4124.35   9
  -1   7  12 32862.0 3433.64  11
   1  -7  12 32482.2 3026.73   8
   1  -7  12 32524.5 2917.39   9
  -1   7  11 39017.9 3618.72  11
   1  -7  11 24813.0 2568.40   9
   1  -7  10 3809.28 1059.86   9
  -1   7   9 63.0448 647.211  17
  -1  -7  -9 5758.27 2216.88   2
   1  -7   9 6143.13 2279.40   1
  -1   7   8 64006.3 5994.53  17
   1  -7   8 74721.8 7428.15   1
  -1  -7  -8 63148.9 6914.90   2
  -1   7   7 3474.37 1375.81  17
  -1  -7  -7 3055.08 1530.64   2
   1  -7   7 4885.76 2124.82   1
  -1   7   6 9173.40 2170.45  17
  -1  -7  -6 11431.4 2867.42   2
   1  -7   6 11541.2 2691.65   1
  -1   7   5 92511.3 6190.76  17
  -1  -7  -5 97047.7 7689.83   2
   1  -7   5 107939. 8132.87   1
  -1   7   4 54993.3 4552.70  17
  -1  -7  -4 50083.9 5434.70   2
  -1   7   3 59199.9 4601.70  17
  -1  -7  -3 67886.5 6239.16   2
  -1  -7  -2 65275.2 6050.16   2
   1  -7   1 262469. 11800.7   2
  -1  -7  -1 231207. 11399.2   2
   1  -7   0 211650. 10572.2   2
  -1  -7   0 202239. 10564.7   2
  -1   7  -1 243710. 9183.78  16
  -1  -7   1 244247. 11552.8   2
   1  -7  -1 244281. 11481.3   2
   1   7   2 75338.0 4553.32  17
  -1   7  -2 78387.0 5223.40  16
   1  -7  -2 81531.1 6696.99   2
  -1  -7   2 75831.4 6469.34   2
   1   7   3 57030.1 4176.05  17
  -1   7  -3 65509.1 4803.85  16
   1  -7  -3 63560.6 5996.57   2
  -1   7  -4 61478.1 4741.91  16
   1   7   4 58271.4 4421.25  17
   1  -7  -4 57273.0 5870.69   2
  -1   7  -5 98678.5 6201.22  16
   1   7   5 118156. 6686.55  17
   1  -7  -5 122897. 8670.24   2
  -1  -7   5 123728. 8762.12   1
  -1   7  -6 9799.64 2064.71  16
   1   7   6 9017.50 1932.42  17
  -1  -7   6 8327.44 2369.61   1
   1  -7  -6 9927.16 2491.36   2
   1  -7  -7 2032.48 1131.63   2
  -1  -7   7 3409.10 1684.26   1
  -1  -7   8 67209.6 7269.15   1
   1  -7  -8 65541.8 7104.63   2
   1   7   9-1070.47 1032.40  14
   1  -7  -9-904.511 949.983   2
  -1  -7   9-912.619 1031.59   1
   1  -7 -10 9191.43 3215.56   2
  -1  -7  10 2167.80 953.991   9
   1   7  11 40980.0 3714.35  11
  -1  -7  11 48884.3 3925.49   9
   1   7  12 21877.6 2728.39  11
   1   7  12 22663.6 2812.92  18
  -1  -7  12 26987.4 2926.89   9
   1   7  13 62300.3 4614.50  18
   1   7  13 75064.8 4986.83  11
  -1  -7  13 73153.2 4681.97   9
   1   7  14 39187.2 3587.82  11
   1   7  14 35719.8 3513.38  18
  -1  -7  14 37456.8 3356.54   8
  -1  -7  14 38700.1 3319.22   9
   1   7  15 35810.8 3356.47  11
   1   7  15 29980.1 3191.53  18
  -1  -7  15 31818.1 2904.09   9
  -1  -7  15 33093.4 3068.02   8
   1   7  16 13061.7 1951.78  11
   1   7  16 9757.80 1813.66  18
  -1  -7  16 9434.42 1543.67   9
  -1  -7  16 10051.2 1645.13   8
   1   7  17 35222.1 3258.03  18
   1   7  17 38332.1 3109.83  11
  -1  -7  17 34475.6 2692.96   9
  -1  -7  17 35638.2 2962.57   8
   1   7  18 11170.9 1595.15  11
   1   7  18 10290.8 1731.64  18
  -1  -7  18 12985.0 1706.56   8
   1   7  19 905.764 557.693  11
  -1  -7  19 318.006 343.578   8
  -1  -7  20 15976.8 1571.83   8
  -1  -7  21 21293.5 1551.13   8
  -1   8  20 5263.22 858.668  11
  -1   8  19 4994.20 959.378  11
  -1   8  19 4539.11 1016.97  18
  -1   8  18 30165.8 2709.09  18
  -1   8  18 31731.8 2601.20  11
  -1   8  17 26656.3 2622.05  11
  -1   8  17 29996.4 2905.18  18
   1  -8  17 31617.0 2582.70   8
  -1   8  16 39204.1 3495.11  18
  -1   8  16 41747.3 3504.76  11
   1  -8  16 40785.4 3110.21   8
  -1   8  15 4857.09 1253.00  11
  -1   8  15 3906.37 1201.99  18
   1  -8  15 3435.16 971.954   9
   1  -8  15 3268.04 925.152   8
  -1   8  14 1810.24 943.483  11
   1  -8  14 1151.26 535.893   8
   1  -8  14 1795.14 876.872   9
  -1   8  13 38023.0 3746.04  11
   1  -8  13 37257.3 3141.59   9
  -1   8  12 42410.0 3962.01  11
   1  -8  12 51863.3 3786.20   9
  -1   8  11 14308.5 2302.30  11
   1  -8  11 14636.0 2048.94   9
   1  -8  10 30790.4 2988.95   9
   1  -8   9 104841. 5445.76   9
  -1   8   8 2174.57 1422.80  17
  -1   8   8 760.238 376.757   7
   1  -8   8 2623.81 1009.80   9
  -1   8   7 14813.1 2964.60  17
   1  -8   7 29184.6 4803.11   1
  -1  -8  -7 23297.3 4488.41   2
  -1   8   6 15009.6 2826.99  17
   1  -8   6 27553.7 4525.15   1
  -1  -8  -6 26717.3 4511.12   2
  -1   8   5 59817.8 5342.01  17
   1  -8   5 66294.0 6769.40   1
  -1  -8  -5 57457.7 6553.92   2
  -1   8   4 151283. 8181.17  17
  -1  -8  -4 158157. 10689.8   2
  -1   8   3 31913.6 3636.42  17
  -1  -8  -3 28813.9 4513.67   2
  -1  -8  -2 57792.9 6272.17   2
  -1  -8  -1 6453.75 2129.56   2
  -1  -8   0 42566.3 5203.56   2
   1  -8   0 45415.7 5298.32   2
  -1  -8   1 6248.69 2064.51   2
   1  -8  -1 6095.40 2096.79   2
   1  -8  -2 62537.6 6408.10   2
  -1  -8   2 62193.8 6296.25   2
  -1   8  -3 47889.8 4458.27  16
   1  -8  -3 46331.9 5587.09   2
  -1   8  -4 163158. 8264.60  16
   1  -8  -4 157810. 10638.0   2
  -1   8  -5 45941.5 4542.87  16
  -1  -8   5 61649.3 6554.92   1
   1  -8  -5 65602.4 6978.84   2
  -1   8  -6 19285.8 3047.09  16
   1  -8  -6 17185.7 3749.13   2
  -1   8  -7 35736.5 4231.89  16
  -1  -8   7 38467.1 5541.95   1
   1  -8  -7 36581.4 5643.98   2
  -1   8  -8 4264.98 1601.47  16
  -1  -8   8 4360.51 1090.64   9
  -1  -8   9 113638. 6020.69   9
   1   8  10 31111.3 3299.26  11
  -1  -8  10 30107.8 3104.23   9
   1   8  11 18673.4 2518.12  18
   1   8  11 19019.9 2591.36  11
  -1  -8  11 16755.0 2307.25   9
   1   8  12 43322.6 3835.90  18
   1   8  12 40182.0 3758.12  11
  -1  -8  12 43663.6 3685.74   9
   1   8  13 35953.0 3477.47  18
   1   8  13 38963.9 3576.28  11
  -1  -8  13 36570.5 3330.84   9
   1   8  14 2074.28 874.370  18
   1   8  14 2189.11 891.210  11
  -1  -8  14 2212.28 870.854   8
  -1  -8  14 3014.34 1035.43   9
   1   8  15 3050.49 931.425  11
   1   8  15 2937.48 1009.25  18
  -1  -8  15 4661.67 1154.60   8
  -1  -8  15 4869.05 1152.14   9
   1   8  16 33996.1 2951.45  11
   1   8  16 33070.9 3150.76  18
  -1  -8  16 34325.8 2852.59   8
  -1  -8  16 32637.3 2696.08   9
   1   8  17 30281.8 2563.18  11
   1   8  17 33945.0 3009.13  18
  -1  -8  17 29238.6 2361.45   9
  -1  -8  17 29852.8 2498.22   8
   1   8  18 32109.5 2725.86  18
  -1  -8  18 30076.4 2300.95   8
  -1  -8  18 31920.6 2210.56   9
  -1  -8  19 6788.75 1001.06   8
  -1   9  19 2118.70 578.721  18
  -1   9  18 4412.81 908.748  11
  -1   9  18 3690.62 909.836  18
  -1   9  17 4767.35 1105.68  18
  -1   9  17 3996.21 945.135  11
  -1   9  16 3696.26 1094.98  18
  -1   9  16 3837.05 987.185  11
   1  -9  16 3676.61 810.260   9
  -1   9  15 53932.4 3984.23  18
  -1   9  15 57200.5 4100.38  11
   1  -9  15 55379.9 3422.48   9
  -1   9  14 17520.8 2402.87  11
  -1   9  14 17041.9 2367.15  18
   1  -9  14 16779.8 2020.85   9
  -1   9  13 58522.9 4566.16  11
   1  -9  13 56655.5 3884.93   9
  -1   9  12 68278.6 5050.00  11
   1  -9  12 78161.5 4678.95   9
  -1   9  11 12147.6 2095.54  11
   1  -9  11 12055.8 1925.85   9
   1  -9  10 22881.6 2648.26   9
   1  -9   9 5326.90 1278.97   9
   1  -9   8 135677. 6378.18   9
   1  -9   7 6475.67 1390.68   9
  -1   9   7 7404.78 1522.92   7
   1  -9   6 3341.17 997.509   9
  -1   9   6 2264.08 924.728   7
  -1   9   5 9448.54 2201.35  17
  -1   9   5 5413.13 1264.79   7
   1  -9   5 6577.06 1414.11   9
  -1   9   4 59892.1 5519.68  17
  -1   9   3 2318.99 1149.42  17
  -1  -9  -3 3900.40 1853.36   2
  -1   9   2 15071.3 2681.53  17
  -1  -9  -2 19780.4 3875.65   2
  -1  -9  -1 95543.6 8462.29   2
  -1  -9   0 7524.08 2380.58   2
   1   9   1 115305. 8359.23  14
  -1  -9   1 112086. 9009.48   2
   1  -9  -2 11305.0 3006.80   2
   1  -9  -3 7265.97 2517.45   2
   1  -9  -4 46094.6 6087.67   2
  -1  -9   5 12775.0 1912.91   9
  -1  -9   6 3166.45 989.147   9
   1   9   7 4460.07 1197.62   7
  -1  -9   7 6755.09 1497.15   9
  -1  -9   8 141003. 6737.75   9
  -1  -9   9 4321.72 1268.87   9
   1   9  10 23015.2 2872.96  11
   1   9  10 23590.4 2769.42  18
  -1  -9  10 22229.6 2713.31   9
   1   9  11 11061.9 1876.58  18
   1   9  11 10586.9 1896.98  11
  -1  -9  11 9849.90 1875.18   9
   1   9  12 74692.8 4837.93  18
   1   9  12 79410.9 5176.10  11
  -1  -9  12 77863.7 4880.64   9
   1   9  13 67063.8 4542.15  18
   1   9  13 69358.3 4674.50  11
  -1  -9  13 65353.0 4301.69   9
   1   9  14 20205.7 2397.69  11
   1   9  14 21952.6 2567.71  18
  -1  -9  14 19537.0 2288.94   9
   1   9  15 59428.2 4011.24  18
  -1  -9  15 57815.6 3632.98   9
   1   9  16 5334.49 1202.91  18
  -1  -9  16 5599.63 1073.91   9
   1   9  17 3304.82 982.574  18
  -1  -9  17 4617.57 874.717   9
  -1  -9  18 4728.01 759.991   9
  -1  10  18 7679.15 1050.38  18
  -1  10  17 2158.27 702.108  18
  -1  10  17 1196.12 455.891  11
  -1  10  16 13632.9 1711.67  18
   1 -10  16 11621.7 1309.89   9
  -1  10  15 3145.55 881.865  11
   1 -10  15 1691.39 584.348   9
  -1  10  14 10500.1 1718.70  18
  -1  10  14 7881.42 1560.65  11
   1 -10  14 11314.8 1610.71   9
  -1  10  13 32864.6 3243.75  11
  -1  10  13 29252.7 2929.31  18
   1 -10  13 32349.3 2804.46   9
  -1  10  12 20033.7 2634.19  11
   1 -10  12 23011.6 2510.81   9
  -1  10  11 13741.6 2324.15  11
   1 -10  11 16889.3 2267.05   9
   1 -10  10 27126.7 2884.49   9
   1 -10   9 77031.9 4896.65   9
   1 -10   8 5870.39 1443.33   9
  -1  10   7 94899.2 5596.17   7
   1 -10   7 91578.8 5361.29   9
   1 -10   6 16316.1 2274.77   9
  -1  10   6 16842.2 2323.16   7
   1 -10   5 40452.5 3474.17   9
  -1  10   5 40587.0 3519.02   7
  -1  10   4 52717.1 3941.43   7
   1 -10   4 48096.0 3696.65   9
   1 -10   3 42785.9 3425.80   9
  -1  10   3 51231.1 3835.50   7
   1 -10   2 13766.5 1962.91   9
  -1  10   2 19703.0 2384.21   7
   1 -10   1 4756.35 1230.57   9
  -1  10   1 6325.94 1365.38   7
   1 -10   0 29989.1 2839.63   9
   1  10   1 9046.81 1526.91   7
   1 -10  -1 7025.62 1389.54   9
  -1 -10   1 7623.76 1391.28   9
  -1 -10   2 16115.5 2047.09   9
   1  10   2 18462.2 2147.52   7
  -1 -10   3 37214.9 3174.18   9
   1  10   3 40022.4 3224.20   7
  -1 -10   4 53081.0 3827.09   9
   1  10   4 58245.8 3983.03   7
   1  10   5 45881.4 3548.68  20
  -1 -10   5 44036.1 3595.51   9
   1  10   5 48559.2 3688.26   7
  -1 -10   6 17638.6 2370.18   9
  -1 -10   7 84680.1 5166.81   9
  -1 -10   8 7626.95 1656.61   9
   1  10   9 77828.2 4788.86  18
  -1 -10   9 74093.1 4897.02   9
   1  10  10 23230.4 2627.94  18
  -1 -10  10 25225.8 2896.79   9
   1  10  11 14140.2 2059.12  18
  -1 -10  11 14899.9 2157.16   9
   1  10  12 21671.6 2456.33  18
  -1 -10  12 20689.4 2465.41   9
   1  10  13 34857.9 3020.90  18
  -1 -10  13 38308.2 3161.71   9
   1  10  14 8375.46 1477.45  18
  -1 -10  14 7974.25 1398.92   9
   1  10  15 1651.58 670.528  18
  -1 -10  15 2315.54 759.779   9
   1  10  16 13807.5 1639.29  18
  -1 -10  16 13621.0 1505.89   9
  -1 -10  17 1211.80 410.023   9
  -1  11  16 504.000 280.830  18
  -1  11  15 4486.97 917.753  18
  -1  11  15 3912.53 860.972  11
   1 -11  15 5470.51 881.878   9
  -1  11  14 9335.30 1422.54  18
  -1  11  14 10585.3 1544.05  11
   1 -11  14 11340.4 1459.71   9
  -1  11  13 22332.2 2406.31  11
  -1  11  13 20784.7 2162.08  18
   1 -11  13 21857.6 2145.35   9
  -1  11  12 13006.4 1989.45  11
  -1  11  12 10935.2 1684.86  18
   1 -11  12 12875.5 1779.01   9
  -1  11  11 11686.0 1965.53  11
  -1  11  11 11631.6 1724.66  18
   1 -11  11 11770.6 1820.86   9
  -1  11  10 40918.5 3747.24  11
   1 -11  10 46400.5 3651.46   9
   1 -11   9 8033.86 1630.68   9
   1 -11   8 49910.6 3948.49   9
   1 -11   7 9552.88 1751.19   9
  -1  11   6 2024.35 798.686   7
   1 -11   6 4480.48 1291.63   9
   1 -11   5 9146.53 1645.48   9
  -1  11   5 10681.2 1876.05   7
   1 -11   4 37060.8 3321.43   9
  -1  11   4 38561.9 3445.07   7
   1 -11   3 46286.4 3679.03   9
  -1  11   3 51736.3 3923.32   7
   1 -11   2 52807.9 3874.23   9
  -1  11   2 52892.1 3940.11   7
   1 -11   1 32590.4 3013.94   9
  -1  11   1 30528.5 3028.01   7
   1  11   0 5869.46 1265.58   7
   1 -11   0 5614.50 1323.52   9
  -1  11   0 7178.95 1499.44   7
   1  11   1 43598.6 3367.35   7
   1 -11  -1 37526.1 3207.45   9
   1  11   2 54083.1 3772.55   7
  -1 -11   2 53049.1 3730.32   9
  -1 -11   3 55037.3 3849.67   9
   1  11   3 60590.1 4027.58   7
   1  11   4 36316.3 3208.99  20
   1  11   4 37258.4 3196.08   7
  -1 -11   4 33526.0 3069.81   9
   1  11   5 8238.40 1531.03  20
  -1 -11   5 11149.8 1844.13   9
  -1 -11   6 3112.25 1068.39   9
  -1 -11   7 11559.5 1981.30   9
  -1 -11   8 41372.4 3606.53   9
  -1 -11   9 7857.44 1585.77   9
  -1 -11  10 44362.9 3667.73   9
   1  11  11 7737.54 1346.32  18
  -1 -11  11 10971.7 1824.80   9
   1  11  12 12214.1 1653.49  18
  -1 -11  12 14118.9 1911.18   9
   1  11  13 15944.8 1815.32  18
  -1 -11  13 18643.4 2049.40   9
   1  11  14 12191.5 1500.60  18
  -1 -11  14 11956.3 1482.75   9
   1  11  15 4183.77 833.732  18
  -1 -11  15 4610.95 881.412   9
  -1 -11  16 626.303 423.129   9
  -1  12  14 3596.38 708.604  18
   1 -12  14 3215.96 666.141   9
  -1  12  13 3835.85 877.767  11
  -1  12  13 3410.40 743.807  18
   1 -12  13 4582.61 928.456   9
  -1  12  12 6084.70 1055.99  18
  -1  12  12 7528.93 1308.84  11
   1 -12  12 7886.59 1325.68   9
  -1  12  11 216.208 360.877  18
  -1  12  11 223.598 603.185  11
   1 -12  11-90.3145 467.277   9
  -1  12  10 5382.14 1290.69  11
   1 -12  10 6791.60 1312.46   9
  -1  12   9 11262.4 1883.46  11
   1 -12   9 9200.48 1648.76   9
   1 -12   8 26342.3 2807.61   9
   1 -12   7 48409.0 3748.73   9
   1 -12   6 22294.8 2602.25   9
   1 -12   5 32527.9 3118.42   9
  -1  12   5 29950.2 2999.03   7
  -1  12   4 19414.4 2407.37   7
   1 -12   4 20649.0 2459.97   9
   1 -12   3 23551.7 2579.44   9
   1  12  -3 20793.0 2240.19   7
  -1  12   3 24502.3 2685.23   7
   1  12  -2 2337.27 828.653   7
  -1  12   2 2235.84 862.686   7
  -1  12   1 39258.9 3327.93   7
   1 -12   1 37311.1 3197.14   9
   1  12  -1 42855.2 3222.40   7
   1  12   0 35973.1 2973.32   7
  -1  12   0 36845.3 3219.92   7
   1 -12   0 40199.5 3282.72   9
   1  12   1 42403.7 3231.77   7
   1 -12  -1 35773.6 3058.55   9
  -1  12  -1 41009.6 3378.60   7
  -1 -12   2 3457.50 974.083   9
  -1  12  -2 3877.46 1082.69   7
   1  12   3 19893.9 2301.61  20
  -1 -12   3 20740.9 2354.12   9
   1  12   4 20408.1 2345.95  20
  -1 -12   4 20184.0 2334.44   9
   1  12   5 18202.0 2153.47  20
  -1 -12   5 22866.0 2521.20   9
  -1 -12   6 28214.7 2825.72   9
  -1 -12   7 44828.0 3532.22   9
  -1 -12   8 25166.0 2669.11   9
  -1 -12   9 12804.6 1912.12   9
  -1 -12  10 6283.77 1312.34   9
  -1 -12  11 440.819 501.892   9
  -1 -12  12 5615.82 1148.45   9
  -1 -12  13 4845.60 917.938   9
  -1 -12  14 4050.46 745.175   9
   1 -13  12 12233.6 1323.35   9
  -1  13  11 20813.6 1805.19  11
   1 -13  11 25259.5 2104.81   9
  -1  13  10 4278.12 954.694  11
   1 -13  10 3922.49 956.134   9
  -1  13   9 17318.1 1994.14  11
   1 -13   9 20426.7 2172.62   9
  -1  13   8 3424.66 1036.83  11
   1 -13   8 3456.68 989.083   9
   1 -13   7 13384.1 1919.96   9
   1  13  -6 6733.45 1182.94   7
   1 -13   6 5629.18 1254.43   9
   1  13  -5 34057.6 2649.77   7
   1 -13   5 33197.3 2943.72   9
  -1  13   4 6372.54 1298.22   7
   1 -13   4 7199.15 1420.37   9
   1  13  -4 7618.74 1258.72   7
   1  13  -3 22742.4 2175.23   7
  -1  13   3 25476.1 2565.25   7
   1 -13   3 21071.1 2327.77   9
  -1  13   2 36698.0 3090.99   7
   1  13  -2 42865.3 3005.39   7
   1 -13   2 38614.1 3088.00   9
   1 -13   1 10639.7 1606.55   9
  -1  13   1 8789.59 1490.12   7
  -1  13   0 5811.20 1215.54   7
   1  13   1 11380.3 1661.60  20
  -1  13  -1 11031.9 1658.65   7
   1  13   2 36636.6 2913.57  20
  -1  13  -2 39781.2 3129.17   7
   1  13   3 18830.1 2086.95  20
  -1 -13   3 17169.3 1984.29   9
  -1  13  -3 17838.8 2117.90   7
   1  13   4 4181.25 957.065  20
  -1  13  -4 5249.68 1154.62   7
  -1 -13   4 4578.72 1056.30   9
  -1 -13   5 36163.1 2945.68   9
  -1  13  -5 39231.1 3107.81   7
  -1 -13   6 4773.39 1171.41   9
  -1 -13   7 11985.4 1658.25   9
  -1 -13   8-61.7182 511.922   9
  -1 -13   9 19994.6 2068.16   9
  -1 -13  10 3892.95 904.905   9
  -1 -13  11 24798.2 2042.58   9
  -1 -13  12 16254.7 1517.01   9
   1  14  -9 2019.14 590.539  20
   1 -14   9 929.457 434.178   9
   1  14  -8 19657.5 1759.52  20
   1 -14   8 17589.8 1742.11   9
  -1  14   7 314.936 294.740  11
   1 -14   7-6.74588 395.591   9
   1 -14   6 43483.7 2904.89   9
   1 -14   5 8023.87 1287.54   9
   1 -14   4 1012.69 595.689   9
   1  14  -3 19522.1 2006.67  20
   1  14  -2 1321.01 630.108  20
  -1  14   2 1987.98 690.091   7
  -1  14   1 8305.30 1252.22  20
   1  14  -1 7367.87 1210.24  20
  -1  14   1 5715.38 1105.53   7
   1  14   0 7260.10 1226.77  20
  -1  14   0 7253.21 1175.88  20
  -1  14   0 6984.67 1221.44   7
   1  14   1 6975.94 1165.64  20
  -1  14  -1 8964.44 1375.46   7
   1  14   2 3231.26 820.265  20
  -1  14  -2 3159.32 847.952   7
   1  14   3 15868.3 1639.49  20
  -1  14  -3 19820.2 2011.78   7
   1  14   4 539.238 412.312  20
  -1 -14   4 1370.17 495.784   9
  -1  14  -5 7641.67 1183.37   7
  -1 -14   5 8144.70 1204.04   9
  -1  14  -6 50691.0 3022.40   7
  -1 -14   6 44605.3 2768.24   9
  -1 -14   7-173.188 277.591   9
  -1  14  -7 1225.95 602.515   7
  -1  14  -8 13382.1 1447.67   7
  -1 -14   8 17403.3 1629.31   9
  -1 -14   9 2403.65 603.099   9
   1  15  -4 503.459 326.349  20
   1  15  -3 2216.43 630.455  20
   1  15  -2 11268.1 1266.43  20
   1  15  -1 6207.18 945.647  20
   1  15   0 30168.9 1979.18  20
  -2   0   0 1335.90 293.219  16
   2   0   0 755.381 372.761   4
   2   0  -1 71639.6 3210.50   4
  -2   0   1 73956.6 2143.71   3
  -2   0   2 407167. 5194.46  17
   2   0  -2 406746. 8570.87   4
  -2   0   2 395117. 6988.85   3
   2   0   2 385601. 4782.82   3
  -2   0   3 127430. 3526.92  17
   2   0  -3 122892. 5280.89   4
  -2   0   3 116578. 4637.50   3
   2   0   3 123735. 3676.31   3
  -2   0   4 406986. 7559.79  17
   2   0   4 403797. 8858.90  13
   2   0   4 427656. 8028.48   3
  -2   0   4 407442. 9805.36   3
   2   0  -4 389102. 10109.4   4
   2   0   5 87688.4 4535.03  13
   2   0   5 85766.1 4405.02  12
   2   0  -5 84490.1 5030.45   4
   2   0   5 92581.2 4264.71   3
  -2   0   5 89162.1 5078.31   3
   2   0   6 59139.9 3959.65  12
   2   0   6 62632.0 4178.19  13
   2   0   6 65741.8 3966.19   3
  -2   0   6 69839.8 4834.24   3
   2   0  -6 66868.9 4730.83   4
   2   0   7 176302. 7306.70  13
   2   0   7 171803. 7284.89  12
   2   0   7 190536. 7328.99   3
   2   0  -7 193669. 8398.86   4
  -2   0   7 190784. 8529.39   3
   2   0   8 39780.8 3726.69  12
   2   0   8 39314.2 3611.27  13
  -2   0   8 41622.3 4264.72   3
   2   0  -8 41107.0 4006.34   4
   2   0   8 41202.0 3644.70   3
   2   0   9 12506.3 2216.02  13
   2   0   9 14294.2 2368.70  12
   2   0   9 13297.2 2266.40   3
   2   0  -9 14630.3 2521.66   4
  -2   0   9 15262.3 2678.14   3
   2   0  10 1565.57 744.371  12
   2   0  10 842.303 606.341  13
  -2   0  10 699.640 963.119   3
   2   0 -10 2327.70 1153.52   4
   2   0  10 731.932 732.063   3
   2   0  11 10986.4 2154.26  13
   2   0  11 11011.5 2334.86  12
  -2   0  11 5179.88 1745.54   3
   2   0  11 9116.36 2063.78   3
   2   0 -11 11857.0 2405.25   4
   2   0  12 206439. 10247.8  12
   2   0  12 225162. 10258.7  13
  -2   0  12 196645. 11043.3   3
   2   0  12 206449. 10189.2   3
   2   0  13 48004.8 4901.21  13
   2   0  13 41081.5 4784.39  12
   2   0  13 41844.2 4785.99   3
  -2   0  13 36461.9 4999.77   3
   2   0  14 68093.2 6330.27  12
   2   0  14 66302.5 6289.62   3
  -2   0  14 74443.9 7293.68   3
   2   0  15-239.364 366.789  11
  -2   0  15-2.39158 463.899  11
   2   0  15 674.669 451.412   8
  -2   0  16 1303.62 716.754  11
   2   0  16 760.771 587.200   8
  -2   0  17 24443.8 2600.28  11
   2   0  17 27328.1 2899.06  10
   2   0  17 27097.3 2647.76   8
  -2   0  18 2532.68 929.180  11
   2   0  18 3467.24 939.220   8
   2   0  18 1642.61 876.682  10
   2   0  19 1154.30 687.133  10
   2   0  19 267.482 373.621   8
   2   0  20 2571.19 885.740  10
  -2   0  20 3615.77 914.641   8
   2   0  21 47043.6 3449.63  10
  -2   0  21 42863.1 2974.13   8
   2   0  22 22519.9 2191.94  10
   2   0  23 5528.55 967.339  10
  -2   0  23 4613.93 896.703  10
   2  -1  23 4355.19 887.750  10
  -2   1  23 3436.39 766.119  10
   2  -1  22 5145.15 1030.02  10
   2  -1  21 51855.6 3531.56  10
   2  -1  20 15436.0 2056.76  10
   2  -1  20 14848.2 1910.48   8
  -2   1  19 22133.6 2450.65  11
   2  -1  19 22496.5 2600.57  10
   2  -1  19 25103.0 2571.00   8
  -2   1  18 19663.6 2324.29  11
   2  -1  18 19876.0 2483.79  10
   2  -1  18 17580.1 2174.82   8
  -2   1  17 1170.01 752.910  11
   2  -1  17 528.047 480.773  10
  -2   1  16 6993.74 1336.17  11
   2  -1  16 8388.67 1516.69   8
  -2   1  15 89065.8 4851.85  11
   2  -1  15 67845.9 4223.36   8
   2  -1  14 15086.3 3030.49  12
   2  -1  14 14942.2 3057.10   3
  -2   1  14 12514.6 2876.24   3
   2  -1  13 9208.23 2258.77  12
   2  -1  13 10908.4 2581.80   3
  -2   1  13 9361.72 2678.06   3
   2  -1  12 27966.2 3794.43  12
   2  -1  12 24664.6 3653.54   3
  -2   1  12 28620.6 4247.31   3
   2  -1  11 245897. 9944.19  13
   2  -1  11 206339. 9820.54  12
  -2   1  11 194831. 10552.7   3
   2   1 -11 236860. 11208.2   4
   2  -1  11 202213. 9884.63   3
   2  -1  10 60009.4 5070.25  12
   2  -1  10 60415.7 4718.70  13
  -2   1  10 58758.3 5551.82   3
   2  -1  10 61190.9 5203.50   3
   2  -1   9 63492.0 4921.91  12
   2  -1   9 62963.0 4585.64  13
  -2   1   9 58371.3 5325.43   3
   2  -1   9 60968.8 4901.73   3
   2  -1   8 44357.7 3664.79  13
   2  -1   8 44942.1 3942.47  12
   2  -1   8 43754.5 3857.64   3
  -2   1   8 40266.8 4140.58   3
   2  -1   7 21242.4 2413.83  13
   2  -1   7 15774.1 2223.58  12
   2  -1   7 17629.9 2342.02   3
  -2   1   7 16339.6 2511.72   3
  -2   1   6 13905.0 1792.65  17
   2  -1   6 14128.8 1934.62  12
   2  -1   6 15517.4 1900.32  13
   2  -1   6 17581.3 2172.59   3
  -2   1   6 16097.0 2317.31   3
  -2   1   5 638023. 10614.5  17
   2  -1   5 576713. 11540.4  12
   2  -1   5 640180. 11059.4  13
  -2   1   5 600762. 12589.5   3
   2  -1   5 590734. 11194.4   3
  -2   1   4 266292. 6076.35  17
   2  -1   4 241893. 6685.58  12
   2  -1   4 250309. 6304.20  13
  -2   1   4 262995. 7307.83   3
  -2   1   3 120683. 3659.03  17
   2  -1   3 111203. 3824.98  13
   2  -1   3 117526. 4110.89  12
   2  -1   3 114584. 3776.29   1
  -2   1   3 119247. 4241.35   3
   2  -1   2 28698.3 1828.48  13
   2  -1   2 32454.2 1735.28   1
  -2   1   1 102029. 3056.75  16
  -2  -1  -1 106586. 3181.54   2
  -2   1   0 93596.4 2939.44  16
   2   1   0 87678.5 3328.78   5
   2  -1  -1 104047. 2762.95  15
   2   1   1 101069. 3254.78   4
  -2  -1   1 106221. 3164.48   2
  -2  -1   1 100233. 2987.33   1
   2   1   2 13531.1 1088.79  15
   2   1   2 14138.1 1002.73   4
   2  -1  -2 16742.3 841.589   2
   2  -1  -2 13334.0 1459.86   4
  -2  -1   2 12631.6 1360.42   1
   2  -1  -3 88958.6 4041.55   4
   2  -1  -3 93249.8 2514.61   2
   2  -1  -4 304645. 8090.36   4
  -2  -1   4 303621. 8651.61   3
   2   1   4 330262. 6578.46   3
   2   1   5 639605. 11675.1  12
   2   1   5 556070. 11328.7  14
   2   1   5 562826. 12592.0  13
   2   1   5 647668. 10710.9   3
   2  -1  -5 596997. 12214.0   4
  -2  -1   5 635795. 13767.6   3
   2   1   6 21924.1 2453.50  12
   2   1   6 19314.5 2232.30  14
   2  -1  -6 24300.5 2610.82   4
  -2  -1   6 21253.0 2782.08   3
   2   1   6 20241.8 2152.07   3
   2   1   7 17148.4 2184.36  14
   2   1   7 17834.9 2385.79  12
   2  -1  -7 16480.3 2301.33   4
   2   1   7 16235.9 2093.94   3
  -2  -1   7 18978.1 2753.44   3
   2   1   8 47153.1 4054.84  12
   2   1   8 56466.6 4012.73  14
   2  -1  -8 49615.3 4141.78   4
   2   1   8 47334.9 3847.98   3
  -2  -1   8 47440.7 4594.78   3
   2   1   9 63285.5 4394.96  14
   2   1   9 56048.7 4643.84  12
   2   1   9 56460.8 4518.76   3
   2  -1  -9 56556.5 4498.87   4
  -2  -1   9 54574.1 5223.40   3
   2   1  10 61533.2 5156.84  12
   2  -1 -10 59075.8 4760.36   4
  -2  -1  10 56996.4 5535.57   3
   2   1  10 60880.5 4938.46   3
   2   1  11 221807. 10236.6  12
   2   1  11 221506. 10165.0  13
  -2  -1  11 210267. 11180.6   3
   2   1  11 213358. 9728.42   3
   2   1  12 38253.4 4381.96  13
   2   1  12 37927.9 4485.65  12
  -2  -1  12 30963.8 4473.28   3
   2   1  12 30848.1 3917.34   3
   2   1  13 10379.6 2433.78  12
   2   1  13 13093.2 2608.52  13
   2   1  13 8626.73 2163.62   3
  -2  -1  13 6480.99 1985.45   3
   2   1  14 8431.61 2275.68  12
   2   1  14 8773.26 2307.69  13
  -2  -1  14 6925.71 2430.64   3
   2   1  14 10838.8 2607.51   3
   2   1  15 79157.8 4515.70  11
   2   1  15 85256.1 4788.18  18
  -2  -1  15 81956.4 4643.63  11
  -2  -1  16 4995.17 1149.10  11
   2   1  16 7181.91 1465.61  11
  -2  -1  17 1286.31 559.934  11
   2   1  17 2021.29 804.972  11
   2   1  17 1821.34 797.299  10
   2   1  18 14382.5 2136.54  10
   2   1  19 32410.1 3151.00  10
   2   1  20 15952.1 2128.71  10
  -2  -1  20 12871.7 1857.94   8
   2   1  21 47529.2 3403.07  10
  -2  -1  21 46370.3 3214.09   8
   2   1  22 6625.02 1167.28  10
  -2  -1  22 5669.70 1012.87   8
   2   1  23 2777.28 671.917  10
  -2  -1  23 1787.42 472.439   8
   2  -2  23 4905.04 854.264  10
  -2   2  23 4983.80 899.766  10
  -2   2  22 39276.2 2838.52  10
   2  -2  22 41593.3 2792.33  10
   2  -2  21 5723.94 1196.36  10
  -2   2  20 6562.71 1337.08  11
   2  -2  20 5325.54 1230.10  10
   2  -2  20 6206.46 1289.69   8
  -2   2  19 7922.50 1504.47  11
   2  -2  19 5793.26 1322.10  10
   2  -2  19 7884.33 1489.61   8
   2  -2  18 29765.7 2922.10  10
  -2   2  18 30572.1 2916.21  11
   2  -2  18 31888.4 2944.57   8
  -2   2  17 5614.66 1340.98  11
   2  -2  17 4601.95 1223.02   8
   2  -2  17 4955.73 1235.66  10
   2  -2  16 31919.5 3077.09  10
  -2   2  16 30643.7 2934.79  11
   2  -2  16 33941.2 3059.48   8
  -2   2  15 17459.1 2213.44  11
   2  -2  15 15721.8 2044.03   8
   2  -2  14 98283.6 7564.85  12
   2  -2  14 83670.6 7617.61   3
   2  -2  13 44089.8 4854.68  12
   2  -2  13 40041.3 5007.86   3
   2  -2  12 249888. 11152.0  12
   2  -2  12 228205. 11648.5   3
  -2   2  12 207978. 11553.2   3
   2  -2  11 8911.25 2097.64  12
   2  -2  11 7955.68 2104.60   3
  -2   2  11 12331.7 2818.94   3
   2  -2  10 18403.0 2805.90  12
  -2   2  10 18266.3 3177.74   3
   2  -2  10 16396.5 2871.96   3
   2  -2   9 43218.4 4123.57  12
   2  -2   9 37078.4 3333.20  13
   2  -2   9 37093.7 4048.48   3
  -2   2   9 34068.2 4125.20   3
   2  -2   8 124156. 6609.68  12
   2  -2   8 125988. 5778.70  13
   2  -2   8 117413. 6797.62   3
  -2   2   8 113220. 6994.44   3
   2  -2   7 77483.5 4184.78  13
   2  -2   7 73089.7 4784.76  12
  -2   2   7 76672.1 4618.40  17
  -2   2   7 72330.8 5217.93   3
  -2   2   6 81423.7 4335.92  17
   2  -2   6 75888.8 4535.52  12
   2  -2   6 75816.7 3773.29  13
  -2   2   6 72721.9 4819.60   3
   2  -2   5 93193.8 4609.96  12
  -2   2   5 100146. 4387.50  17
   2  -2   5 89694.0 3727.41  13
   2  -2   5 103607. 5028.70   1
  -2   2   4 203234. 5757.20  17
   2  -2   4 202194. 5079.35  13
   2  -2   4 195920. 5903.15  12
   2  -2   4 207044. 6547.26   1
   2  -2   3 152824. 4568.87  12
  -2  -2  -3 153211. 5348.87   2
   2  -2   3 157228. 5323.05   1
   2   2  -2 586944. 6950.24   5
  -2  -2  -2 687953. 10426.7   2
   2   2  -1 54467.0 2216.98   5
  -2  -2  -1 58599.1 2886.96   2
   2   2   0 59574.0 2804.28  13
   2   2   0 60090.0 3111.67  14
  -2  -2   0 63382.8 3013.17   2
   2   2   1 48420.2 2072.59  15
   2  -2  -1 55349.6 2524.03   2
  -2  -2   1 51778.6 2928.86   2
   2   2   2 748286. 7953.70  15
   2  -2  -2 787718. 7482.07  15
  -2  -2   2 740185. 11354.8   1
   2  -2  -2 797167. 9326.19   2
  -2  -2   2 765273. 11421.4   2
   2  -2  -3 156023. 3388.11  15
   2  -2  -3 162337. 4216.73   2
  -2  -2   3 149150. 5624.34   1
   2   2   3 159478. 2991.93   4
   2   2   4 176045. 6985.74  13
   2   2   4 165220. 6489.59  14
   2   2   4 202810. 5933.18  12
   2  -2  -4 197846. 5168.98   2
  -2  -2   4 197320. 7141.99   1
   2   2   5 102775. 5273.22  14
   2   2   5 104985. 4677.12  12
   2  -2  -5 112422. 4386.16   2
   2   2   6 97172.0 4874.53  12
   2   2   6 92141.2 5128.66  14
   2  -2  -6 90939.8 4477.38   2
   2   2   7 79831.6 4918.74  14
   2   2   7 84037.7 4942.91  12
  -2  -2   7 74920.1 5640.88   3
   2   2   8 145767. 6914.96  14
   2   2   8 141904. 6881.95  12
  -2  -2   8 132241. 7963.49   3
   2   2   9 44397.7 3910.87  14
   2   2   9 39970.4 3898.06  12
  -2  -2   9 31759.8 4128.15   3
   2   2  10 15609.3 2454.28  14
   2   2  10 15441.2 2606.80  12
  -2  -2  10 14572.0 2994.42   3
   2   2  11 12157.1 2189.02  14
   2   2  11 13491.8 2521.03  12
  -2  -2  11 7541.85 2114.99   3
   2   2  12 201889. 10193.0  12
   2   2  12 213677. 10773.4  13
  -2  -2  12 195321. 11669.2   3
   2   2  13 38983.6 4714.08  13
   2   2  13 29701.3 4048.33  12
  -2  -2  13 38764.7 5431.05   3
   2   2  14 87916.7 7271.74  12
   2   2  14 86715.2 7272.84  13
   2   2  15 12628.1 1892.56  18
   2   2  15 11739.8 1736.76  11
   2   2  16 36898.9 3362.14  10
   2   2  16 32516.8 2944.25  11
   2   2  16 30806.9 2967.70  18
   2   2  17 4667.29 1179.46  11
   2   2  17 2399.36 956.290  10
   2   2  18 32331.6 3118.28  10
   2   2  18 35099.3 3094.20  11
   2   2  19 6708.37 1412.86  10
   2   2  20 2999.17 904.053  10
  -2  -2  20 5361.28 1259.18   8
   2   2  21 5948.44 1185.29  10
  -2  -2  21 6421.87 1243.18   8
   2   2  22 48645.1 3032.52  10
  -2  -2  22 41735.4 2877.87  10
  -2  -2  22 46991.2 2890.84   8
   2   2  23 4959.22 875.082  10
  -2  -2  23 3602.08 665.108   8
  -2  -2  23 6098.14 965.922  10
   2  -3  22 4939.72 943.577  10
  -2   3  22 3143.85 728.040  10
   2  -3  21 33446.7 2621.13  10
  -2   3  21 30338.3 2551.19  11
   2  -3  20 16480.9 1991.35  10
  -2   3  20 14201.0 1847.95  11
   2  -3  20 19330.3 2148.45   8
  -2   3  19 29411.2 2782.86  11
   2  -3  19 29512.4 2784.15  10
   2  -3  19 27374.0 2695.04   8
  -2   3  18 13253.0 1978.53  11
   2  -3  18 12887.5 1927.25   8
   2  -3  18 12810.8 1915.35  10
  -2   3  17 2012.61 852.202  11
   2  -3  17 1922.72 848.397   8
   2  -3  17 3876.70 1127.51  10
  -2   3  16 5990.79 1337.58  11
  -2   3  16 8236.23 1599.62  18
   2  -3  16 9665.74 1682.66   8
   2  -3  16 8177.32 1568.31  10
  -2   3  15 55513.2 4003.73  11
   2  -3  15 61975.5 4190.08  10
   2  -3  15 68203.8 4295.31   8
  -2   3  14 86025.4 4902.87  11
   2  -3  14 82759.9 4643.79   8
   2  -3  13 52301.5 5301.30  12
  -2  -3 -13 41844.7 5478.96   2
   2  -3  12 18844.7 3095.84  12
  -2  -3 -12 13422.8 3125.00   2
   2  -3  12 13707.2 2967.74   3
   2  -3  11 90796.0 6489.45  12
  -2  -3 -11 73073.7 6695.71   2
   2  -3  11 78459.3 6962.77   3
   2  -3  10 20652.8 2975.60  12
  -2  -3 -10 15285.1 2894.00   2
   2  -3  10 17751.0 3172.22   3
   2  -3   9 150009. 7613.98  12
   2  -3   9 139897. 8489.18   3
  -2  -3  -9 128960. 8011.66   2
   2  -3   8 13092.3 2134.64  12
  -2   3   8 13669.7 2180.69  17
  -2  -3  -8 10920.2 2208.40   2
  -2   3   7 45476.7 3721.43  17
   2  -3   7 43585.5 3628.68  12
  -2  -3  -7 42168.3 4093.61   2
   2  -3   7 50349.4 4476.42   1
   2  -3   6 61035.5 3991.80  12
  -2   3   6 54880.1 3785.96  17
  -2  -3  -6 53281.6 4286.65   2
   2  -3   6 52709.4 4280.44   1
  -2   3   5 418958. 9698.14  17
   2  -3   5 442787. 9737.24  12
   2  -3   5 409992. 11219.9   1
  -2  -3  -5 418055. 11191.9   2
  -2   3   4 133255. 5140.83  17
   2  -3   4 149747. 4959.74  12
  -2  -3  -4 138870. 6031.08   2
   2  -3   4 144855. 6275.18   1
  -2  -3  -3 32199.2 2722.42   2
   2   3  -2 177847. 5231.53  14
  -2  -3  -2 178158. 6130.91   2
  -2  -3  -1 77844.6 4018.15   2
   2   3   0 170906. 2709.47  17
  -2  -3   0 180941. 6222.49   2
   2  -3   0 175991. 5798.44   2
   2   3   1 72768.0 4345.34  14
   2   3   1 72440.1 2194.85  17
   2  -3  -1 82861.9 4004.48   2
  -2  -3   1 77572.7 4259.04   2
   2   3   2 140630. 6233.39  14
   2   3   2 149941. 5655.43  13
   2   3   2 153871. 3753.98  15
   2  -3  -2 168811. 5650.57   2
  -2  -3   2 160087. 6261.69   2
   2   3   3 36684.8 1819.14  15
   2   3   3 38891.5 3379.02  14
   2   3   3 40729.9 3239.86  13
  -2  -3   3 35861.7 3002.33   2
  -2  -3   3 36066.5 3185.09   1
   2  -3  -3 39479.0 2679.63   2
   2  -3  -4 105241. 2610.20  15
   2   3   4 97092.2 5512.11  14
   2   3   4 102016. 5559.09  13
   2  -3  -4 105781. 4459.60   2
  -2  -3   4 107777. 5748.09   1
   2  -3  -5 447159. 5562.25  15
   2   3   5 441859. 9506.64  12
   2  -3  -5 450439. 9744.91   2
  -2  -3   5 436341. 12476.4   1
   2   3   6 43941.7 3901.69  14
   2   3   6 42895.6 3204.22  12
  -2  -3   6 39117.4 4028.64   1
   2  -3  -6 46610.8 3445.31   2
   2   3   7 60651.0 4604.50  14
   2   3   7 63573.4 4260.59  12
   2  -3  -7 62405.9 4343.26   2
   2   3   8 14231.8 2195.28  12
   2   3   8 14097.9 2277.97  14
   2  -3  -8 11035.2 2010.29   2
   2   3   9 137956. 7390.38  14
   2   3   9 142517. 7267.38  12
   2  -3  -9 127943. 7377.28   2
  -2  -3   9 125023. 8703.52   3
   2   3  10 21215.6 3011.69  12
   2   3  10 21638.3 3048.55  14
   2  -3 -10 19207.8 3133.12   2
  -2  -3  10 21055.7 3654.41   3
   2   3  11 71054.8 5606.82  14
   2   3  11 66023.6 5514.31  12
  -2  -3  11 51932.6 6185.18   3
   2   3  12 8075.89 2267.84  13
   2   3  12 9601.62 2277.74  12
  -2  -3  12 9220.87 2751.71   3
   2   3  13 54110.6 5796.97  13
  -2  -3  13 55053.7 6793.35   3
   2   3  14 93023.0 5111.72  18
   2   3  14 89422.9 4762.65  11
  -2  -3  14 84977.4 4875.24   9
   2   3  15 62977.0 4079.35  11
   2   3  15 57415.3 4119.55  18
   2   3  15 59061.7 4114.52  10
   2   3  16 3777.45 1155.72  18
   2   3  16 5123.17 1204.16  11
   2   3  16 6226.02 1414.39  10
   2   3  17 2134.33 716.715  18
   2   3  17 1978.00 848.103  11
   2   3  17 2878.88 989.066  10
   2   3  18 16553.9 2124.67  11
   2   3  18 15829.0 2092.81  10
   2   3  19 34519.6 3025.63  10
   2   3  20 12609.9 1767.91  10
  -2  -3  20 13291.3 1856.12   8
   2   3  21 38963.6 2833.47  10
  -2  -3  21 43557.6 3061.83   8
   2   3  22 2692.85 712.359  10
  -2  -3  22 1363.16 473.598   8
  -2  -3  22 3186.12 741.414  10
  -2  -3  23 1707.06 426.716   8
  -2   4  22 3195.78 675.246  10
   2  -4  22 4071.28 728.667  10
  -2   4  21 8883.43 1364.88  11
   2  -4  21 8905.55 1232.37  10
  -2   4  21 7502.53 1178.95  10
  -2   4  20 1272.53 579.379  11
   2  -4  20 957.441 519.872  10
   2  -4  20 1576.83 739.808   8
  -2   4  19 31957.8 2904.27  11
   2  -4  19 27293.3 2567.76  10
  -2   4  19 27638.0 2609.56  18
   2  -4  19 32275.6 2842.63   8
  -2   4  18 2432.61 813.812  18
   2  -4  18 1807.84 636.302  10
  -2   4  18 3390.74 1060.63  11
   2  -4  18 3131.97 1017.80   8
  -2   4  17 58688.4 4281.21  18
  -2   4  17 55277.5 4018.31  11
   2  -4  17 60589.9 4089.54  10
   2  -4  17 56993.6 3924.93   8
  -2   4  16 6303.21 1423.57  11
  -2   4  16 5792.27 1364.29  18
   2  -4  16 5874.65 1312.19  10
   2  -4  16 5115.55 1168.59   8
  -2   4  15 14311.3 2106.94  11
   2  -4  15 14322.0 1984.34   8
   2  -4  15 14801.4 2050.05  10
   2  -4  14 43228.1 3456.77  10
  -2   4  14 41584.4 3546.80  11
   2  -4  14 40455.7 3308.25   8
  -2   4  13 82644.8 4903.42  11
   2  -4  13 84980.9 4682.56   8
   2  -4  13 79306.2 8012.82   3
  -2  -4 -12 99388.9 8598.97   2
   2  -4  12 94285.5 8580.59   3
  -2  -4 -11 47790.5 5696.71   2
   2  -4  11 47772.4 5866.87   3
  -2  -4 -10 53987.3 5774.39   2
   2  -4  10 66691.8 6577.93   3
   2  -4   9 66465.1 4996.39  12
  -2   4   9 53782.8 4894.70  17
  -2  -4  -9 53675.6 5504.23   2
   2  -4   8 31708.0 3277.82  12
  -2   4   8 29286.9 3453.02  17
  -2  -4  -8 24956.9 3527.08   2
   2  -4   8 24660.2 3648.51   1
   2  -4   7 177301. 7137.46  12
  -2   4   7 169863. 7563.68  17
   2  -4   7 168149. 8819.75   1
  -2  -4  -7 156695. 8379.44   2
  -2   4   6 12302.8 1936.01  17
   2  -4   6 11438.4 1657.85  12
   2  -4   6 9428.06 2008.31   1
  -2  -4  -6 12382.0 2154.16   2
  -2   4   5 16100.3 2067.19  17
   2  -4   5 15509.9 1699.95  12
   2  -4   5 15106.0 2422.51   1
  -2  -4  -5 16181.1 2375.11   2
  -2   4   4 92601.4 4747.52  17
  -2  -4  -4 96350.1 5497.39   2
  -2  -4  -3 564988. 12755.5   2
   2  -4   3 619820. 12160.8   5
   2   4  -2 122256. 3397.95  16
   2  -4   2 105382. 4957.88   5
  -2  -4  -2 109924. 5578.92   2
   2   4  -1 58693.2 3898.76  14
  -2   4   1 56947.5 3623.69  16
   2  -4   1 59279.2 3714.60   5
  -2  -4  -1 63109.6 4260.11   2
  -2   4   0 10652.1 1579.28  16
   2   4   0 6814.23 1454.60  14
  -2  -4   0 8841.33 1697.41   2
   2  -4   0 11355.9 1779.77   2
   2   4   1 57675.9 2339.61  17
   2   4   1 54959.0 4259.24  14
  -2   4  -1 61534.5 3807.70  16
   2   4   1 68006.4 3563.55  13
  -2  -4   1 62388.0 4439.33   2
   2  -4  -1 64247.2 4197.01   2
   2   4   2 94351.2 5742.38  14
   2   4   2 97641.4 3167.70  15
   2   4   2 94602.5 3379.39  17
   2   4   2 111035. 5022.12  13
  -2  -4   2 96831.5 5542.15   2
   2  -4  -2 106541. 5359.93   2
   2   4   3 520007. 6876.78  15
   2   4   3 552249. 12346.5  13
  -2  -4   3 556580. 13359.0   2
   2  -4  -3 537076. 11855.7   2
   2   4   4 91259.4 5919.32  14
   2   4   4 96984.0 5609.85  13
   2  -4  -4 106715. 5311.06   2
  -2  -4   4 103733. 6240.71   1
   2   4   5 9045.96 1922.76  14
  -2  -4   5 13629.8 2469.63   1
   2  -4  -5 12390.8 1885.93   2
   2   4   6 15049.4 2548.14  14
  -2  -4   6 16985.8 2921.92   1
   2  -4  -6 14902.0 2131.25   2
   2   4   7 120283. 7139.74  14
   2   4   7 136388. 6203.28  12
   2  -4  -7 137389. 7033.87   2
  -2  -4   7 129819. 8400.51   1
   2   4   8 16919.8 2347.66  12
   2   4   8 19886.0 3013.48  14
   2  -4  -8 18303.4 2755.09   2
   2   4   9 77629.8 5952.43  14
   2   4   9 65494.8 4918.34  12
   2  -4  -9 78273.3 6123.70   2
   2   4  10 55927.2 4783.33  12
   2   4  10 52894.2 5021.53  14
  -2  -4  10 54980.6 6434.84   3
   2  -4 -10 46709.7 5090.81   2
   2   4  11 60308.8 5217.35  12
   2   4  11 60384.4 5535.78  14
  -2  -4  11 54295.3 6701.06   3
   2   4  12 103094. 8071.15  13
   2   4  12 111171. 7689.61  14
  -2  -4  12 106310. 9610.73   3
   2   4  13 91778.1 7064.20  12
   2   4  13 90176.4 5048.99  18
   2   4  14 35215.2 3261.35  18
   2   4  14 36649.8 3122.55  10
  -2  -4  14 34678.3 3206.12   9
   2   4  15 19276.7 2276.49  10
   2   4  15 20854.7 2348.28  11
   2   4  15 23219.5 2691.00  18
  -2  -4  15 20769.4 2425.09   9
   2   4  16 4582.25 1196.86  18
   2   4  16 6740.86 1431.11  11
   2   4  16 7077.99 1447.19  10
  -2  -4  16 6299.75 1407.44   9
   2   4  17 67537.6 4223.83  11
   2   4  17 58827.8 4001.24  10
   2   4  17 64661.7 4494.52  18
   2   4  18 3036.09 918.108  11
   2   4  18 1887.16 572.387  10
   2   4  19 28283.8 2598.12  11
   2   4  19 23025.2 2328.71  10
  -2  -4  19 25491.0 2634.59   8
   2   4  20 275.288 363.946  10
  -2  -4  20-60.3723 398.178   8
   2   4  21 7995.27 1167.94  10
  -2  -4  21 7199.87 1131.29  10
  -2  -4  21 8165.58 1288.63   8
  -2  -4  22 4188.75 772.149  10
   2   4  22 3406.85 646.706  10
  -2  -4  22 5097.91 905.219   8
  -2   5  21 10328.0 1390.56  11
  -2   5  20 30027.9 2541.49  11
  -2   5  20 31642.9 2548.54  18
  -2   5  19 32124.9 2855.65  18
  -2   5  19 28572.1 2686.56  11
   2  -5  19 28271.6 2570.25   8
  -2   5  18 6951.42 1430.78  11
  -2   5  18 9455.87 1641.49  18
   2  -5  18 7356.11 1419.89   8
  -2   5  17 11249.4 1917.18  18
  -2   5  17 11322.2 1859.42  11
   2  -5  17 11598.7 1784.31   8
  -2   5  16 15465.5 2153.16  11
   2  -5  16 15760.9 2098.70   8
  -2   5  15 9631.08 1837.80  11
   2  -5  15 12290.0 1866.43   8
  -2   5  14 104927. 5772.41  11
   2  -5  14 105764. 5356.19   8
  -2   5  13 3569.48 1237.55  11
   2  -5  13 1694.04 730.775   8
   2  -5  12 47399.5 6386.33   3
   2  -5  11 23605.5 4342.20   3
  -2  -5 -11 19636.0 3840.45   2
  -2  -5 -10 43248.3 5445.33   2
  -2   5   9 32701.1 4092.03  17
   2  -5   9 37535.5 5022.21   1
  -2  -5  -9 29902.0 4324.61   2
  -2   5   8 78077.4 5880.45  17
   2  -5   8 84275.4 7143.83   1
  -2  -5  -8 71360.4 6377.45   2
  -2   5   7 156371. 7801.49  17
   2  -5   7 149407. 9004.81   1
  -2  -5  -7 145334. 8595.10   2
  -2   5   6 50541.9 4229.09  17
   2  -5   6 59318.8 5395.56   1
  -2  -5  -6 50307.8 4837.12   2
  -2   5   5 74249.3 4842.91  17
   2  -5   5 72517.8 5732.80   1
  -2  -5  -5 82785.0 5857.25   2
  -2   5   4 127708. 6122.84  17
  -2  -5  -4 132340. 7231.37   2
   2   5  -3 77918.8 4256.77  14
   2  -5   3 71700.0 4273.53   5
  -2  -5  -3 74626.5 5322.43   2
   2   5  -2 64363.5 4278.05  14
  -2  -5  -2 60167.5 4650.24   2
   2  -5   2 70136.4 4193.48   5
   2   5  -1 43920.1 3847.13  14
   2  -5   1 41629.1 3290.48   5
  -2  -5  -1 37360.2 3734.91   2
   2   5   0 218710. 9011.68  14
  -2   5   0 226160. 7994.12  16
   2  -5   0 230545. 7925.87   5
  -2  -5   0 218976. 9172.73   2
   2  -5   0 241525. 9136.93   2
  -2   5  -1 44408.5 3557.19  16
   2   5   1 41579.9 2879.93  13
   2   5   1 36712.8 3858.95  14
  -2  -5   1 36820.1 3856.10   2
   2  -5  -1 39725.5 3754.45   2
   2   5   2 61069.1 3821.33  13
  -2   5  -2 56824.3 4104.83  16
   2   5   2 52044.4 4657.21  14
   2   5   2 54427.7 2869.66  17
   2  -5  -2 56163.7 4484.49   2
  -2  -5   2 54708.2 4621.29   2
   2   5   3 72777.4 4552.43  13
   2   5   3 71408.6 3627.80  17
  -2  -5   3 69391.1 5240.20   2
   2  -5  -3 68809.3 4929.06   2
   2   5   4 128324. 6548.35  13
   2   5   4 115345. 5058.46  17
  -2  -5   4 114370. 7149.62   1
   2  -5  -4 113525. 6377.99   2
   2   5   5 74422.6 5372.71  13
   2   5   5 72542.4 5798.65  14
   2  -5  -5 68638.6 5079.95   2
  -2  -5   5 64685.1 5655.13   1
   2   5   6 53423.5 4825.07  13
   2   5   6 55451.7 5171.17  14
   2  -5  -6 57923.8 4868.01   2
  -2  -5   6 49827.1 5237.04   1
   2  -5  -7 138077. 7868.83   2
  -2  -5   7 139461. 9170.10   1
   2   5   8 58734.6 5490.81  14
  -2  -5   8 54441.3 6116.31   1
   2  -5  -8 53548.4 5195.41   2
   2   5   9 54718.0 5410.04  14
   2  -5  -9 50025.9 5265.52   2
   2   5  10 53878.5 4732.20  12
   2   5  10 54635.1 5497.98  14
   2   5  11 16992.6 2832.37  12
   2   5  11 29229.7 4318.17  13
   2   5  11 22400.2 3634.74  14
  -2  -5  11 27412.9 5005.88   3
   2   5  12 44942.2 4764.37  12
   2   5  12 46455.2 5318.40  14
   2   5  13 1614.78 989.843  18
  -2  -5  13 941.856 598.365   9
   2   5  14 109149. 5869.23  18
  -2  -5  14 120768. 6037.24   9
   2   5  15 16939.1 2306.48  18
  -2  -5  15 17832.2 2320.62   9
   2   5  16 19097.2 2500.29  18
  -2  -5  16 21013.9 2381.85   9
   2   5  17 17148.9 2352.86  18
  -2  -5  17 14343.0 1902.27   9
   2   5  18 9210.54 1745.69  18
  -2  -5  19 28426.1 2671.05   8
  -2  -5  20 32758.2 2648.77   8
  -2  -5  21 8165.40 1199.99   8
  -2  -5  22 4327.69 788.146   8
  -2   6  21 4806.27 905.461  11
  -2   6  20 16401.4 1796.75  18
  -2   6  20 19124.7 1946.47  11
  -2   6  19 6670.94 1302.04  11
  -2   6  19 7839.96 1379.32  18
  -2   6  18 11722.4 1755.38  11
  -2   6  18 10015.3 1772.91  18
   2  -6  18 10030.0 1538.69   8
  -2   6  17 16448.3 2321.81  18
  -2   6  17 15943.9 2176.99  11
   2  -6  17 16831.4 2076.12   8
  -2   6  16 38752.4 3483.36  11
   2  -6  16 40717.9 3318.63   8
  -2   6  15 9025.13 1709.89  11
   2  -6  15 7437.54 1475.41   8
  -2   6  14 30613.8 3208.10  11
   2  -6  14 33606.1 3107.01   8
  -2   6  13 96796.6 5716.53  11
   2  -6  13 101514. 5302.54   8
  -2   6  12 69539.8 4796.62  11
   2  -6  12 75638.9 4531.02   8
  -2   6  11 9589.00 1760.56  11
  -2  -6 -10 42397.3 5711.75   2
  -2   6   9 9136.81 2312.92  17
  -2  -6  -9 12429.6 2993.41   2
   2  -6   9 11758.0 2967.94   1
  -2   6   8 36299.9 4306.43  17
  -2  -6  -8 29735.3 4440.45   2
   2  -6   8 29307.8 4477.40   1
  -2   6   7 83901.6 6143.37  17
   2  -6   7 91324.6 7565.67   1
  -2  -6  -7 92252.1 7465.57   2
  -2   6   6 78506.3 5686.23  17
   2  -6   6 96481.2 7413.23   1
  -2  -6  -6 99239.4 7461.36   2
  -2   6   5 2693.81 1063.87  17
  -2  -6  -5 4486.97 1496.38   2
   2  -6   5 4762.31 1638.27   1
  -2   6   4 7520.89 1702.77  17
  -2  -6  -4 7281.63 1955.38   2
  -2  -6  -3 120225. 7574.10   2
   2   6  -2 164895. 7413.25  14
  -2  -6  -2 143300. 8234.34   2
   2   6  -1 34729.1 3709.42  14
  -2  -6  -1 29013.0 3731.92   2
  -2   6   0 212712. 8412.40  16
   2   6   0 222342. 9774.17  14
   2  -6   0 226722. 9892.52   2
   2  -6   0 220247. 8160.48   5
  -2  -6   0 201491. 9797.25   2
  -2   6  -1 30449.8 3290.08  16
   2   6   1 33664.3 3922.64  14
  -2  -6   1 31124.5 3811.14   2
   2  -6  -1 30929.8 3647.17   2
  -2   6  -2 126551. 6582.93  16
   2   6   2 139194. 5876.45  13
   2   6   2 140078. 8235.38  14
   2  -6  -2 128196. 7484.81   2
  -2  -6   2 126999. 7738.66   2
  -2   6  -3 114014. 6325.92  16
   2   6   3 117933. 7774.11  14
   2   6   3 123118. 6020.58  13
  -2  -6   3 118944. 7523.87   2
   2  -6  -3 118192. 7336.44   2
   2   6   4 4709.88 1656.49  14
  -2   6  -4 3994.66 1217.71  16
   2   6   4 4743.50 1297.68  13
  -2  -6   4 7062.40 2008.19   1
   2  -6  -4 4897.01 1553.20   2
   2   6   5 1245.84 1072.24  14
   2   6   5 1704.78 869.369  13
  -2  -6   5 383.761 801.491   1
   2  -6  -5 1762.55 803.192   2
   2   6   6 92705.8 7213.00  14
   2   6   6 95664.7 6541.89  13
   2  -6  -6 105292. 7348.74   2
  -2  -6   6 93962.9 7635.47   1
   2   6   7 83435.0 7016.84  14
   2   6   7 88569.8 6630.04  13
   2  -6  -7 86570.4 6929.35   2
  -2  -6   7 66167.4 6704.94   1
   2   6   8 30673.6 4098.18  13
   2   6   8 38268.3 4693.12  14
  -2  -6   8 31364.6 4936.23   1
   2  -6  -8 34769.6 4626.96   2
   2   6   9 12122.6 2799.31  14
   2   6   9 15092.1 3010.00  13
   2   6  10 68658.1 6639.50  14
   2   6  10 41701.3 5134.79  13
   2   6  11 9945.24 1748.71  18
  -2  -6  11 8019.00 1598.55   9
   2   6  12 80679.1 5010.68  18
  -2  -6  12 80637.8 5129.61   9
   2   6  13 90644.0 5360.70  18
  -2  -6  13 102959. 5723.65   9
   2   6  14 33436.0 3290.37  18
  -2  -6  14 42936.6 3593.26   9
   2   6  15 10012.5 1854.20  18
  -2  -6  15 10577.8 1795.73   9
   2   6  16 30915.2 3182.77  18
  -2  -6  16 36025.3 3055.30   9
   2   6  17 16586.8 2239.06  18
  -2  -6  17 18132.5 2068.53   9
   2   6  18 12099.7 1894.34  18
  -2  -6  18 11334.6 1728.85   8
  -2  -6  18 13294.6 1638.42   9
  -2  -6  19 9514.16 1466.07   8
  -2  -6  20 17145.9 1778.49   8
  -2  -6  21 4029.54 793.999   8
  -2   7  20 7121.51 1126.08  18
  -2   7  20 8330.01 1187.33  11
  -2   7  19 45300.1 3175.53  18
  -2   7  19 43857.6 3034.46  11
  -2   7  18 1467.54 735.964  11
  -2   7  18 155.106 519.804  18
  -2   7  17 39802.0 3331.63  11
  -2   7  17 39402.7 3481.20  18
   2  -7  17 37814.4 2979.61   8
  -2   7  16 8015.24 1620.45  11
  -2   7  16 6637.12 1707.71  18
   2  -7  16 8313.63 1484.90   8
  -2   7  15 16508.3 2359.68  11
   2  -7  15 18235.3 2224.48   8
  -2   7  14 32977.1 3425.08  11
   2  -7  14 31680.8 2989.21   8
  -2   7  13 928.142 512.005  11
   2  -7  13 4410.84 1143.63   8
   2  -7  13 3116.85 994.551   9
  -2   7  12 14363.6 2206.85  11
   2  -7  12 17915.7 2274.53   8
   2  -7  12 19955.8 2241.57   9
  -2   7  11 24098.6 2898.95  11
   2  -7  11 22075.2 2468.41   8
   2  -7  10 66182.9 4094.05   9
  -2   7   9 106150. 8163.89  17
  -2  -7  -9 116396. 9931.60   2
  -2   7   8 19211.1 3356.87  17
   2  -7   8 16552.0 3492.10   1
  -2  -7  -8 18708.8 3801.24   2
  -2   7   7 97615.8 7109.56  17
  -2  -7  -7 101628. 8554.50   2
   2  -7   7 111284. 8834.37   1
  -2   7   6 32763.5 3960.96  17
   2  -7   6 40392.5 5147.50   1
  -2  -7  -6 32382.6 4724.24   2
  -2   7   5 52315.4 4789.05  17
  -2  -7  -5 55318.9 5915.77   2
  -2   7   4 76591.3 5639.75  17
  -2  -7  -4 79535.2 6955.29   2
  -2  -7  -3 107559. 7985.73   2
  -2  -7  -2 21176.0 3598.80   2
   2   7  -1 88904.4 6178.09  14
  -2  -7  -1 60646.9 5930.75   2
   2   7   0 1603.99 757.220  14
  -2  -7   0 856.194 927.606   2
   2  -7   0 1647.08 963.319   2
   2   7   1 90597.6 6844.68  14
  -2   7  -1 79379.6 5616.45  16
  -2  -7   1 70590.4 6333.20   2
   2  -7  -1 80184.9 6432.10   2
  -2   7  -2 18268.2 2719.78  16
   2   7   2 23563.5 3591.09  14
   2  -7  -2 18648.4 3187.62   2
  -2  -7   2 18768.0 3321.73   2
   2   7   3 111228. 8001.46  14
  -2   7  -3 100065. 6407.68  16
   2  -7  -3 106689. 7595.21   2
  -2   7  -4 75878.0 5660.85  16
   2   7   4 89575.0 7304.10  14
  -2  -7   4 76205.7 6785.96   1
   2  -7  -4 81463.1 6825.16   2
   2   7   5 59597.6 4935.53  13
   2   7   5 64292.8 6252.99  14
  -2   7  -5 54827.0 4906.71  16
  -2  -7   5 57776.2 6049.57   1
   2  -7  -5 59884.1 6061.02   2
   2   7   6 33606.6 3947.48  13
   2   7   6 35355.5 4727.16  14
  -2   7  -6 36631.3 4136.68  16
   2  -7  -6 30610.0 4460.93   2
  -2  -7   6 33298.4 4803.30   1
   2   7   7 103832. 7301.65  13
  -2  -7   7 91638.1 8271.22   1
   2   7   8 26873.3 4242.46  14
   2   7   8 14652.9 2846.30  13
  -2  -7   8 21641.1 4277.09   1
   2   7   9 125810. 9306.84  14
  -2  -7   9 113370. 10034.1   1
   2   7  10 37569.1 3367.98  18
  -2  -7  10 57181.8 4421.27   9
   2   7  11 28146.6 2966.23  18
  -2  -7  11 24793.7 2950.84   9
   2   7  12 15297.2 2242.98  18
  -2  -7  12 17761.1 2437.34   9
   2   7  13 1107.56 649.710  18
  -2  -7  13 1409.70 786.442   9
   2   7  14 25564.7 2912.48  18
  -2  -7  14 27430.8 2859.72   9
   2   7  15 15640.5 2236.01  18
  -2  -7  15 13327.0 1931.66   9
   2   7  16 6581.99 1423.52  18
  -2  -7  16 8946.17 1600.41   8
  -2  -7  16 5744.86 1179.21   9
   2   7  17 36043.7 3240.65  18
  -2  -7  17 32023.6 2638.03   9
  -2  -7  17 36821.0 2983.07   8
  -2  -7  18 1047.26 465.939   8
  -2  -7  18 1277.87 518.747   9
  -2  -7  19 38560.3 2620.28   8
  -2  -7  20 8303.86 1083.33   8
  -2   8  20 5168.81 864.713  11
  -2   8  19 2010.74 687.006  18
  -2   8  19 1566.25 584.739  11
  -2   8  18-378.062 621.660  11
  -2   8  18 1052.63 634.127  18
  -2   8  17 8279.39 1579.99  18
  -2   8  17 7578.28 1466.00  11
  -2   8  16 50183.5 3956.48  18
  -2   8  16 51208.2 3900.42  11
  -2   8  15 13222.0 2056.57  11
  -2   8  14 10093.6 1964.81  11
   2  -8  14 10085.8 1686.14   8
   2  -8  14 10157.6 1548.81   9
  -2   8  13 32330.9 3479.53  11
   2  -8  13 35645.7 2978.82   9
  -2   8  12 4049.67 1390.69  11
   2  -8  12 4489.91 1197.05   9
   2  -8  11 13888.1 1981.93   9
   2  -8  10 88406.7 4903.27   9
   2  -8   9 25397.7 2661.72   9
  -2   8   8 14619.4 2077.61   7
   2  -8   8 12249.9 1855.27   9
  -2   8   7 96690.0 7513.76  17
   2  -8   7 118199. 9659.30   1
  -2   8   6 24372.7 3688.28  17
   2  -8   6 27701.7 4544.43   1
  -2   8   5 9615.30 2238.11  17
  -2  -8  -5 12454.9 3093.33   2
   2  -8   5 7983.72 2397.27   1
  -2   8   4 830.079 808.763  17
  -2  -8  -4 1167.80 1133.87   2
  -2   8   3 69617.6 5631.41  17
  -2  -8  -3 72968.9 7252.45   2
  -2  -8  -2 43692.4 5532.35   2
  -2  -8  -1 1341.10 1144.29   2
   2   8   0 261783. 11582.0  14
  -2  -8   0 210478. 11869.0   2
   2   8   1 2388.59 735.630  14
  -2  -8   1 864.406 712.436   2
   2  -8  -1 2003.75 1165.22   2
   2   8   2 46573.2 5266.55  14
  -2   8  -2 51267.0 4819.82  16
  -2  -8   2 46695.0 5500.00   2
   2  -8  -2 46977.6 5382.75   2
   2   8   3 99475.8 7922.52  14
  -2   8  -3 80520.6 6112.74  16
   2  -8  -3 89774.2 7612.01   2
  -2   8  -4 2058.73 869.534  16
   2   8   4 880.761 958.394  14
   2  -8  -4 634.896 893.077   2
  -2  -8   4-6.27877 388.234   1
   2   8   5 3972.43 1557.55  14
  -2   8  -5 9248.56 2168.00  16
  -2  -8   5 4136.01 1816.65   1
   2  -8  -5 8825.54 2393.25   2
   2   8   6 37291.6 5139.91  14
  -2   8  -6 27025.9 3746.63  16
  -2  -8   6 45156.3 5890.52   1
  -2   8  -7 115255. 7943.01  16
   2   8   8 8830.54 1673.44  18
  -2  -8   8 10085.2 1847.29   9
   2   8   9 29214.0 2985.64  18
  -2  -8   9 29448.7 3168.05   9
   2   8  10 94080.0 5410.14  18
  -2  -8  10 82137.3 5310.40   9
   2   8  11 13857.8 2099.11  18
  -2  -8  11 12335.7 2087.56   9
   2   8  12 5328.50 1357.52  18
  -2  -8  12 6728.67 1523.04   9
   2   8  13 29026.7 3056.19  18
  -2  -8  13 30315.7 3036.09   9
   2   8  14 9339.24 1784.37  18
  -2  -8  14 9206.90 1622.18   9
   2   8  15 13044.7 2032.39  18
  -2  -8  15 13001.3 1830.28   8
  -2  -8  15 12029.5 1790.76   9
   2   8  16 49358.6 3679.50  18
  -2  -8  16 50914.8 3393.62   8
  -2  -8  16 46112.0 3228.71   9
   2   8  17 5630.06 1217.81  18
  -2  -8  17 6629.34 1130.80   9
  -2  -8  17 7819.36 1269.68   8
  -2  -8  18 1311.63 484.259   8
  -2  -8  18 1023.85 463.864   9
  -2  -8  19 2312.44 599.864   8
  -2   9  19 9637.56 1174.67  18
  -2   9  18 9390.20 1334.90  18
  -2   9  18 9508.27 1310.76  11
  -2   9  17 31661.2 2697.42  18
  -2   9  17 35217.6 2765.59  11
  -2   9  16 6418.70 1353.87  18
  -2   9  16 5941.66 1350.48  11
  -2   9  15 6267.31 1420.85  18
  -2   9  15 7346.33 1556.92  11
   2  -9  15 6199.83 1095.41   9
  -2   9  14 21023.9 2659.95  11
   2  -9  14 23146.4 2269.83   9
  -2   9  13 12682.9 2182.28  11
   2  -9  13 13440.3 1805.79   9
  -2   9  12 619.747 593.539  11
   2  -9  12 577.188 504.441   9
  -2   9  11 7118.12 1751.73  11
   2  -9  11 6752.67 1411.60   9
   2  -9  10 62417.4 4259.18   9
   2  -9   9 34089.4 3150.50   9
   2  -9   8 17165.0 2298.36   9
  -2   9   7 70911.3 4756.02   7
   2  -9   7 70531.9 4518.82   9
  -2   9   6 76784.7 4834.83   7
   2  -9   6 78857.1 4740.33   9
  -2   9   5 3966.46 1163.96   7
   2  -9   5 5162.80 1237.76   9
  -2   9   4 54752.2 4005.08   7
   2  -9   4 49089.0 3658.76   9
  -2   9   3 15823.8 2843.71  17
   2  -9   3 22894.7 2505.64   9
  -2   9   3 20934.8 2410.39   7
  -2   9   2 1138.31 883.114  17
  -2  -9  -1 61852.9 6853.80   2
  -2  -9   0 1298.97 707.092   2
  -2  -9   1 68437.1 7098.66   2
   2   9   2 6141.04 1999.27  14
   2  -9  -2 2478.99 1446.44   2
   2   9   3 28505.4 4425.67  14
   2  -9  -3 20099.4 3879.97   2
  -2   9  -4 47801.6 4993.32  16
   2   9   5 4934.71 1164.40  20
  -2  -9   5 6682.16 1442.43   9
   2   9   6 79455.7 4675.37  20
  -2  -9   6 86191.9 5123.95   9
  -2  -9   7 83544.4 5190.77   9
  -2  -9   8 15833.7 2335.02   9
   2   9   9 39164.8 3450.43  18
  -2  -9   9 37085.9 3579.27   9
   2   9  10 63329.4 4403.83  18
  -2  -9  10 64126.2 4707.78   9
   2   9  11 5482.15 1323.35  18
  -2  -9  11 8234.24 1678.76   9
   2   9  12 5.48199 508.173  18
  -2  -9  12 68.2005 684.034   9
   2   9  13 10487.7 1807.04  18
  -2  -9  13 10447.3 1818.28   9
   2   9  14 17149.6 2196.09  18
  -2  -9  14 19208.1 2267.52   9
   2   9  15 6998.24 1388.19  18
  -2  -9  15 6369.54 1264.18   9
   2   9  16 4540.02 1078.41  18
  -2  -9  16 4888.17 1026.72   9
  -2  -9  17 29765.9 2177.49   9
  -2  -9  18 5851.24 844.100   9
  -2  10  17 799.306 471.608  11
  -2  10  17-273.206 451.628  18
  -2  10  16 45231.2 3074.85  11
  -2  10  16 44185.7 3029.46  18
  -2  10  15 2156.65 844.881  18
  -2  10  15 2583.26 845.580  11
   2 -10  15 2627.36 681.067   9
  -2  10  14 5411.17 1287.03  11
  -2  10  14 5110.13 1191.02  18
   2 -10  14 5754.15 1144.07   9
  -2  10  13 10878.0 1966.33  11
   2 -10  13 8551.31 1426.79   9
  -2  10  12 15619.1 2382.13  11
   2 -10  12 16305.7 2048.41   9
  -2  10  11 40059.4 3853.10  11
   2 -10  11 36019.4 3157.35   9
   2 -10  10 54499.4 3972.96   9
   2 -10   9 23906.8 2703.57   9
   2 -10   8 11347.5 1862.30   9
  -2  10   7 36710.4 3538.46   7
   2 -10   7 38113.9 3396.06   9
  -2  10   6 52619.7 4159.81   7
   2 -10   6 55339.7 4110.11   9
  -2  10   5 7564.18 1640.69   7
   2 -10   5 6884.94 1549.28   9
  -2  10   4 18660.8 2417.88   7
   2 -10   4 19233.7 2413.36   9
  -2  10   3 5656.97 1313.79   7
   2 -10   3 5082.71 1292.20   9
  -2  10   2 49163.2 3833.56   7
   2 -10   2 45173.3 3595.39   9
  -2  10   1 29507.1 2973.96   7
   2 -10   1 29093.6 2864.73   9
   2 -10   0 155776. 6623.83   9
   2 -10  -1 34560.8 3116.71   9
   2 -10  -2 54899.2 3941.12   9
   2 -10  -3 9889.30 1637.47   9
  -2 -10   3 8754.92 1529.58   9
   2  10   4 18077.4 2253.87  20
  -2 -10   4 16826.3 2203.93   9
   2  10   5 6661.49 1418.31  20
  -2 -10   5 7735.01 1509.86   9
   2  10   6 54079.7 3907.85  20
  -2 -10   6 51230.7 3957.55   9
   2  10   7 38582.7 3248.32  20
  -2 -10   7 41270.3 3628.04   9
  -2 -10   8 9095.39 1800.25   9
  -2 -10   9 21692.3 2678.53   9
  -2 -10  10 41184.0 3645.60   9
   2  10  11 34370.5 3067.55  18
  -2 -10  11 29855.8 3049.41   9
   2  10  12 16821.8 2117.82  18
  -2 -10  12 16582.8 2205.12   9
   2  10  13 7866.99 1399.58  18
  -2 -10  13 6500.32 1299.03   9
   2  10  14 2382.31 780.835  18
  -2 -10  14 4759.19 1168.29   9
   2  10  15 2517.13 697.572  18
  -2 -10  15 2762.01 787.481   9
  -2 -10  16 44740.7 2658.93   9
  -2 -10  17 958.458 359.727   9
  -2  11  16 2527.86 591.084  11
  -2  11  16 1843.27 550.662  18
  -2  11  15 30231.6 2355.47  11
  -2  11  15 28049.5 2216.72  18
   2 -11  15 26048.7 1801.84   9
  -2  11  14 3051.51 913.502  11
  -2  11  14 3480.26 869.950  18
   2 -11  14 3188.90 760.584   9
  -2  11  13 10682.7 1576.62  18
  -2  11  13 10156.9 1707.48  11
   2 -11  13 8449.53 1303.66   9
  -2  11  12 1347.16 637.292  11
   2 -11  12 448.010 476.476   9
  -2  11  11 10981.9 1983.85  11
   2 -11  11 10714.2 1689.08   9
  -2  11  10 3775.79 1328.71  11
   2 -11  10 2601.26 898.714   9
   2 -11   9 56079.7 4086.25   9
   2 -11   8 22291.3 2612.24   9
   2 -11   7 54878.3 4085.08   9
  -2  11   6 13195.8 2176.03   7
   2 -11   6 13590.5 2117.46   9
  -2  11   5 26452.5 2935.76   7
   2 -11   5 22753.1 2690.94   9
  -2  11   4 3613.66 1148.96   7
   2 -11   4 2182.40 947.406   9
  -2  11   3 25632.1 2863.05   7
   2 -11   3 25825.7 2785.21   9
  -2  11   2 13156.3 2020.48   7
   2 -11   2 13767.0 2064.84   9
  -2  11   1 87168.7 5132.41   7
   2 -11   1 84535.9 4961.58   9
   2 -11   0 15805.1 2168.15   9
  -2  11   0 15880.5 2239.19   7
   2 -11  -1 72042.3 4569.10   9
   2 -11  -2 16967.7 2224.23   9
   2  11   3 27358.8 2794.13  20
  -2 -11   3 27383.3 2687.64   9
   2  11   4 2159.96 826.900  20
  -2 -11   4 2853.67 933.214   9
   2  11   5 22901.9 2527.14  20
  -2 -11   5 25776.3 2729.59   9
   2  11   6 11889.3 1802.13  20
  -2 -11   6 12096.7 1921.82   9
  -2 -11   7 52565.2 4008.59   9
  -2 -11   8 27721.8 2913.25   9
  -2 -11   9 47227.0 3816.75   9
  -2 -11  10 2300.30 859.660   9
  -2 -11  11 14162.3 1962.61   9
  -2 -11  12 984.319 668.871   9
   2  11  13 10993.2 1422.19  18
  -2 -11  13 10398.2 1528.49   9
  -2 -11  14 3848.35 869.883   9
  -2 -11  15 30396.5 2122.90   9
  -2 -11  16 1453.17 443.960   9
  -2  12  14 4265.15 792.617  11
  -2  12  13 11720.0 1539.58  11
   2 -12  13 10746.1 1299.70   9
  -2  12  12 2837.02 747.026  18
  -2  12  12 6136.51 1225.30  11
   2 -12  12 6222.45 1111.16   9
  -2  12  11 15577.5 1754.03  18
  -2  12  11 16931.8 2145.56  11
   2 -12  11 17095.8 1955.99   9
  -2  12  10 35689.3 3280.04  11
   2 -12  10 37161.5 3020.67   9
   2 -12   9 23235.9 2486.52   9
   2 -12   8-214.969 702.016   9
   2 -12   7 10097.4 1727.74   9
   2 -12   6 17939.5 2338.10   9
  -2  12   5 4093.42 1244.96   7
   2 -12   5 2118.75 946.776   9
  -2  12   4 2618.67 851.443   7
   2 -12   4 2350.42 917.227   9
  -2  12   3 19801.1 2470.70   7
   2 -12   3 18415.2 2312.60   9
  -2  12   2 28262.4 2902.72   7
   2 -12   2 30481.1 2935.61   9
  -2  12   1 43982.4 3588.39   7
   2 -12   1 41215.1 3402.90   9
  -2  12   0 42742.3 3511.30   7
   2 -12   0 42346.2 3426.50   9
   2  12   1 34250.0 3064.17  20
  -2  12  -1 32951.8 3068.22   7
   2  12   2 22768.5 2481.19  20
  -2  12  -2 32788.6 3073.54   7
   2  12   3 19046.4 2249.24  20
  -2 -12   3 21689.2 2322.63   9
   2  12   4 2706.96 864.784  20
  -2 -12   4 4310.75 1066.45   9
   2  12   5 3883.46 1007.04  20
  -2 -12   5 3731.39 1019.16   9
   2  12   6 11556.3 1663.06  20
  -2 -12   6 13965.9 1944.32   9
  -2 -12   7 11581.2 1809.94   9
  -2 -12   8 1150.99 697.878   9
  -2 -12   9 17293.6 2105.33   9
  -2 -12  10 31369.0 2737.22   9
  -2 -12  11 19484.4 2069.83   9
  -2 -12  12 5692.53 1104.44   9
  -2 -12  13 10000.2 1265.90   9
  -2 -12  14 2425.79 597.508   9
   2 -13  12 4635.31 768.590   9
  -2  13  11 1157.85 479.700  11
   2 -13  11 3296.26 790.260   9
  -2  13  10 12374.4 1591.00  11
   2  13 -10 10342.8 1261.82  20
  -2  13   9 15168.8 1890.14  11
   2 -13   9 16545.8 1898.74   9
  -2  13   8 38332.5 3108.66  11
   2 -13   8 39818.3 3051.11   9
   2 -13   7 19608.9 2252.25   9
   2 -13   6 12896.9 1827.23   9
   2 -13   5-739.197 742.611   9
  -2  13   4 14396.2 1935.82   7
   2 -13   4 11613.4 1720.19   9
  -2  13   3 1592.56 658.802   7
   2 -13   3 2984.11 936.872   9
  -2  13   2 21822.1 2405.72   7
   2 -13   2 20728.2 2300.63   9
   2  13  -1 9990.13 1617.09  20
  -2  13   1 11366.1 1738.17   7
   2  13   0 25943.4 2532.85  20
  -2  13   0 28703.6 2728.00   7
   2  13   1 10017.0 1630.02  20
  -2  13  -1 9918.00 1587.70   7
   2  13   2 24133.1 2375.12  20
  -2  13  -2 25180.9 2561.28   7
   2  13   3 820.623 458.108  20
  -2  13  -3 1774.38 754.093   7
   2  13   4 13095.5 1706.26  20
  -2  13  -4 14254.0 1922.07   7
  -2 -13   4 12025.9 1574.04   9
   2  13   5 347.420 259.496  20
  -2  13  -5 295.796 438.115   7
  -2 -13   5 576.336 417.604   9
   2  13   6 11764.0 1488.50  20
  -2 -13   6 12391.5 1648.76   9
  -2 -13   7 15504.9 1853.03   9
  -2 -13   8 39832.8 2865.63   9
  -2 -13   9 16581.6 1807.23   9
  -2 -13  10 11436.9 1446.13   9
  -2 -13  11 3104.92 715.949   9
  -2 -13  12 3657.18 696.294   9
  -2  14   8 15305.1 1570.92  11
   2  14  -8 13309.2 1352.47  20
   2  14  -7 6550.39 1047.40  20
  -2  14   7 8971.77 1304.00  11
   2  14  -6 10078.7 1337.85  20
   2  14  -5 3371.43 820.302  20
   2  14  -4 2778.81 796.504  20
   2  14  -3 18965.2 1940.56  20
   2  14  -2 2927.25 827.088  20
  -2  14   2 2559.93 804.838   7
   2  14  -1 35809.9 2631.51  20
  -2  14   1 33796.8 2700.78   7
   2  14   0 9862.32 1396.26  20
  -2  14   0 7915.48 1324.48   7
   2  14   1 31100.0 2413.87  20
  -2  14  -1 31785.4 2586.78   7
   2  14   2 474.942 359.651  20
  -2  14  -2 1079.97 466.983   7
   2  14   3 20143.3 1846.94  20
  -2  14  -3 20056.4 2042.86   7
   2  14   4 2676.12 692.686  20
  -2  14  -4 3275.36 849.005   7
   2  14   5 1819.91 563.324  20
  -2  14  -5 2221.27 763.646   7
  -2  14  -6 12582.0 1548.17   7
  -2 -14   6 10885.8 1261.43   9
  -2  14  -7 11234.6 1432.23   7
  -2 -14   7 9529.18 1179.59   9
  -2  14  -8 23947.2 1970.28   7
   2  15  -3 1337.92 424.702  20
   2  15  -2 26808.7 1879.21  20
   2  15  -1 2698.59 619.436  20
   2  15   0 458.298 328.378  20
  -2  15  -1 3310.95 744.914   7
  -3   0   0 352.947 319.828  16
  -3   0   0 349.630 155.193   2
   3   0   0 198.686 369.573   5
   3   0   0 476.871 442.241   4
   3   0  -1 101883. 4577.69   5
   3   0  -1 103460. 4542.74   4
  -3   0   2 26479.9 1501.43  17
   3   0  -2 25709.3 2539.90   4
  -3   0   2 27448.5 1767.42   3
  -3   0   3 41259.3 2104.73  17
   3   0   3 43352.8 3019.16  13
   3   0  -3 33790.8 3127.43   4
  -3   0   3 39547.6 2690.84   3
   3   0   3 41357.1 1708.60   3
  -3   0   4 95268.4 3682.52  17
   3   0   4 94977.7 4726.54  13
   3   0  -4 84798.4 5278.85   4
   3   0   4 92839.5 3367.37   3
  -3   0   4 92057.9 4727.42   3
   3   0   5 205520. 7203.62  12
   3   0   5 211876. 7563.67  13
   3   0   5 210891. 5930.65   3
  -3   0   5 211647. 8008.23   3
   3   0   6 284208. 9067.49  12
   3   0   6 291826. 9437.34  13
  -3   0   6 298605. 10347.4   3
   3   0   6 310992. 8035.57   3
   3   0   7 60771.5 4557.00  12
   3   0   7 66654.1 4735.61  13
   3   0  -7 58536.1 5044.06   4
  -3   0   7 66783.9 5223.38   3
   3   0   7 62097.4 3958.33   3
   3   0   8 71881.2 5183.48  13
   3   0   8 74120.7 5305.55  12
   3   0  -8 80926.2 6140.08   4
  -3   0   8 83662.7 6238.18   3
   3   0   8 81829.2 4933.66   3
   3   0   9 288834. 10841.8  13
   3   0  -9 289283. 11983.6   4
  -3   0   9 291458. 12199.3   3
   3   0   9 297138. 10133.3   3
   3   0  10 7823.57 1908.78  13
   3   0  10 5637.35 1669.48  12
   3   0  10 7026.21 1683.18   3
   3   0 -10 7142.45 2016.63   4
  -3   0  10 6014.37 1884.92   3
   3   0  11 59449.6 5433.23  12
   3   0  11 80269.6 6107.17  13
   3   0 -11 74641.8 6365.31   4
  -3   0  11 67102.2 6361.05   3
   3   0  11 70430.1 5504.95   3
   3   0  12 1968.74 1327.10  12
   3   0  12 227.749 590.163  13
   3   0  12 1124.41 851.038   3
   3   0  13 40416.2 4635.35  13
   3   0  13 40045.5 4777.42  12
  -3   0  13 41132.5 5370.30   3
   3   0  14 57954.1 4051.27  10
  -3   0  15 3015.34 976.059  11
   3   0  15 713.460 447.380   8
   3   0  15 1877.05 724.355  10
  -3   0  16-159.119 508.446  11
   3   0  16 479.576 422.042   8
   3   0  16 632.127 463.736  10
  -3   0  17 42749.4 3412.92  11
   3   0  17 47376.5 3792.73  10
   3   0  17 40697.7 3244.51   8
  -3   0  18 480.615 448.314  11
   3   0  18 16.0883 423.728  10
   3   0  19-653.119 604.518  10
   3   0  20 53512.5 3751.32  10
  -3   0  20 55830.2 3704.14   8
   3   0  21 2718.26 850.175  10
  -3   0  21 1844.32 599.965   8
   3   0  22 26205.4 2256.55  10
   3   0  23 4891.92 872.685  10
  -3   0  23 6806.07 1060.71  10
   3  -1  23 19857.2 1675.51  10
  -3   1  23 12563.4 1379.40  10
   3  -1  22 12331.0 1528.22  10
   3  -1  21 11321.6 1624.62  10
   3  -1  20 4058.69 1143.62  10
  -3   1  19 21363.6 2417.24  11
   3  -1  19 23879.5 2571.85  10
  -3   1  18 18224.5 2242.28  11
   3  -1  18 19200.1 2325.73  10
   3  -1  18 17208.3 2145.89   8
  -3   1  17 34146.1 3080.76  11
   3  -1  17 36709.5 3289.44  10
   3  -1  17 37868.5 3210.29   8
  -3   1  16 1943.03 820.211  11
   3  -1  16 3353.80 973.717   8
   3  -1  16 2589.41 880.538  10
  -3   1  15-532.827 454.813  11
   3  -1  15 646.534 497.680   8
   3  -1  15 359.068 346.422  10
  -3   1  14 32153.2 2880.12  11
   3  -1  14 28371.2 2827.74  10
   3  -1  14 29225.2 2712.65   8
   3  -1  13 57677.3 5728.82  12
  -3   1  13 47298.8 5792.58   3
   3  -1  12 87266.2 6765.13  12
   3   1 -12 84923.8 7287.80   4
  -3   1  12 74790.3 6972.14   3
   3  -1  12 78644.2 6338.40   3
   3  -1  11 92953.5 6775.27  12
   3  -1  11 104738. 6815.46  13
   3   1 -11 91568.4 7417.18   4
   3  -1  11 100090. 6749.70   3
  -3   1  11 85912.7 7218.23   3
   3  -1  10 11890.3 2323.12  12
   3  -1  10 19109.2 2796.11  13
   3   1 -10 15901.6 3092.66   4
   3  -1  10 14851.5 2483.79   3
  -3   1  10 13766.6 2778.76   3
   3  -1   9 38546.2 4018.51  12
   3  -1   9 37744.5 3778.28  13
   3   1  -9 37802.1 4519.17   4
  -3   1   9 34516.8 4203.97   3
   3  -1   9 41743.8 3952.84   3
   3  -1   8 364715. 11102.8  13
   3  -1   8 327287. 11179.7  12
   3   1  -8 351474. 13416.1   4
   3  -1   8 363142. 10915.4   3
  -3   1   8 333731. 12317.9   3
   3  -1   7 11719.6 2039.49  12
   3  -1   7 10363.7 1803.42  13
  -3   1   7 10140.6 1962.33   3
   3  -1   7 11302.9 1809.96   3
   3  -1   6 34683.0 3049.69  13
  -3   1   6 33787.7 2788.86  17
   3  -1   6 26320.4 2753.94  12
   3  -1   6 32826.8 2837.57   3
  -3   1   6 32914.4 3359.69   3
  -3   1   5 64787.8 3461.79  17
   3  -1   5 61932.4 3780.25  13
   3  -1   5 56019.6 3809.79  12
  -3   1   5 63131.5 4151.10   3
   3  -1   5 64234.3 3563.90   3
  -3   1   4 66593.8 3213.12  17
   3  -1   4 66083.9 3674.70  13
   3  -1   4 66600.4 3250.81   3
  -3   1   4 66125.9 3756.05   3
   3  -1   3 208359. 6215.53  13
  -3   1   3 218538. 5354.52  17
   3   1  -2 99849.1 5354.97   4
  -3  -1  -2 100135. 3821.97   2
   3   1  -2 95271.0 4113.35   5
   3  -1   2 98197.3 2808.99   1
  -3   1   1 74744.4 2971.78  16
  -3  -1  -1 79347.0 3020.01   2
   3   1  -1 70363.7 3576.80   5
   3   1  -1 74291.4 4218.05   4
  -3   1   0 87.6894 326.448  16
   3   1   0 157.122 310.167   5
  -3  -1   0 1219.83 380.572   2
   3   1   0 660.620 570.766   4
  -3  -1   1 80536.9 1730.83  17
   3   1   1 85389.4 3208.43  15
   3   1   1 74829.3 3970.92   5
  -3  -1   1 81480.6 2952.91   2
   3   1   1 84287.1 3550.84   4
  -3  -1   1 72326.2 2886.62   3
   3   1   2 112062. 3714.14  15
   3   1   2 112649. 3738.15   4
   3  -1  -3 203125. 7198.15   4
  -3  -1   3 198388. 6723.94   3
   3   1   4 63266.4 4151.04  13
   3  -1  -4 64336.0 4316.71   4
  -3  -1   4 64794.3 4261.89   3
   3   1   5 57745.3 4232.17  13
  -3  -1   5 57918.8 4385.18   3
   3   1   5 64433.4 3124.02   3
   3  -1  -5 58781.5 2555.38   2
   3   1   6 42126.4 3488.48  12
   3   1   6 39773.4 3706.38  13
   3  -1  -6 33662.8 3520.80   4
   3   1   6 41218.6 2820.16   3
  -3  -1   6 41552.1 3962.63   3
   3   1   7 12269.4 1982.36  12
   3   1   7 11430.4 2117.06  13
  -3  -1   7 14294.2 2475.93   3
   3   1   7 11982.0 1686.84   3
   3  -1  -7 13809.2 2388.21   4
   3   1   8 361461. 12284.5  13
   3   1   8 361246. 11529.1  12
   3   1   8 380206. 10398.4   3
   3  -1  -8 360391. 12445.7   4
  -3  -1   8 390055. 13556.8   3
   3   1   9 41174.0 4127.02  12
   3   1   9 37400.6 4053.39  13
   3  -1  -9 42609.8 4399.45   4
   3   1   9 39010.2 3616.04   3
  -3  -1   9 35480.5 4281.22   3
   3   1  10 11331.0 2229.31  12
   3   1  10 12686.1 2563.68  13
   3   1  10 14319.2 2346.59   3
   3  -1 -10 13237.0 2565.52   4
  -3  -1  10 12674.5 2770.83   3
   3   1  11 83846.6 6469.20  13
   3   1  11 82565.9 6428.36  12
   3  -1 -11 92196.6 6803.53   4
  -3  -1  11 79228.6 7025.36   3
   3   1  11 89842.9 6192.33   3
   3   1  12 79133.2 6448.02  13
   3   1  12 75749.0 6359.49  12
  -3  -1  12 70055.4 6866.57   3
   3   1  13 53553.3 5428.90  13
   3   1  13 56254.1 5716.88  12
  -3  -1  13 62254.0 6734.42   3
   3   1  14 20464.7 2433.11  10
   3   1  14 22068.3 3599.56  13
  -3  -1  15 127.917 492.160  11
   3   1  15 1119.12 794.009  10
  -3  -1  16 4205.09 1049.04  11
   3   1  16 1996.63 820.484  10
   3   1  17 44577.9 3665.86  10
   3   1  18 16793.8 2272.64  10
   3   1  19 21108.9 2449.00  10
   3   1  20 4939.18 1226.25  10
   3   1  21 16241.1 1944.56  10
  -3  -1  21 13477.0 1708.71   8
   3   1  22 11738.8 1500.09  10
  -3  -1  22 14959.9 1558.76   8
   3   1  23 12062.1 1319.08  10
  -3  -1  23 19054.3 1678.94  10
   3  -2  23 3187.78 659.861  10
  -3   2  23 2770.27 628.883  10
   3  -2  22 16177.0 1654.22  10
   3  -2  21 1695.93 695.760  10
  -3   2  20 38128.2 2977.97  11
   3  -2  20 37675.6 3013.65  10
   3  -2  19 6648.05 1328.53  10
  -3   2  19 6946.16 1378.14  11
  -3   2  18 27478.1 2743.49  11
   3  -2  18 27506.5 2789.72  10
   3  -2  18 27851.9 2739.88   8
  -3   2  17 14794.8 2047.38  11
   3  -2  17 17728.8 2249.24  10
   3  -2  17 17031.2 2153.30   8
   3  -2  16 46916.9 3729.54  10
  -3   2  16 45244.7 3548.30  11
   3  -2  16 51383.8 3763.72   8
  -3   2  15 59856.6 4096.03  11
   3  -2  15 60857.1 4185.19  10
   3  -2  15 61375.0 4023.87   8
  -3   2  14 29275.2 2808.23  11
   3  -2  14 30479.2 2913.51  10
   3  -2  14 28031.3 2696.42   8
   3  -2  13 16969.6 3125.16  12
   3  -2  12 13529.7 2792.84  12
   3  -2  12 14583.5 2938.49   3
   3   2 -12 14093.5 3265.08   4
   3  -2  11 93358.5 6792.83  12
   3  -2  11 98322.3 7159.47   3
   3  -2  10 97078.1 6632.83  12
   3  -2  10 100453. 6844.41   3
   3  -2   9 162837. 7439.63  13
   3  -2   9 164157. 8279.52  12
   3  -2   9 146712. 7862.24   3
  -3   2   8 48575.7 4067.51  17
   3  -2   8 44740.6 4102.67  12
   3  -2   8 42676.0 3570.99  13
   3  -2   8 47657.9 4212.04   3
   3  -2   7 83232.7 4675.67  13
  -3   2   7 83122.4 4931.06  17
   3  -2   7 82847.1 5313.65  12
   3  -2   7 74104.7 4925.42   3
  -3   2   6 73205.7 4225.43  17
   3  -2   6 70430.9 4556.02  12
   3  -2   6 74797.1 4180.74  13
  -3   2   5 55199.8 3396.14  17
   3  -2   5 46420.4 3082.77  13
   3  -2   5 52273.3 3521.88   1
  -3   2   4 252100. 6760.17  17
  -3  -2  -4 245905. 7766.39   2
   3  -2   4 252736. 7043.79   1
  -3  -2  -3 70805.1 3874.63   2
   3  -2   3 70813.2 4539.96   5
   3  -2   3 74922.1 3556.64   1
   3   2  -3 68598.2 3275.45   5
   3  -2   2 2733.00 960.217   5
  -3  -2  -2 1989.57 711.668   2
   3   2  -2 3064.92 686.948   5
  -3   2   1 76980.3 3520.16  16
   3  -2   1 73716.8 4385.91   5
  -3  -2  -1 75234.3 3513.73   2
   3   2  -1 74777.1 3494.48   5
  -3   2   0 211829. 5971.62  16
   3  -2   0 216035. 7504.58   5
  -3  -2   0 206629. 5832.58   2
   3   2   1 68082.8 3734.64  13
   3   2   1 73768.9 3095.87  15
  -3  -2   1 66279.5 3135.21   1
  -3  -2   1 78753.3 3744.63   2
   3   2   2 2660.22 906.082  13
   3   2   2 2479.48 637.445  15
  -3  -2   2 1689.51 733.401   1
   3   2   2 2566.41 656.532   4
  -3  -2   2 2396.60 703.235   2
   3   2   3 87255.4 3379.12  15
   3   2   3 78430.6 4610.76  14
   3   2   3 92140.8 4964.92  13
   3   2   3 92135.7 3048.38   4
  -3  -2   3 85967.7 4519.24   1
   3   2   4 212758. 7842.41  14
   3  -2  -4 210121. 4740.90   2
   3   2   5 49494.6 4191.21  13
   3   2   5 47425.6 3813.10  14
   3  -2  -5 53903.5 2757.63  15
   3  -2  -5 53993.4 2659.69   2
   3   2   6 93147.5 5499.21  14
   3   2   6 83537.0 5714.91  13
   3  -2  -6 93288.6 4076.80   2
  -3  -2   6 86533.7 5897.82   3
   3   2   7 91689.3 5346.73  12
   3   2   7 76292.7 5696.29  13
   3   2   7 91517.6 5652.46  14
   3  -2  -7 94872.8 4678.12   2
  -3  -2   7 83753.5 6212.30   3
   3   2   8 47682.4 4654.92  13
   3   2   8 64650.3 4834.45  14
   3   2   8 57404.6 4523.78  12
  -3  -2   8 50230.2 5102.50   3
   3   2   9 133837. 7992.63  13
   3   2   9 144825. 7596.97  12
  -3  -2   9 145578. 9052.37   3
   3   2  10 79558.6 5958.74  12
   3   2  10 71857.2 6059.43  13
  -3  -2  10 75638.8 6828.55   3
   3   2  11 94364.7 7105.39  13
   3   2  11 96501.1 6870.07  12
  -3  -2  11 92613.7 7872.32   3
   3   2  12 11955.2 2524.60  12
   3   2  12 13728.3 2920.26  13
  -3  -2  12 11030.8 2761.49   3
   3   2  13 12203.8 2643.92  12
   3   2  13 14352.1 3036.77  13
  -3  -2  13 11986.8 3082.13   3
   3   2  14 20101.3 2351.97  18
  -3  -2  14 19432.3 2331.68  11
   3   2  15 56109.3 4052.44  10
  -3  -2  15 57239.6 4062.22   9
   3   2  16 42894.1 3595.42  10
   3   2  17 10581.1 1778.30  10
   3   2  18 32938.5 3080.42  10
   3   2  19 7509.54 1465.26  10
   3   2  20 43686.7 3280.79  10
   3   2  21 1310.58 614.899  10
  -3  -2  21 2416.06 775.150   8
   3   2  22 16398.0 1698.47  10
  -3  -2  22 17715.3 1718.36   8
   3   2  23 2143.45 571.102  10
  -3  -2  23 3615.84 726.391  10
   3  -3  22 3641.63 774.661  10
  -3   3  22 4233.95 877.836  10
  -3   3  21 24292.3 2203.69  11
   3  -3  21 24844.8 2168.35  10
   3  -3  20 5194.84 1072.03  10
  -3   3  20 4028.62 1064.15  11
  -3   3  19 4414.06 1136.84  11
   3  -3  19 3690.04 1043.67  10
   3  -3  18 47187.7 3558.62  10
  -3   3  18 38856.4 3258.70  11
   3  -3  18 45926.3 3462.50   8
  -3   3  17 44606.1 3562.40  11
   3  -3  17 52097.0 3815.86  10
   3  -3  17 51334.2 3766.79   8
   3  -3  16 21803.8 2506.62  10
  -3   3  16 21788.4 2534.95  11
   3  -3  16 20731.8 2373.71   8
   3  -3  15 36790.1 3241.26  10
  -3   3  15 32432.9 3107.41  11
   3  -3  15 31443.5 2947.97   8
  -3   3  14 30731.1 2956.45  11
   3  -3  14 34898.9 3134.28  10
   3  -3  14 34602.5 3039.44   8
   3  -3  13 124721. 8216.16  12
   3   3 -13 129504. 10502.4   4
   3  -3  12 13775.6 2610.87  12
  -3  -3 -12 7496.21 2301.06   2
   3  -3  12 11445.0 2753.23   3
   3  -3  11 31192.5 3909.42  12
  -3  -3 -11 25413.5 4022.38   2
   3  -3  11 26280.4 3857.90   3
   3  -3  10 14823.1 2615.18  12
  -3  -3 -10 14052.3 2882.14   2
   3  -3  10 21411.5 3428.76   3
   3  -3   9 9169.88 1992.18  12
  -3  -3  -9 8887.07 2136.95   2
   3  -3   9 11936.9 2562.94   3
   3  -3   8 50470.6 4324.78  12
  -3   3   8 51226.1 4356.29  17
  -3  -3  -8 40944.5 4414.08   2
  -3   3   7 23932.9 2808.61  17
   3  -3   7 27630.5 3022.76  12
  -3  -3  -7 24801.0 3267.20   2
  -3   3   6 84450.2 4827.59  17
  -3  -3  -6 73241.7 5271.43   2
   3  -3   6 88083.1 5478.99   1
  -3   3   5 127387. 5561.03  17
  -3  -3  -5 124784. 6455.85   2
   3  -3   5 129061. 6201.08   1
  -3   3   4 29623.3 2606.29  17
  -3  -3  -4 27698.0 2892.91   2
   3  -3   4 33507.6 2998.24   1
   3  -3   3 191755. 7670.18   5
   3   3  -3 168954. 4451.27   5
  -3  -3  -3 187894. 6963.10   2
   3  -3   2 239718. 8346.73   5
  -3  -3  -2 240815. 7504.09   2
   3  -3   1 512870. 12138.8   5
  -3  -3  -1 492620. 10641.3   2
  -3   3   0 2149.55 782.205  16
   3   3   0 4764.61 1015.55  13
   3  -3   0 4672.84 1274.66   5
  -3  -3   0 3070.70 858.296   2
   3   3   1 483277. 10217.1  13
  -3   3  -1 481901. 10444.2  16
   3   3   1 493814. 8406.21  15
   3   3   1 504252. 11828.3  14
  -3  -3   1 500734. 11179.2   2
   3   3   2 223344. 8248.78  14
   3   3   2 228786. 5583.36  15
   3   3   2 224078. 7483.61  13
   3  -3  -2 233028. 6125.71   2
  -3  -3   2 217843. 7400.92   1
  -3  -3   2 231806. 7723.70   2
   3   3   3 204176. 5234.71  15
   3   3   3 191852. 7475.39  13
   3   3   3 186150. 7834.31  14
  -3  -3   3 200961. 7245.44   2
   3   3   3 210502. 5369.10   4
  -3  -3   3 203960. 7632.16   1
   3  -3  -3 210131. 6026.10   2
   3   3   4 22231.5 2775.51  13
   3   3   4 26612.1 3077.72  14
  -3  -3   4 29035.9 3113.61   1
   3  -3  -4 27232.5 2203.58   2
   3   3   5 114952. 6456.50  14
   3   3   5 107401. 6377.05  13
   3  -3  -5 123411. 4827.17   2
  -3  -3   5 120521. 6848.97   1
   3   3   6 69056.1 5390.65  13
   3   3   6 74564.9 5309.82  14
   3  -3  -6 76306.7 4068.95   2
   3   3   7 41712.4 4368.40  13
   3   3   7 33647.5 3653.26  14
   3   3   8 44611.8 4685.12  13
   3   3   8 48757.7 4438.28  14
   3   3   8 43104.6 3867.92  12
  -3  -3   8 41612.6 4892.63   3
   3   3   9 4597.67 1463.95  12
   3   3   9 4902.85 1535.04  14
   3   3   9 4323.58 1422.92  13
  -3  -3   9 4254.32 1779.67   3
   3   3  10 12866.8 2727.94  13
   3   3  10 15524.5 2554.98  12
   3   3  10 17677.1 2785.27  14
  -3  -3  10 14349.3 3164.74   3
   3   3  11 28053.7 4047.27  13
   3   3  11 25172.3 3516.07  12
  -3  -3  11 26196.4 4383.15   3
   3   3  12 13755.5 2660.24  12
   3   3  12 14148.3 2985.49  13
  -3  -3  12 12622.6 3109.47   3
   3   3  13 119313. 8741.21  13
   3   3  13 127489. 8499.62  12
   3   3  14 23269.8 2519.18  10
  -3  -3  14 25072.0 2752.73   9
   3   3  15 35458.7 3235.70  18
   3   3  15 34177.3 3107.42  10
  -3  -3  15 29258.9 2956.78   9
   3   3  16 27691.1 2806.26  10
  -3  -3  16 21804.3 2511.22   9
   3   3  17 52788.8 3851.99  10
   3   3  18 39779.7 3299.35  10
   3   3  19 6307.34 1263.42  10
   3   3  20 5611.83 1128.64  10
   3   3  21 20093.4 1952.59  10
  -3  -3  21 24177.4 2228.48   8
   3   3  22 1464.58 457.017  10
  -3  -3  22 2384.20 677.507   8
  -3  -3  22 2994.54 763.665  10
   3  -4  21 5543.78 940.272  10
  -3   4  21 5829.30 1113.04  11
  -3   4  21 3411.77 775.068  10
  -3   4  20 12438.7 1664.75  11
   3  -4  20 13678.5 1641.40  10
   3  -4  19 17671.7 2016.29  10
  -3   4  19 18662.9 2179.06  11
  -3   4  18 39885.0 3276.05  11
   3  -4  18 38104.6 3102.94  10
   3  -4  18 34950.6 2980.24   8
  -3   4  17 3434.78 1042.54  18
   3  -4  17 2006.26 809.757  10
  -3   4  17 3068.21 1041.21  11
   3  -4  17 2429.45 873.028   8
  -3   4  16 59771.4 4236.64  11
   3  -4  16 70542.3 4449.65  10
   3  -4  16 64547.0 4205.23   8
   3  -4  15 57238.7 4040.33  10
  -3   4  15 55892.1 4119.81  11
   3  -4  15 55430.1 3866.99   8
   3  -4  14 3388.49 992.092  10
  -3   4  14 2445.11 925.082  11
   3  -4  14 2129.11 801.797   8
  -3   4  13 32237.9 3115.92  11
   3  -4  13 32299.9 2970.36  10
   3  -4  13 31176.7 2867.81   8
  -3  -4 -12 46386.5 5999.35   2
   3  -4  12 46695.0 5898.34   3
  -3  -4 -11 12418.1 2934.40   2
   3  -4  11 17338.0 3448.48   3
  -3  -4 -10 52071.1 5855.11   2
   3  -4  10 71624.8 6765.03   3
  -3   4   9 8392.00 2090.87  17
  -3  -4  -9 7910.38 2173.66   2
  -3   4   8 13934.7 2392.77  17
  -3  -4  -8 8645.12 2253.61   2
  -3   4   7 4248.27 1328.23  17
  -3  -4  -7 3536.78 1435.60   2
   3  -4   7 4736.91 1513.33   1
  -3   4   6 117783. 6115.97  17
  -3  -4  -6 115477. 7037.24   2
   3  -4   6 110332. 6766.22   1
  -3   4   5 114923. 5747.06  17
   3  -4   5 118304. 6673.55   1
  -3  -4  -5 113980. 6609.90   2
  -3   4   4 147337. 6290.57  17
  -3  -4  -4 149750. 7174.86   2
   3  -4   3 11148.7 1893.02   5
  -3  -4  -3 10533.2 1879.94   2
   3  -4   2 167970. 7268.14   5
  -3  -4  -2 170117. 7291.72   2
  -3   4   1 217116. 7556.71  16
   3  -4   1 237662. 8646.34   5
  -3  -4  -1 226776. 8338.82   2
  -3   4   0 204962. 7467.53  16
   3   4   0 212847. 8161.30  14
   3   4   0 219025. 6639.12  13
   3  -4   0 211721. 8244.13   5
  -3  -4   0 197356. 7938.48   2
  -3   4  -1 227882. 7962.64  16
   3   4   1 226540. 6030.40  15
   3   4   1 221253. 8774.49  14
   3   4   1 248914. 7522.02  13
   3  -4  -1 229400. 7407.21   2
  -3  -4   1 234222. 8764.48   2
   3   4   2 187819. 7042.54  13
  -3   4  -2 166798. 6936.80  16
   3   4   2 171684. 5038.08  15
   3   4   2 171506. 8042.78  14
  -3  -4   2 171232. 7543.96   2
   3  -4  -2 181942. 6670.68   2
   3   4   3 7511.48 1769.78  14
   3   4   3 9037.05 1142.60  15
   3   4   3 8506.95 1644.13  13
  -3  -4   3 8925.73 1831.17   1
  -3  -4   3 9025.58 1726.01   2
   3  -4  -3 7964.49 1491.51   2
   3   4   4 146467. 7144.07  13
   3   4   4 131037. 7310.19  14
  -3  -4   4 138254. 7444.80   1
   3  -4  -4 139872. 6024.17   2
   3   4   5 97580.6 6383.14  14
   3   4   5 103893. 6458.46  13
  -3  -4   5 104764. 6868.00   1
   3  -4  -5 113657. 5507.06   2
   3   4   6 130698. 7516.64  14
   3   4   6 126882. 7525.83  13
  -3  -4   6 131185. 8214.21   1
   3   4   7 3814.87 1372.22  13
   3   4   7 2684.04 1195.60  14
   3   4   8 7505.40 1946.36  14
   3   4   8 7446.64 1990.75  13
   3   4   9 3437.08 1185.45  14
   3   4   9 6938.79 2088.03  13
  -3  -4   9 7493.48 2231.19   3
   3   4  10 79189.2 6817.66  13
   3   4  10 68594.4 5796.03  14
  -3  -4  10 75613.0 7694.20   3
   3   4  11 23196.2 3832.92  13
   3   4  11 24428.5 3542.31  14
  -3  -4  11 23976.5 4541.18   3
   3   4  12 49542.6 5646.05  13
  -3  -4  12 52752.0 6872.93   3
   3   4  13 30159.9 2927.45  18
   3   4  13 36182.6 3018.40  10
   3   4  14 2914.51 933.938  18
   3   4  14 2585.99 594.464  10
  -3  -4  14 2493.13 942.549   9
   3   4  15 65333.7 4193.59  10
   3   4  15 61531.1 4310.24  18
  -3  -4  15 63196.8 4350.37   9
   3   4  16 66264.5 4208.79  10
   3   4  16 71824.3 4657.68  18
  -3  -4  16 68784.5 4460.45   9
   3   4  17 3328.69 963.200  10
  -3  -4  17 4995.98 1262.56   9
   3   4  18 31974.7 2828.66  10
   3   4  19 16871.6 1947.73  10
   3   4  20 11454.7 1469.35  10
  -3  -4  20 14900.5 1903.25   8
   3   4  21 1465.59 482.645  10
  -3  -4  21 3714.87 928.402   8
  -3  -4  21 3081.64 705.555  10
  -3  -4  22 3970.69 747.757   8
  -3   5  21 2805.99 694.208  11
  -3   5  20 953.168 487.783  11
  -3   5  19 5388.52 1158.94  18
  -3   5  19 6785.12 1356.35  11
  -3   5  18 15416.4 2042.84  11
  -3   5  18 20545.1 2340.44  18
  -3   5  17 16965.6 2365.40  18
  -3   5  17 13089.4 1963.44  11
   3  -5  17 13465.0 1888.89   8
  -3   5  16 26341.0 2866.30  11
   3  -5  16 22879.2 2483.54   8
  -3   5  15 69088.5 4672.22  11
   3  -5  15 73663.5 4482.16   8
  -3   5  14-420.745 769.607  11
   3  -5  14 687.380 514.620   8
  -3   5  13 42366.5 3715.93  11
   3  -5  13 43349.1 3449.48   8
  -3   5  12 62948.2 4456.89  11
   3  -5  12 58135.1 3910.28   8
  -3  -5 -11 79811.5 7873.56   2
   3  -5  11 94290.2 8629.80   3
  -3   5  10 13131.6 2811.46  17
  -3  -5 -10 14146.3 3174.59   2
  -3   5   9 46932.4 4907.35  17
  -3  -5  -9 45577.6 5480.29   2
  -3   5   8 2437.35 1250.98  17
  -3  -5  -8 1179.33 1034.71   2
   3  -5   8 1061.74 594.820   1
  -3   5   7 97609.3 6329.12  17
   3  -5   7 104010. 7519.86   1
  -3  -5  -7 97760.2 7296.64   2
  -3   5   6 1614.92 889.383  17
  -3  -5  -6 224.089 438.789   2
  -3   5   5 23300.2 2882.21  17
   3  -5   5 28737.9 3640.25   1
  -3  -5  -5 28716.5 3630.22   2
  -3   5   4 51375.6 4066.14  17
  -3  -5  -4 61193.6 5117.85   2
   3  -5   3 34189.0 3385.93   5
  -3  -5  -3 29396.0 3503.76   2
   3  -5   2 114909. 6241.84   5
  -3  -5  -2 111637. 6679.03   2
   3   5  -1 252873. 9263.12  14
   3  -5   1 243891. 9174.22   5
  -3  -5  -1 245948. 9864.65   2
   3   5   0 2972.09 1151.94  14
  -3   5   0 4257.02 1325.34  16
   3   5   0 5630.63 1115.41  13
   3  -5   0 4286.24 1209.20   5
  -3  -5   0 4978.34 1479.65   2
  -3   5  -1 206813. 8335.05  16
   3   5   1 194728. 5891.98  15
   3   5   1 212272. 7093.77  13
   3   5   1 203317. 9270.23  14
  -3  -5   1 200427. 9078.89   2
   3  -5  -1 206452. 8158.68   2
   3   5   2 105231. 5374.56  13
   3   5   2 91123.0 6406.89  14
  -3   5  -2 89819.6 5505.13  16
   3   5   2 92844.5 3873.85  15
   3  -5  -2 97964.1 5614.09   2
  -3  -5   2 91443.4 6099.22   2
   3   5   3 35600.0 4063.36  14
  -3   5  -3 31640.1 3353.83  16
   3   5   3 31324.7 3152.11  13
  -3  -5   3 32124.3 3792.48   1
  -3  -5   3 31582.9 3585.40   2
   3  -5  -3 30193.0 3182.26   2
   3   5   4 58202.4 4564.85  13
   3   5   4 60485.1 5438.35  14
  -3  -5   4 50915.6 4958.05   1
   3  -5  -4 64045.5 4695.20   2
   3   5   5 26375.4 3672.59  14
   3   5   5 27878.0 3426.62  13
  -3  -5   5 23727.3 3597.14   1
   3   5   6 380.833 986.957  14
   3   5   6 567.505 802.394  13
  -3  -5   6 707.679 845.153   1
   3   5   7 92319.2 6865.47  14
   3   5   7 99250.0 7041.29  13
  -3  -5   7 92989.1 7903.51   1
   3   5   8 2235.74 953.882  14
   3   5   8 3666.92 1460.79  13
   3   5   9 39172.1 4616.42  14
   3   5   9 39624.9 4787.08  13
   3   5  10 21207.4 3652.73  13
   3   5  10 17806.4 3214.10  14
  -3  -5  10 19661.3 4011.43   3
   3   5  11 117430. 8269.04  14
   3   5  11 120983. 8914.14  13
  -3  -5  11 118416. 10504.0   3
   3   5  12 72154.9 4551.54  18
  -3  -5  12 74636.7 4967.39   9
   3   5  13 44851.1 3655.92  18
  -3  -5  13 47783.6 3934.27   9
   3   5  14 160.163 485.582  18
  -3  -5  14 586.647 472.377   9
   3   5  15 75136.4 4822.79  18
  -3  -5  15 76539.1 4810.68   9
   3   5  16 23873.7 2724.37  18
  -3  -5  16 26593.8 2715.29   9
  -3  -5  17 13215.0 1875.10   9
  -3  -5  18 20371.1 2136.79   9
  -3  -5  19 9707.07 1626.86   8
  -3  -5  20 2585.43 764.279   8
  -3  -5  21 3027.82 725.996   8
  -3  -5  22 6992.32 917.310   8
  -3   6  21 17405.6 1611.13  11
  -3   6  20 7142.20 1189.69  11
  -3   6  20 4731.71 932.546  18
  -3   6  19 2502.55 795.054  18
  -3   6  19 3830.70 985.829  11
  -3   6  18 29832.9 2860.62  18
  -3   6  18 22571.3 2474.45  11
  -3   6  17 7554.58 1571.70  18
  -3   6  17 5363.83 1260.06  11
  -3   6  16 14964.0 2191.29  11
   3  -6  16 16508.2 2092.68   8
  -3   6  15 8746.75 1783.03  11
   3  -6  15 6001.71 1300.77   8
  -3   6  14 17153.8 2443.66  11
   3  -6  14 22304.8 2467.59   8
  -3   6  13 53711.3 4304.40  11
   3  -6  13 61362.3 4130.71   8
  -3   6  12 15732.1 2312.39  11
   3  -6  12 19069.5 2302.23   8
  -3   6  11 3442.24 1019.99  11
   3  -6  11 5391.94 1230.86   8
  -3   6  10 157059. 10010.5  17
  -3  -6  -9 981.988 1040.09   2
   3  -6   9-63.2650 431.473   1
  -3   6   8 39650.6 4521.45  17
   3  -6   8 43620.9 5573.46   1
  -3  -6  -8 40316.8 5250.26   2
  -3   6   7 55125.9 5121.44  17
  -3  -6  -7 45001.3 5400.33   2
   3  -6   7 50849.9 5683.62   1
  -3   6   6 147127. 8022.60  17
  -3  -6  -6 156715. 9663.46   2
   3  -6   6 162478. 9744.97   1
  -3   6   5 64020.5 5070.34  17
   3  -6   5 63958.1 5922.20   1
  -3  -6  -5 58612.2 5695.39   2
  -3   6   4 43347.9 4139.33  17
  -3  -6  -4 49321.5 5124.02   2
  -3  -6  -3 66994.3 5796.08   2
   3   6  -2 53392.3 4257.68  14
   3  -6   2 49688.0 4264.81   5
  -3  -6  -2 46285.6 4883.18   2
   3   6  -1 91753.9 6061.09  14
   3  -6   1 90446.1 5793.03   5
  -3  -6  -1 80781.0 6394.79   2
   3   6   0 28045.6 3550.29  14
  -3   6   0 23466.3 3026.94  16
   3  -6   0 25045.2 3160.74   5
  -3  -6   0 25038.1 3608.85   2
  -3   6  -1 88988.8 5853.21  16
   3   6   1 87946.7 6471.53  14
   3  -6  -1 97213.8 6234.16   2
   3  -6  -1 84248.3 5879.88   5
  -3  -6   1 87797.4 6606.19   2
  -3   6  -2 43914.7 4179.66  16
   3   6   2 49405.7 5019.79  14
   3   6   2 53707.8 3896.35  13
  -3  -6   2 44708.5 4692.19   2
   3  -6  -2 49193.9 4466.85   2
  -3   6  -3 77294.9 5585.68  16
   3   6   3 74051.9 6277.59  14
   3   6   3 79461.4 5056.79  13
  -3  -6   3 80438.9 6450.35   1
  -3  -6   3 73791.7 6046.35   2
   3  -6  -3 70132.5 5400.66   2
  -3   6  -4 44274.3 4296.96  16
   3   6   4 49745.5 4304.05  13
   3   6   4 55053.7 5545.37  14
  -3  -6   4 44480.4 4990.30   1
   3   6   5 58291.4 5760.52  14
  -3   6  -5 52596.1 4868.71  16
   3   6   5 58480.1 4934.65  13
  -3  -6   5 54496.2 5757.81   1
   3   6   6 141768. 8177.67  13
   3   6   6 132183. 8740.65  14
  -3  -6   6 131548. 9319.60   1
   3   6   7 53369.2 5570.82  14
   3   6   7 59159.7 5523.91  13
  -3  -6   7 52000.5 6142.82   1
   3   6   8 65617.4 6059.60  13
   3   6   8 76166.8 6774.05  14
   3   6   9 1869.15 1258.23  14
   3   6   9 4034.99 1809.99  13
   3   6  10 145894. 9667.15  13
   3   6  10 173313. 10499.0  14
  -3  -6  10 169058. 12664.0   3
   3   6  11 2680.97 859.220  18
  -3  -6  11 1237.42 801.134   9
   3   6  12 26249.2 2832.13  18
  -3  -6  12 23728.8 2879.61   9
   3   6  13 48523.5 3899.98  18
  -3  -6  13 52374.9 4170.63   9
   3   6  14 20880.5 2576.81  18
  -3  -6  14 25855.2 2872.97   9
   3   6  15 6232.97 1489.01  18
  -3  -6  15 5536.42 1262.25   9
   3   6  16 27195.4 2898.45  18
  -3  -6  16 23462.3 2530.78   9
  -3  -6  17 5809.56 1196.09   9
  -3  -6  18 20438.3 2033.72   9
  -3  -6  19 1765.98 744.648   8
  -3  -6  19 2420.15 650.001   9
  -3  -6  20 2768.49 700.286   8
  -3  -6  21 19038.1 1560.53   8
  -3   7  20 11582.4 1302.52  18
  -3   7  20 12253.0 1435.39  11
  -3   7  19 1554.61 665.151  18
  -3   7  19 793.130 615.772  11
  -3   7  18 4777.21 1089.01  11
  -3   7  18 5713.16 1209.77  18
  -3   7  17 14369.5 1991.68  11
  -3   7  17 17184.4 2234.44  18
  -3   7  16 3870.53 1154.34  11
  -3   7  15 28862.5 3103.91  11
  -3   7  14 17254.6 2475.25  11
   3  -7  14 20145.6 2381.54   8
  -3   7  13 3792.21 1218.12  11
   3  -7  13 6650.44 1402.62   8
  -3   7  12 19783.3 2733.13  11
   3  -7  12 25943.4 2743.49   8
  -3   7  11 64394.2 4771.50  11
   3  -7  11 68493.6 4377.79   8
   3  -7  11 71569.0 4189.38   9
   3  -7  10 40565.3 3185.43   9
   3  -7   9 76558.2 8094.21   1
   3  -7   9 81325.0 4528.02   9
  -3   7   8 9446.65 2367.89  17
   3  -7   8 6952.22 2338.95   1
  -3  -7  -8 8611.08 2650.54   2
  -3   7   7 135456. 8596.49  17
  -3  -7  -7 130303. 9930.90   2
  -3   7   6 84866.8 6575.85  17
   3  -7   6 106406. 8482.56   1
  -3  -7  -6 87058.1 7837.93   2
  -3   7   5 41345.7 4423.05  17
   3  -7   5 48172.8 5543.55   1
  -3  -7  -5 38919.8 5117.63   2
  -3   7   4 101119. 6751.65  17
  -3  -7  -4 103741. 8155.05   2
  -3  -7  -3 35205.4 4753.44   2
  -3  -7  -2 36984.6 4828.93   2
  -3  -7  -1 40895.4 5028.07   2
   3   7   0 6332.46 1824.73  14
  -3  -7   0 4811.35 1907.57   2
   3   7   1 46967.0 4970.08  14
  -3   7  -1 38319.2 4200.10  16
  -3  -7   1 37390.7 4730.39   2
  -3   7  -2 37709.4 4165.47  16
   3   7   2 46210.5 5108.38  14
   3  -7  -2 43821.1 4676.06   2
   3  -7  -2 43235.7 4517.57   5
  -3  -7   2 35000.6 4489.00   2
   3   7   3 29445.3 4226.54  14
  -3   7  -3 25579.6 3452.10  16
  -3  -7   3 28846.1 4129.54   1
  -3   7  -4 129198. 7767.01  16
   3   7   4 146734. 9499.36  14
  -3  -7   4 134645. 9191.28   1
   3   7   5 54131.5 5883.82  14
  -3   7  -5 35793.2 4251.15  16
   3   7   5 46771.7 4459.33  13
  -3  -7   5 44299.8 5475.62   1
  -3   7  -6 99449.1 7149.33  16
   3   7   6 120617. 8847.92  14
  -3  -7   6 109928. 8941.21   1
   3   7   7 162382. 10336.0  14
  -3   7  -7 149273. 9147.07  16
  -3  -7   7 139013. 10578.1   1
   3   7   8 11959.7 2871.76  14
   3   7   8 7526.00 2200.82  13
  -3  -7   8 12270.0 3437.16   1
   3   7   9 99142.6 5350.58  18
  -3  -7   9 90402.1 5727.46   9
   3   7  10 22885.9 2615.90  18
  -3  -7  10 33226.9 3521.38   9
   3   7  11 79381.0 4939.12  18
  -3  -7  11 73382.0 5134.15   9
   3   7  12 17388.9 2363.60  18
  -3  -7  12 17658.7 2519.71   9
   3   7  13 9333.34 1784.63  18
  -3  -7  13 6664.28 1534.33   9
   3   7  14 12157.4 1956.09  18
  -3  -7  14 15837.0 2211.41   9
   3   7  15 26102.9 2812.21  18
  -3  -7  15 26491.3 2752.55   9
   3   7  16 4560.50 1213.85  18
  -3  -7  16 4218.67 1008.52   9
  -3  -7  17 6729.21 1250.45   8
  -3  -7  17 8345.62 1325.97   9
  -3  -7  18 5228.90 1055.20   8
  -3  -7  18 4372.34 932.428   9
  -3  -7  19 397.201 355.701   8
  -3  -7  19 79.6959 155.769   9
  -3  -7  20 15108.6 1385.05   8
  -3   8  19 35536.3 2461.92  18
  -3   8  19 37123.2 2489.97  11
  -3   8  18 2967.78 864.846  18
  -3   8  18 2529.19 727.161  11
  -3   8  17-59.6418 540.904  18
  -3   8  17 683.950 679.219  11
  -3   8  16 4843.95 1255.11  18
  -3   8  16 5211.09 1250.61  11
  -3   8  15 12611.5 2042.10  11
  -3   8  14 6651.36 1646.63  11
  -3   8  13 22341.9 2816.60  11
   3  -8  13 20944.6 2214.40   9
  -3   8  12 17192.8 2533.08  11
   3  -8  12 14130.0 1873.49   9
  -3   8  11 22943.0 2926.36  11
   3  -8  11 21038.9 2351.98   9
   3  -8  10 46893.3 3531.02   9
   3  -8   9 8638.93 1565.16   9
  -3   8   8 137591. 6589.74   7
   3  -8   8 150961. 6408.06   9
  -3   8   7 22823.3 2639.17   7
   3  -8   7 21624.9 2459.62   9
  -3   8   6 109805. 5621.23   7
   3  -8   6 114951. 9379.68   1
   3  -8   6 111898. 5527.98   9
  -3   8   5 35230.4 4391.28  17
  -3  -8  -5 48302.8 6259.04   2
   3  -8   5 36645.5 5123.34   1
  -3   8   4-441.674 667.738  17
  -3  -8  -4-537.793 967.445   2
  -3   8   3 101162. 7148.82  17
  -3  -8  -3 99533.1 8685.62   2
  -3  -8  -2 2888.90 1556.87   2
  -3  -8  -1 21082.7 3849.81   2
  -3  -8   0 5773.53 1942.91   2
   3   8   1 19817.1 3404.11  14
  -3  -8   1 21298.9 3705.02   2
   3   8   2 7629.74 2220.17  14
  -3   8  -2 6040.01 1870.03  16
  -3  -8   2 6026.29 2065.94   2
  -3   8  -3 110850. 7541.54  16
   3   8   3 119205. 8732.11  14
  -3  -8   3 107296. 8536.91   1
  -3   8  -4-754.457 806.329  16
   3   8   4 281.324 737.856  14
  -3  -8   4-1956.68 1281.31   1
  -3   8  -5 40280.0 4712.46  16
   3   8   5 42272.5 5364.94  14
  -3   8  -6 96703.8 7438.16  16
  -3  -8   6 106941. 9229.43   1
   3   8   7 34315.5 3020.80  20
  -3  -8   7 38797.8 3626.18   9
   3   8   8 115337. 5556.71  20
  -3  -8   8 136102. 6908.58   9
   3   8   9 10252.5 1792.10  18
  -3  -8   9 6587.26 1604.85   9
   3   8  10 44296.4 3657.29  18
  -3  -8  10 44792.4 4035.78   9
   3   8  11 22210.9 2614.44  18
  -3  -8  11 22775.5 2813.00   9
   3   8  12 13328.7 2040.26  18
  -3  -8  12 13128.6 2132.72   9
   3   8  13 16698.6 2263.03  18
  -3  -8  13 16153.0 2275.89   9
   3   8  14 4777.11 1191.28  18
  -3  -8  14 6911.79 1463.29   9
   3   8  15 14820.3 2043.13  18
  -3  -8  15 14132.2 1852.39   8
  -3  -8  15 10606.1 1653.82   9
  -3  -8  16 3562.80 922.073   8
  -3  -8  16 2601.67 834.179   9
  -3  -8  17 1071.79 591.324   8
  -3  -8  17 513.890 368.028   9
  -3  -8  18 1912.58 577.417   8
  -3  -8  18 1079.78 464.798   9
  -3  -8  19 37502.7 2084.09   8
  -3  -8  19 37121.7 1991.21   9
  -3   9  18 12401.5 1497.80  18
  -3   9  18 11554.4 1379.93  11
  -3   9  17 13307.3 1723.21  18
  -3   9  17 14814.8 1770.75  11
  -3   9  16 7426.54 1426.44  11
  -3   9  16 3695.12 1041.63  18
  -3   9  15 2913.36 993.572  11
  -3   9  14 41908.9 3716.73  11
   3  -9  14 39310.3 2795.76   9
  -3   9  13 368.489 776.858  11
   3  -9  13-331.867 438.538   9
  -3   9  12 7608.42 1747.99  11
   3  -9  12 6580.77 1277.46   9
  -3   9  11 28919.2 3367.55  11
   3  -9  11 33352.0 2981.80   9
   3  -9  10 9231.94 1608.39   9
   3  -9   9 77459.9 4725.35   9
   3  -9   8 536.613 613.692   9
  -3   9   7 4684.02 1265.28   7
   3  -9   7 7182.47 1514.27   9
  -3   9   6 65558.9 4600.26   7
   3  -9   6 71604.1 4600.94   9
  -3   9   5 51886.4 3979.34   7
   3  -9   5 51003.4 3877.48   9
  -3   9   4 8802.40 1643.33   7
   3  -9   4 6989.23 1454.98   9
  -3   9   3 17794.7 2259.59   7
   3  -9   3 18907.9 2352.02   9
  -3   9   2 126179. 6054.93   7
   3  -9   2 118553. 5842.57   9
   3  -9   1 17428.9 2258.52   9
   3  -9   0 13525.4 1956.66   9
   3  -9  -1 21206.3 2475.87   9
   3   9   2 153512. 9893.66  14
   3  -9  -2 119716. 5777.44   9
   3   9   3 20733.8 2416.42  20
   3   9   4 8129.33 1473.13  20
  -3  -9   4 10253.8 1663.33   9
   3   9   5 54351.2 3918.90  20
  -3  -9   5 56474.6 4050.00   9
   3   9   6 50709.1 3813.65  20
  -3  -9   6 60539.1 4339.17   9
   3   9   7 2567.41 906.874  20
  -3  -9   7 1331.48 703.599   9
   3   9   8-210.331 621.197  20
  -3  -9   8 1132.50 722.693   9
  -3  -9   9 73093.6 5020.03   9
   3   9  10 10719.8 1801.41  18
  -3  -9  10 8661.08 1761.98   9
   3   9  11 33530.4 3102.73  18
  -3  -9  11 35105.7 3411.38   9
   3   9  12 3266.29 956.861  18
  -3  -9  12 3044.18 1028.72   9
   3   9  13 596.628 430.993  18
  -3  -9  13-51.2262 689.018   9
   3   9  14 43325.6 3313.99  18
  -3  -9  14 42643.6 3311.91   9
  -3  -9  15 3251.33 916.041   9
  -3  -9  16 7192.72 1191.06   9
  -3  -9  17 18250.0 1678.70   9
  -3  -9  18 7847.26 950.008   9
  -3  10  17 18620.4 1729.41  18
  -3  10  17 12061.6 1392.55  11
  -3  10  16 3715.32 943.660  18
  -3  10  16 3105.94 832.164  11
  -3  10  15 10475.1 1610.70  18
  -3  10  15 12669.0 1751.96  11
  -3  10  14 27691.4 2835.95  11
   3 -10  14 25580.7 2148.54   9
  -3  10  13 32677.7 3303.58  11
   3 -10  13 26261.3 2354.97   9
  -3  10  12 4814.69 1363.00  11
   3 -10  12 5663.83 1188.77   9
  -3  10  11 9886.00 1967.31  11
   3 -10  11 11236.0 1739.30   9
   3 -10  10 5476.38 1261.12   9
   3 -10   9 7951.24 1512.87   9
   3 -10   8 46850.3 3766.75   9
  -3  10   7 27876.2 3126.95   7
   3 -10   7 27180.4 2874.15   9
  -3  10   6 23710.3 2881.18   7
   3 -10   6 21618.3 2618.78   9
  -3  10   5 2462.12 806.532   7
   3 -10   5 1458.69 691.728   9
  -3  10   4 4922.43 1251.48   7
   3 -10   4 4912.29 1318.99   9
  -3  10   3 115742. 6059.53   7
   3 -10   3 118158. 6009.83   9
  -3  10   2 20067.6 2517.32   7
   3 -10   2 19357.0 2443.31   9
  -3  10   1 19407.9 2451.77   7
   3 -10   1 19947.2 2473.33   9
   3 -10   0 65588.9 4432.58   9
   3 -10  -1 22572.5 2614.69   9
   3  10   2 15783.8 2142.81  20
   3 -10  -2 16704.8 2254.57   9
   3  10   3 104111. 5486.43  20
   3  10   4 5225.72 1269.43  20
  -3 -10   4 5001.10 1277.50   9
   3  10   5 2241.84 744.196  20
  -3 -10   5 4133.41 1151.03   9
   3  10   6 24088.9 2653.70  20
  -3 -10   6 26301.3 2835.68   9
   3  10   7 19844.4 2382.14  20
  -3 -10   7 22005.5 2652.65   9
   3  10   8 49006.6 3670.66  20
  -3 -10   8 46058.0 3866.91   9
  -3 -10   9 1478.82 804.935   9
  -3 -10  10 4269.95 1268.60   9
  -3 -10  11 8773.78 1671.76   9
   3  10  12 7623.20 1379.60  18
  -3 -10  12 4750.28 1241.09   9
  -3 -10  13 31367.7 2791.01   9
  -3 -10  14 21636.9 2143.00   9
  -3 -10  15 10490.5 1410.03   9
  -3 -10  16 2849.74 702.577   9
  -3 -10  17 11355.5 1129.79   9
  -3  11  15 20310.1 1841.93  18
  -3  11  15 22016.4 2013.81  11
  -3  11  14 28727.9 2384.95  18
  -3  11  14 27192.6 2475.80  11
  -3  11  13 11674.4 1778.76  11
  -3  11  13 10075.6 1562.45  18
   3 -11  13 8921.96 1283.80   9
  -3  11  12 21201.7 2563.30  11
   3 -11  12 20387.3 2068.60   9
  -3  11  11 41901.9 3744.11  11
   3 -11  11 38855.9 3048.92   9
  -3  11  10 8934.79 1801.04  11
   3 -11  10 7305.12 1366.69   9
   3 -11   9 6957.96 1423.51   9
   3 -11   8 6657.00 1491.81   9
   3 -11   7 11787.1 1929.35   9
  -3  11   6 16963.5 2468.47   7
   3 -11   6 19564.1 2462.98   9
  -3  11   5 6759.75 1566.43   7
   3 -11   5 7188.83 1498.58   9
  -3  11   4 63285.0 4547.44   7
   3 -11   4 56404.4 4179.56   9
  -3  11   3 9089.04 1847.45   7
   3 -11   3 12398.2 1960.29   9
  -3  11   2 14515.9 2117.03   7
   3 -11   2 16594.4 2267.95   9
  -3  11   1 34208.0 3303.50   7
   3 -11   1 33304.2 3160.61   9
   3 -11   0 51503.9 3951.54   9
  -3  11   0 51865.3 3996.16   7
   3  11   1 31751.8 3111.50  20
  -3  11  -1 35737.1 3320.94   7
   3  11   2 16877.3 2244.82  20
   3  11   3 12057.9 1873.85  20
   3  11   4 57234.9 4006.19  20
  -3 -11   4 57601.7 3865.84   9
   3  11   5 6424.49 1338.40  20
  -3 -11   5 4961.28 1100.13   9
   3  11   6 15538.8 2098.45  20
  -3 -11   6 17635.6 2212.31   9
   3  11   7 11431.1 1754.93  20
  -3 -11   7 13484.9 2030.72   9
   3  11   8 6927.74 1327.25  20
  -3 -11   8 6933.30 1507.08   9
  -3 -11   9 8396.62 1601.52   9
  -3 -11  10 9483.83 1618.55   9
  -3 -11  11 34923.7 2977.30   9
  -3 -11  12 20097.7 2182.73   9
  -3 -11  13 7032.45 1227.72   9
  -3 -11  14 33555.6 2376.42   9
  -3 -11  15 22993.4 1769.47   9
  -3  12  13 17889.0 1622.92  18
   3 -12  13 19494.4 1579.07   9
  -3  12  12 14976.2 1660.13  18
  -3  12  12 20192.7 2158.12  11
   3 -12  12 19697.6 1815.85   9
  -3  12  11-166.866 576.692  11
  -3  12  11 938.058 591.625  18
   3 -12  11 1196.70 563.431   9
   3 -12  11 380.865 316.597   6
  -3  12  10 15694.6 2115.67  11
   3  12 -10 15480.0 1658.36  20
   3 -12  10 14636.5 1827.76   9
   3 -12   9 26853.8 2595.56   9
   3 -12   8 5592.56 1223.14   9
   3 -12   7 15054.7 2094.20   9
   3 -12   6 19282.9 2387.17   9
  -3  12   5 13040.7 2101.04   7
   3 -12   5 9142.21 1736.82   9
  -3  12   4 2553.32 1025.78   7
   3 -12   4 1826.59 851.616   9
  -3  12   3 33542.9 3211.26   7
   3 -12   3 33839.1 3158.64   9
  -3  12   2 28812.9 2949.50   7
   3 -12   2 28258.7 2868.00   9
   3  12  -1 14437.3 2081.12  20
  -3  12   1 12609.9 1962.58   7
   3 -12   1 13265.0 2007.25   9
   3  12   0 615.981 568.057  20
  -3  12   0 82.5166 619.084   7
   3  12   1 12368.9 1825.31  20
  -3  12  -1 14066.9 2064.38   7
   3  12   2 28739.5 2769.60  20
  -3  12  -2 30110.7 3010.70   7
   3  12   3 35065.9 3054.10  20
  -3  12  -3 31742.2 3034.58   7
   3  12   4 5262.09 1138.82  20
   3  12   5 6699.02 1321.07  20
  -3 -12   5 9388.43 1512.78   9
   3  12   6 18876.4 2127.76  20
  -3 -12   6 19986.9 2197.38   9
   3  12   7 10978.0 1579.40  20
  -3 -12   7 11437.9 1664.70   9
  -3 -12   8 1397.85 689.728   9
  -3 -12   9 26258.7 2470.20   9
  -3 -12  10 12697.9 1651.93   9
  -3 -12  11 451.498 460.620   9
  -3 -12  12 15840.6 1692.51   9
  -3 -12  13 33358.0 2192.25   9
  -3 -12  14 13650.0 1244.28   9
  -3  13  11 3131.80 752.141  11
  -3  13  10 25057.2 2263.08  11
   3 -13  10 24667.9 2063.24   9
   3  13  -9 1989.49 557.520  20
  -3  13   9 1531.81 661.386  11
   3 -13   9 2467.86 729.319   9
   3  13  -8 17656.4 1779.71  20
  -3  13   8 16318.9 2033.47  11
   3 -13   8 17714.7 1968.10   9
   3  13  -7 1000.78 549.532  20
   3 -13   7-57.7907 446.785   9
   3  13  -6 1089.36 537.074  20
   3 -13   6 1470.50 720.731   9
   3  13  -5 30821.2 2628.07  20
   3 -13   5 29407.3 2728.48   9
   3  13  -4 15752.2 1923.78  20
  -3  13   4 13687.8 1903.18   7
   3 -13   4 14023.8 1907.10   9
   3  13  -3 2507.15 907.924  20
  -3  13   3 4.84284 576.906   7
   3  13  -2 11927.7 1758.61  20
  -3  13   2 10729.9 1713.18   7
   3  13  -1 32208.9 2783.64  20
  -3  13   1 32256.9 2949.84   7
   3  13   0 19503.1 2139.10  20
  -3  13   0 21426.4 2368.86   7
   3  13   1 34010.7 2784.92  20
  -3  13  -1 32202.0 2893.36   7
   3  13   2 10280.4 1541.35  20
  -3  13  -2 7032.43 1393.66   7
   3  13   3 2284.39 686.221  20
  -3  13  -3 2429.46 914.607   7
   3  13   4 15530.2 1849.11  20
  -3  13  -4 15208.5 2030.78   7
   3  13   5 33545.6 2592.53  20
  -3  13  -5 33696.2 2944.04   7
   3  13   6 2583.54 730.089  20
  -3  13  -6 2827.46 967.992   7
  -3 -13   6 2195.26 707.864   9
   3  13   7-71.5586 316.550  20
  -3  13  -7 300.724 512.425   7
  -3 -13   7 37.1902 275.878   9
  -3 -13   8 14464.8 1617.90   9
  -3 -13   9 2783.98 745.280   9
  -3 -13  10 24781.7 1943.59   9
  -3 -13  11 5354.53 836.575   9
  -3  14   7 28992.2 2270.01  11
   3 -14   7 27649.9 2173.58   6
   3  14  -6 2734.39 725.072  20
   3  14  -5 3414.56 789.064  20
   3  14  -4 35403.8 2502.82  20
   3  14  -3 92.1035 434.329  20
   3  14  -2 11853.4 1458.79  20
  -3  14   2 10217.1 1515.78   7
   3  14  -1 11207.9 1441.82  20
  -3  14   1 11332.4 1592.26   7
   3  14   0 18860.2 1844.33  20
  -3  14   0 17305.4 1934.46   7
   3  14   1 13758.9 1578.64  20
  -3  14  -1 14342.3 1747.60   7
   3  14   2 14508.1 1582.29  20
  -3  14  -2 16371.1 1879.12   7
   3  14   3 2208.75 675.114  20
  -3  14  -3 746.091 491.847   7
   3  14   4 36338.9 2311.48  20
  -3  14  -4 38591.8 2800.19   7
   3  14   5 4379.10 798.296  20
  -3  14  -5 5702.15 1104.52   7
  -3  14  -6 5439.36 1058.34   7
  -3  14  -7 30203.5 2300.70   7
  -3  14  -8 3702.33 779.966   7
  -4   0   0 172275. 4256.37  16
   4   0   0 165111. 5174.53  15
  -4   0   0 166822. 3155.54   2
   4   0  -1 17449.7 1679.51  15
  -4   0  -1 15665.6 1366.93  16
   4   0   1 17981.1 1695.41  15
   4   0   1 14910.6 2143.88   5
  -4   0  -1 17154.3 1301.84   2
   4   0  -1 17340.2 2249.76   5
   4   0  -1 16065.4 2083.50   4
  -4   0   2 4783.28 739.877  17
   4   0   2 3181.80 758.849  15
   4   0  -2 4615.72 921.234  15
   4   0   2 5278.95 1378.95   5
   4   0  -2 3775.09 1093.53   5
   4   0  -2 5466.67 1486.90   4
  -4   0   3 19030.9 1571.49  17
   4   0   3 19861.6 2310.26  13
   4   0  -3 21801.8 2780.40   4
  -4   0   3 21518.1 1882.87   3
  -4   0   4 106447. 4092.67  17
   4   0   4 101504. 5425.22  13
   4   0  -4 95445.1 6187.41   4
  -4   0   4 107727. 4978.21   3
  -4   0   5 11064.9 1508.99  17
   4   0   5 11465.8 1982.00  13
   4   0  -5 9959.71 2189.19   4
  -4   0   5 10298.4 1760.25   3
   4   0  -6 301383. 12032.1   4
  -4   0   6 322962. 10926.4   3
   4   0   7 193500. 8669.32  13
  -4   0   7 179817. 8784.83   3
   4   0   8 72507.6 5558.80  13
   4   0  -8 72578.3 6332.33   4
  -4   0   8 73983.1 6023.34   3
   4   0   9 76167.3 5898.76  13
   4   0  -9 82579.6 6964.44   4
  -4   0   9 74214.4 6333.52   3
   4   0  10 491573. 15478.6  13
   4   0 -10 498685. 17305.3   4
  -4   0  10 482715. 16808.9   3
   4   0  11 4836.95 1781.89  12
   4   0  11 6639.35 1873.40  13
  -4   0  11 3970.70 1504.10   3
   4   0 -11 6950.73 2169.32   4
   4   0  12 1562.67 875.340  12
   4   0  12-413.135 722.715  13
   4   0 -12 1282.26 1012.34   4
  -4   0  12 643.334 656.409   3
   4   0  13 1788.80 1243.90  13
  -4   0  13-1592.01 1246.00   3
  -4   0  14 13507.6 1862.09  11
   4   0  14 15878.5 2147.58  10
   4   0  15 40.6426 593.136  10
  -4   0  15 336.367 448.279  11
   4   0  16 18868.1 2377.49  10
  -4   0  16 19764.3 2357.03  11
  -4   0  17 16439.2 2122.88  11
   4   0  17 15271.6 2121.29  10
  -4   0  18 11121.0 1715.05  11
   4   0  18 15467.2 2105.74  10
   4   0  19 2887.72 951.253  10
   4   0  20 598.993 479.902  10
   4   0  21 1779.07 687.348  10
  -4   0  21 2751.65 726.210   8
   4   0  22 97.2143 340.840  10
   4   0  23 3610.53 683.489  10
  -4   0  23 5631.60 859.775  10
   4  -1  22 8809.06 1214.12  10
   4  -1  21 6904.38 1188.43  10
   4  -1  20 3670.57 1011.70  10
  -4   1  19 14101.0 1851.47  11
   4  -1  19 9463.99 1574.29  10
   4  -1  18 8489.16 1612.47  10
  -4   1  18 7409.80 1436.65  11
   4  -1  17 5975.04 1377.40  10
  -4   1  17 5679.51 1263.02  11
  -4   1  16 45455.1 3515.79  11
   4  -1  16 49074.0 3775.91  10
  -4   1  15 9941.75 1665.60  11
   4  -1  15 10615.6 1749.24  10
   4  -1  15 9527.65 1595.95   8
   4  -1  14 13260.4 1951.55  10
  -4   1  14 12645.4 1824.17  11
   4  -1  14 12973.5 1827.99   8
  -4   1  13 8133.13 2431.90   3
   4   1 -12 32772.3 4862.49   4
  -4   1  12 32217.3 4772.10   3
   4  -1  11 59514.4 5403.41  13
   4  -1  11 57949.0 5583.76  12
   4   1 -11 61699.3 6459.18   4
  -4   1  11 57900.6 6157.95   3
   4  -1  10 99029.5 6709.17  13
   4   1 -10 82685.0 7364.66   4
  -4   1  10 81212.5 7019.23   3
   4  -1   9 151336. 7957.96  13
   4   1  -9 153465. 9716.81   4
  -4   1   9 142450. 8794.49   3
   4  -1   8 19289.7 2697.45  13
  -4   1   8 17551.8 2937.02   3
   4   1  -8 18967.9 3413.70   4
  -4   1   7 428721. 11160.8  17
   4  -1   7 404611. 11885.5  13
  -4   1   7 392636. 12772.0   3
  -4   1   6 95738.7 4857.36  17
   4  -1   6 78052.6 4972.12  13
   4   1  -6 75174.3 6221.59   4
  -4   1   6 89890.4 5579.92   3
  -4   1   5 2397.04 761.868  17
   4  -1   5 2358.70 963.016  13
  -4   1   5 2305.94 833.946   3
   4   1  -5 1654.07 1063.18   4
  -4   1   4 3660.96 866.226  17
   4   1  -4 2433.60 1000.51   4
  -4   1   3 22113.2 1849.51  17
   4  -1   3 25000.1 3054.93   5
  -4  -1  -3 22864.8 2188.70   2
   4   1  -3 25015.4 2555.26   5
   4   1  -3 23703.9 3028.26   4
   4  -1   2 186263. 7997.86   5
   4   1  -2 182643. 6784.41   5
  -4  -1  -2 202663. 5800.59   2
   4   1  -2 189438. 7945.58   4
  -4  -1  -1 94161.3 2592.78  16
   4   1  -1 87426.0 3895.61  15
   4  -1   1 81568.5 5100.55   5
   4   1  -1 84135.9 4619.92   5
  -4  -1  -1 93272.6 3561.05   2
   4   1  -1 94520.0 5179.08   4
   4  -1   1 81284.4 1571.93   1
  -4   1   0 250855. 6232.64  16
   4  -1   0 260442. 6433.49  15
   4   1   0 247725. 6479.79  15
   4   1   0 248681. 8210.97   5
   4  -1   0 245487. 8809.35   5
   4   1   0 266282. 8010.72   4
  -4  -1   0 260623. 5579.59   2
   4   1   1 69625.9 3416.69  15
  -4  -1   1 65109.9 1869.75  17
  -4   1  -1 65842.7 3365.21  16
   4  -1  -1 70786.8 3352.36  15
   4   1   1 61254.5 4184.61   5
   4  -1  -1 64412.8 4494.80   5
   4   1   1 70471.7 3834.02   4
  -4  -1   1 68987.2 2102.77   3
  -4  -1   1 64139.7 2719.06   2
  -4  -1   2 169400. 3668.68  17
   4   1   2 168976. 5354.77  15
   4  -1  -2 176632. 5373.18  15
   4   1   2 175073. 6823.78  13
  -4  -1   2 177277. 5117.66   3
   4  -1  -3 35568.8 2484.56  15
   4   1   3 34471.3 3148.51  13
  -4  -1   3 31162.6 2636.71   3
   4  -1  -4 3682.60 931.678  15
   4   1   4 4861.39 1300.30  13
   4  -1  -4 3042.74 1269.96   4
  -4  -1   4 4421.62 1171.01   3
   4   1   5 1400.57 873.270  13
   4  -1  -5 1682.40 903.664   4
  -4  -1   5 2262.83 1015.16   3
   4   1   6 101967. 6340.61  13
  -4  -1   6 105676. 6453.56   3
   4   1   7 405192. 13186.9  13
   4  -1  -7 376127. 13592.2   4
  -4  -1   7 419335. 13766.0   3
   4   1   8 12552.5 2430.24  13
   4  -1  -8 11297.1 2497.59   4
  -4  -1   8 13624.6 2637.73   3
   4   1   9 146132. 8498.93  13
   4  -1  -9 139773. 8791.02   4
  -4  -1   9 151983. 9140.23   3
   4   1  10 81616.1 6481.71  13
   4  -1 -10 82964.5 6912.63   4
  -4  -1  10 84277.3 7106.90   3
   4   1  11 79534.6 6611.08  13
   4  -1 -11 85114.7 7088.81   4
  -4  -1  11 74065.8 6909.57   3
   4   1  12 36182.1 4520.01  13
  -4  -1  12 31611.3 4672.93   3
   4   1  13 6208.79 1713.21  13
  -4  -1  13 4394.74 1860.06   3
  -4  -1  14 18771.5 2230.69  11
   4   1  14 16594.6 2177.12  10
  -4  -1  15 9763.68 1687.86  11
   4   1  15 10855.1 1770.81  10
  -4  -1  16 40460.5 3335.69  11
   4   1  16 36546.2 3301.26  10
   4   1  17 4893.21 1272.09  10
   4   1  18 7039.01 1433.92  10
   4   1  19 11750.1 1791.49  10
   4   1  20 5204.61 1156.75  10
   4   1  21 9379.15 1424.07  10
  -4  -1  21 9137.30 1348.24   8
   4   1  22 11486.2 1414.42  10
  -4  -1  22 5836.76 908.539   8
   4  -2  22 1689.97 515.264  10
   4  -2  21 4897.74 999.691  10
   4  -2  20 3579.96 905.640  10
  -4   2  20 3811.84 942.033  11
  -4   2  19 62363.1 3862.21  11
   4  -2  19 62662.5 3930.67  10
  -4   2  18 5017.40 1212.30  11
   4  -2  18 3861.96 1082.97  10
  -4   2  17 22019.0 2472.52  11
   4  -2  17 21743.8 2472.32  10
  -4   2  16 55888.5 3947.71  11
   4  -2  16 56483.0 4034.79  10
   4  -2  16 54713.1 3855.52   8
  -4   2  15 54440.8 3899.78  11
   4  -2  15 53963.5 3937.09  10
   4  -2  15 55538.4 3874.48   8
   4  -2  14 12756.0 1942.50  10
  -4   2  14 11611.2 1813.85  11
   4  -2  14 11214.5 1732.25   8
   4  -2  13 3182.41 991.967  10
   4  -2  13 3054.52 887.417   8
   4   2 -12 3429.66 1759.48   4
   4   2 -11 22003.9 4122.70   4
   4   2 -10 110617. 8855.79   4
   4  -2   9 47648.9 4350.93  13
   4   2  -9 48041.4 5662.35   4
  -4   2   8 19724.5 2686.36  17
   4  -2   8 20567.2 2655.72  13
   4   2  -8 19207.4 3563.76   4
  -4   2   7 78423.3 4938.45  17
  -4   2   6 62610.2 4103.82  17
  -4  -2  -6 61345.4 4748.94   2
   4  -2   6 63978.4 4096.19   3
  -4   2   5 137417. 5690.46  17
  -4  -2  -5 121072. 6198.39   2
  -4   2   4 2402.56 704.703  17
   4  -2   4 2887.44 787.017   1
  -4  -2  -4 2387.82 851.228   2
   4   2  -4 3380.51 988.141   5
   4  -2   3 108267. 6389.75   5
   4   2  -3 104619. 4817.87   5
  -4  -2  -3 115696. 5286.26   2
   4  -2   3 110337. 4155.08   1
   4  -2   2 48523.0 2621.66   1
   4  -2   2 43962.8 3978.15   5
   4   2  -2 41516.3 3037.21   5
  -4  -2  -2 44264.5 3020.10   2
  -4   2   1 226386. 6675.83  16
   4   2  -1 206877. 6953.71   5
   4  -2   1 225395. 8832.59   5
   4   2  -1 204354. 8080.85   4
  -4  -2  -1 224173. 6536.01   2
  -4   2   0 130224. 5160.87  16
   4   2   0 131923. 4920.85  15
   4  -2   0 130080. 6714.32   5
  -4  -2   0 117522. 3608.38   1
   4   2   0 132541. 6018.37   4
  -4  -2   0 132161. 5006.50   2
  -4   2  -1 207433. 6719.34  16
   4  -2  -1 220725. 5980.32  15
   4   2   1 218848. 6246.39  15
   4  -2  -1 227811. 8947.87   5
   4   2   1 229464. 7312.23   4
  -4  -2   1 228047. 6695.39   2
   4  -2  -2 39447.2 2508.79  15
   4   2   2 36297.2 2531.78  15
   4   2   2 37307.2 3296.47  13
   4   2   2 39584.8 2743.32   4
  -4  -2   2 34581.6 2572.54   2
   4  -2  -3 113266. 4315.66  15
   4   2   3 108044. 4406.86  15
   4   2   3 109727. 5875.33  13
  -4  -2   3 94796.4 5105.56   3
   4  -2  -4 1826.15 639.405  15
   4   2   4 821.415 697.080  13
  -4  -2   4 1936.75 956.982   3
   4   2   5 128509. 7112.44  13
   4  -2  -5 131967. 5007.82  15
  -4  -2   5 124192. 6850.63   3
   4  -2  -6 78995.2 4046.97  15
   4   2   6 80210.7 5916.08  13
  -4  -2   6 77642.4 5811.67   3
   4  -2  -7 66054.5 3919.67  15
   4   2   7 66153.8 5599.86  13
  -4  -2   7 65590.7 5665.09   3
   4   2   8 13738.3 2623.04  13
  -4  -2   8 15618.9 2944.48   3
   4   2   9 62351.8 5802.52  13
  -4  -2   9 68375.7 6355.05   3
   4   2  10 108373. 7784.56  13
  -4  -2  10 116144. 8610.12   3
   4   2  11 9504.78 2410.70  13
  -4  -2  11 9051.77 2452.76   3
   4   2  12-165.575 556.735  13
  -4  -2  12 1335.65 1159.87   3
   4   2  13 882.735 403.414  10
   4   2  14 8434.33 1534.04  10
   4   2  15 51182.6 3861.58  10
   4   2  16 56089.7 4082.35  10
  -4  -2  16 59602.0 4216.76   9
   4   2  17 23043.2 2575.08  10
  -4  -2  17 24066.7 2604.50   9
   4   2  18 3396.85 951.125  10
   4   2  19 56203.1 3761.06  10
   4   2  20 6622.76 1299.23  10
   4   2  21 3440.44 857.243  10
  -4  -2  21 3338.68 867.885   8
   4   2  22 1799.36 573.147  10
  -4  -2  22 1937.35 585.048   8
   4  -3  22 11538.1 1207.93  10
  -4   3  22 8235.11 1113.33  10
   4  -3  21 1362.04 448.513  10
  -4   3  20 11489.6 1566.30  11
   4  -3  20 13131.8 1648.58  10
  -4   3  19 20851.0 2229.50  11
   4  -3  19 19165.2 2129.07  10
  -4   3  18 36968.4 3079.80  11
   4  -3  18 38561.2 3150.50  10
  -4   3  17 77638.1 4621.61  11
   4  -3  17 80060.3 4678.05  10
  -4   3  16 35517.8 3193.01  11
   4  -3  16 42252.7 3433.14  10
  -4   3  15 7773.61 1548.36  11
   4  -3  15 8407.89 1515.63  10
   4  -3  15 8095.74 1499.56   8
  -4   3  14 41708.7 3477.94  11
   4  -3  14 39879.9 3370.91  10
   4  -3  14 38093.8 3236.07   8
   4  -3  13 20172.5 2357.07  10
  -4   3  13 18602.1 2318.06  11
   4  -3  13 21524.2 2413.40   8
  -4  -3 -12 10496.9 2769.31   2
   4   3 -12 15100.2 3694.31   4
  -4  -3 -11 7208.58 2225.61   2
   4   3 -11 5898.70 2255.32   4
  -4  -3 -10 29558.5 4290.10   2
  -4   3   9 25739.7 3447.75  17
  -4  -3  -9 20906.8 3456.24   2
  -4   3   8 17288.1 2604.05  17
  -4  -3  -8 14662.2 2759.34   2
  -4   3   7 40086.8 3713.79  17
  -4  -3  -7 28402.6 3635.31   2
  -4   3   6 54477.0 4101.47  17
  -4  -3  -6 51086.6 4558.94   2
  -4   3   5 1330.83 736.432  17
  -4  -3  -5 434.585 496.873   2
   4  -3   5 2025.96 835.551   1
  -4   3   4 17338.8 2133.95  17
  -4  -3  -4 19049.3 2496.28   2
   4  -3   4 19458.7 2249.86   1
   4  -3   3 212463. 9159.44   5
   4  -3   3 216635. 7213.47   1
  -4  -3  -3 217010. 7904.99   2
   4  -3   2 420050. 12669.1   5
  -4  -3  -2 410303. 10458.7   2
  -4   3   1 83505.5 4569.18  16
   4  -3   1 85191.5 5655.22   5
  -4  -3  -1 89891.1 4832.67   2
  -4   3   0 125499. 5666.77  16
   4   3   0 132589. 5143.23  15
  -4  -3   0 116654. 4855.17   1
   4  -3   0 134692. 7134.14   5
  -4  -3   0 134277. 5932.87   2
  -4   3  -1 77803.2 4567.94  16
   4   3   1 82297.4 3975.78  15
   4   3   1 86927.1 4905.73  13
   4  -3  -1 84269.1 5729.42   5
   4   3   1 85276.5 4784.92   4
  -4  -3   1 72050.8 4038.17   1
  -4  -3   1 79843.0 4701.08   2
   4   3   2 402836. 8669.10  15
  -4   3  -2 393656. 10587.9  16
   4   3   2 384762. 10767.8  13
   4   3   2 411367. 9608.98   4
  -4  -3   2 400032. 10445.2   2
  -4  -3   2 367295. 9802.90   1
   4   3   3 184838. 7874.21  13
   4  -3  -3 183544. 5509.86  15
   4   3   3 187480. 5893.62  15
  -4  -3   3 175821. 7433.55   1
   4  -3  -4 13321.5 1530.62  15
   4   3   4 14324.6 2316.21  13
   4  -3  -5 1694.31 606.310  15
   4   3   5 227.701 740.401  13
   4   3   6 72171.8 5813.58  13
  -4  -3   6 61641.8 5494.54   3
   4   3   7 21740.5 3354.81  13
  -4  -3   7 22874.7 3504.82   3
   4   3   8 17139.2 3028.55  13
  -4  -3   8 12892.3 2815.74   3
   4   3   9 28373.1 4081.95  13
  -4  -3   9 30707.3 4463.91   3
   4   3  10 38931.7 4789.31  13
  -4  -3  10 43114.2 5612.78   3
   4   3  11 12182.4 2713.96  13
  -4  -3  11 11909.3 2881.11   3
   4   3  12 12988.5 2868.12  13
  -4  -3  12 13689.1 3363.00   3
   4   3  13 14413.7 1956.55  10
   4   3  14 33618.1 3039.19  10
   4   3  15 5075.80 1158.72  10
  -4  -3  15 4694.71 1241.20   9
   4   3  16 28596.5 2845.07  10
  -4  -3  16 34152.6 3171.17   9
   4   3  17 91943.9 5002.00  10
  -4  -3  17 84464.3 4861.36   9
   4   3  18 38986.8 3178.51  10
  -4  -3  18 39039.2 3132.13   9
   4   3  19 24108.4 2365.58  10
   4   3  20 12772.0 1618.13  10
   4   3  21 1684.84 572.645  10
  -4  -3  21 2784.20 734.360   8
  -4  -3  22 11394.3 1221.61  10
  -4  -3  22 12722.9 1341.87   8
   4  -4  21 1608.49 494.231  10
  -4   4  21 2313.71 693.757  11
  -4   4  20 19917.2 2034.71  11
   4  -4  20 18863.9 1814.18  10
  -4   4  19 22120.5 2294.24  11
   4  -4  19 25692.4 2336.40  10
  -4   4  18 12964.8 1867.79  11
   4  -4  18 14050.6 1833.88  10
  -4   4  17 22074.1 2469.89  11
   4  -4  17 25713.8 2621.84  10
  -4   4  16 28699.6 2890.71  11
   4  -4  16 34006.5 3048.54  10
  -4   4  15 23008.1 2638.40  11
   4  -4  15 25234.3 2645.53  10
   4  -4  15 24276.4 2581.87   8
  -4   4  14 105148. 5638.93  11
   4  -4  14 110841. 5609.45  10
   4  -4  14 105876. 5398.76   8
   4  -4  13 3226.99 1034.62  10
  -4   4  13 4350.35 1161.40  11
   4  -4  13 2106.73 820.063   8
  -4   4  12 32306.8 3124.98  11
   4  -4  12 34029.8 3024.51   8
  -4  -4 -11 6504.19 2187.24   2
  -4  -4 -10 1791.99 1266.06   2
  -4   4   9 56851.4 5291.93  17
  -4  -4  -9 46830.0 5406.97   2
  -4   4   8 20784.1 3020.63  17
  -4  -4  -8 22066.9 3537.53   2
  -4   4   7 95161.8 6058.21  17
  -4  -4  -7 86932.5 6652.70   2
   4  -4   7 96862.7 6705.60   1
  -4   4   6 9043.92 1901.08  17
  -4  -4  -6 7847.73 1990.86   2
   4  -4   6 9166.44 1891.41   1
  -4   4   5 13960.4 2160.53  17
  -4  -4  -5 17142.2 2674.63   2
   4  -4   5 15180.1 2370.46   1
  -4   4   4 37874.0 3396.60  17
   4  -4   4 45090.1 3975.08   1
  -4  -4  -4 42520.6 4017.47   2
   4  -4   3 84554.6 5924.67   5
  -4  -4  -3 83675.2 5491.11   2
   4  -4   2 80122.6 5717.47   5
  -4  -4  -2 71441.7 4974.51   2
   4  -4   1 102524. 6454.83   5
  -4  -4  -1 98471.8 5806.49   2
  -4   4   0 601122. 13825.3  16
   4   4   0 627750. 11789.4  15
  -4  -4   0 629475. 14794.7   2
  -4   4  -1 97311.7 5625.43  16
   4   4   1 102309. 5394.04  13
   4   4   1 102350. 4618.92  15
  -4  -4   1 85917.3 5269.88   1
   4  -4  -1 106826. 6657.86   5
  -4  -4   1 100140. 5960.75   2
   4   4   2 67925.2 4646.02  13
  -4   4  -2 75471.0 5038.94  16
   4   4   2 70614.3 3769.46  15
  -4  -4   2 69838.3 4943.32   2
  -4  -4   2 59352.4 4568.49   1
  -4   4  -3 84152.9 5470.54  16
   4   4   3 88592.7 4180.89  15
   4   4   3 91764.5 5659.41  13
  -4  -4   3 84784.8 5423.59   2
  -4  -4   3 78121.9 5493.83   1
   4   4   4 41153.1 4026.83  13
   4   4   4 38639.6 4176.73  14
  -4  -4   4 33479.8 3888.75   1
   4   4   5 13496.0 2471.00  13
   4   4   5 12314.0 2405.17  14
  -4  -4   5 19406.4 3190.85   1
   4   4   6 9500.54 2140.21  14
   4   4   6 8102.58 2134.02  13
   4   4   7 109002. 7244.41  14
   4   4   7 104764. 7461.78  13
  -4  -4   7 103315. 8016.92   3
   4   4   8 21246.0 3534.20  13
  -4  -4   8 24474.3 4142.05   3
   4   4   9 61978.3 6140.76  13
  -4  -4   9 62885.1 6852.34   3
   4   4  10 6989.73 2251.04  13
  -4  -4  10 7784.88 2828.79   3
   4   4  11 4939.45 1720.13  13
  -4  -4  11 4438.83 2186.25   3
   4   4  12 26970.6 2752.93  18
   4   4  13 4454.06 1067.75  10
   4   4  13 3966.29 1075.79  18
  -4  -4  13 4538.81 1307.76   9
   4   4  14 102899. 5224.58  10
  -4  -4  14 99324.3 5597.84   9
   4   4  15 21202.2 2385.71  10
  -4  -4  15 20900.3 2516.65   9
   4   4  16 37138.2 3117.84  10
  -4  -4  16 35494.2 3261.38   9
   4   4  17 18718.7 2186.63  10
  -4  -4  17 19745.9 2312.84   9
   4   4  18 12836.5 1738.46  10
  -4  -4  18 13882.4 1846.23   9
   4   4  19 24697.0 2251.34  10
  -4  -4  19 25945.3 2261.28   9
   4   4  20 14393.8 1564.99  10
   4   4  21 3402.56 668.225  10
  -4  -4  21 3948.77 825.959   8
  -4  -4  22-563.030 340.391   8
  -4   5  21 1066.80 461.341  11
  -4   5  20 234.125 419.416  11
  -4   5  19 12829.4 1693.25  11
  -4   5  18 10285.5 1631.65  18
  -4   5  18 11605.8 1720.73  11
  -4   5  17 44762.7 3556.24  11
  -4   5  16 11512.6 1850.15  11
  -4   5  15 19919.0 2489.39  11
  -4   5  14 38482.3 3553.64  11
  -4   5  13 15085.5 2203.47  11
   4  -5  13 12192.4 1879.08   8
  -4   5  12 63290.7 4516.59  11
   4  -5  12 62407.4 4206.41   8
  -4   5  11 60257.5 4320.36  11
   4  -5  11 63100.0 4150.90   8
  -4   5  10 9634.20 2441.53  17
  -4  -5 -10 7731.44 2414.10   2
  -4   5   9 37152.2 4556.10  17
  -4  -5  -9 37125.3 5099.34   2
  -4   5   8 129835. 7933.39  17
  -4  -5  -8 129015. 9026.61   2
  -4   5   7 7058.25 1854.11  17
  -4  -5  -7 4659.78 1671.78   2
  -4   5   6 6574.45 1643.90  17
  -4  -5  -6 6369.72 1880.24   2
   4  -5   6 7474.97 2067.88   1
  -4   5   5 30270.7 3385.96  17
  -4  -5  -5 29809.3 3873.21   2
   4  -5   5 33461.6 3978.51   1
  -4   5   4 35533.2 3625.59  17
   4  -5   4 42809.1 4293.73   1
  -4  -5  -4 42891.6 4535.87   2
   4  -5   3 139779. 7792.85   5
  -4  -5  -3 122883. 7430.95   2
   4  -5   2 36190.3 3999.01   5
  -4  -5  -2 30459.5 3627.51   2
   4  -5   1 146521. 7993.92   5
  -4  -5  -1 138102. 7766.37   2
  -4   5   0 50409.3 4372.49  16
   4   5   0 52280.2 3563.31  15
  -4  -5   0 51309.7 4731.17   2
   4  -5   0 55295.6 4982.94   5
  -4   5  -1 152755. 7610.37  16
   4   5   1 157084. 5960.52  15
   4   5   1 160150. 6797.54  13
   4  -5  -1 149659. 8283.24   5
  -4  -5   1 158244. 8336.86   2
  -4   5  -2 43762.9 4142.38  16
   4   5   2 48287.1 3204.68  15
   4   5   2 45759.9 3810.04  13
   4   5   2 43947.4 4548.57  14
  -4  -5   2 44098.5 4396.13   1
  -4  -5   2 49759.0 4638.23   2
  -4   5  -3 127114. 7183.67  16
   4   5   3 133664. 8162.07  14
   4   5   3 146090. 7190.59  13
  -4  -5   3 138207. 7700.26   2
  -4  -5   3 133247. 7907.32   1
  -4   5  -4 47888.0 4488.98  16
   4   5   4 57256.1 4778.76  13
   4   5   4 53756.6 5258.20  14
  -4  -5   4 42669.7 4725.01   1
   4   5   5 26322.2 3467.73  13
   4   5   5 31130.0 4058.65  14
  -4  -5   5 22780.0 3651.60   1
   4   5   6 9079.60 2173.83  13
   4   5   6 8176.04 2111.03  14
  -4  -5   6 8589.14 2589.18   1
   4   5   7 4049.64 1316.93  14
   4   5   7 2461.51 1342.58  13
   4   5   8 138655. 9080.76  13
   4   5   8 144943. 8932.22  14
  -4  -5   8 136750. 10336.1   3
   4   5   9 32802.5 4381.43  14
   4   5   9 40505.4 5036.32  13
  -4  -5   9 36113.5 5504.21   3
   4   5  10 7452.84 2297.79  13
  -4  -5  10 3898.20 1923.29   3
   4   5  11 53542.6 3913.32  18
  -4  -5  11 55619.4 4373.01   9
   4   5  12 65748.9 4380.67  18
  -4  -5  12 62907.6 4605.54   9
   4   5  13 12069.2 1886.51  18
  -4  -5  13 16074.6 2356.88   9
   4   5  14 40361.4 3534.79  18
  -4  -5  14 41135.1 3637.26   9
  -4  -5  15 19434.1 2447.46   9
  -4  -5  16 9785.15 1697.42   9
  -4  -5  17 44912.5 3376.43   9
  -4  -5  18 13662.1 1735.53   9
  -4  -5  19 13555.1 1558.12   9
  -4  -5  20 552.987 499.885   8
  -4  -5  21 1032.67 396.983   8
  -4   6  20 797.392 444.211  11
  -4   6  19 6268.12 1151.37  18
  -4   6  19 5810.82 1131.52  11
  -4   6  18 3598.20 983.085  18
  -4   6  18 3718.92 973.946  11
  -4   6  17 12192.9 1852.51  11
  -4   6  16 9683.05 1711.19  11
  -4   6  15 10256.5 1869.41  11
  -4   6  14 33768.2 3370.96  11
  -4   6  13 38882.8 3709.40  11
  -4   6  12 28817.9 3186.15  11
  -4   6  11 50040.7 4110.07  11
  -4   6   9 147499. 9455.52  17
  -4   6   8 40588.7 4767.57  17
  -4  -6  -8 34853.9 5141.55   2
  -4   6   7 16569.2 2952.61  17
  -4  -6  -7 16566.5 3407.64   2
  -4   6   6 29340.2 3734.60  17
  -4  -6  -6 31047.4 4457.96   2
   4  -6   6 37389.1 4745.16   1
  -4   6   5 141533. 7928.93  17
   4  -6   5 171805. 9878.61   1
  -4  -6  -5 147944. 9510.16   2
  -4   6   4 18456.5 2789.65  17
  -4  -6  -4 18581.5 3308.55   2
   4  -6   3 50811.7 4829.19   5
  -4  -6  -3 33664.6 4292.46   2
   4  -6   2 90476.0 6487.14   5
  -4  -6  -2 75806.8 6424.17   2
   4  -6   1 1549.90 1057.05   5
  -4  -6  -1 727.614 820.351   2
   4  -6   0 15440.6 2704.31   5
  -4  -6   0 14849.6 2896.34   2
  -4   6  -1 3467.30 1466.18  16
  -4  -6   1 2727.61 1301.33   2
   4  -6  -1 2380.07 1154.70   5
   4   6   2 87093.7 5316.40  13
  -4   6  -2 86144.8 6252.81  16
   4   6   2 79191.8 6530.28  14
   4  -6  -2 84669.7 6611.11   5
  -4  -6   2 79806.4 6452.30   1
  -4  -6   2 75635.5 6220.94   2
  -4   6  -3 41376.8 4352.43  16
   4   6   3 48170.1 4165.64  13
   4   6   3 44895.5 4993.46  14
  -4  -6   3 38885.2 4680.97   1
  -4   6  -4 17720.7 2930.46  16
   4   6   4 17516.8 2664.04  13
   4   6   4 16987.0 3188.03  14
  -4  -6   4 16535.1 3222.78   1
   4   6   5 172241. 10112.9  14
  -4   6  -5 148031. 8547.85  16
  -4  -6   5 158934. 10244.6   1
  -4   6  -6 32825.1 4145.09  16
   4   6   6 34050.1 4129.64  13
   4   6   6 30820.4 4319.35  14
  -4  -6   6 28929.7 4615.92   1
   4   6   7 13265.7 2884.11  14
   4   6   7 16979.0 3052.55  13
   4   6   8 20129.9 3500.15  13
   4   6   8 39578.8 4913.76  14
   4   6   9 129707. 9015.55  14
  -4  -6   9 123123. 10664.3   3
   4   6  10 1846.23 780.986  18
   4   6  10 3474.44 901.365  20
  -4  -6  10 2561.23 1172.17   9
   4   6  11 51500.7 3938.71  18
  -4  -6  11 48947.5 4200.21   9
   4   6  12 38715.5 3420.48  18
  -4  -6  12 34441.5 3505.95   9
   4   6  13 40607.6 3533.11  18
  -4  -6  13 38683.7 3600.84   9
   4   6  14 49665.3 3917.14  18
  -4  -6  14 45356.1 3803.64   9
  -4  -6  15 6942.32 1506.31   9
  -4  -6  16 11914.5 1805.68   9
  -4  -6  17 13758.2 1805.98   9
  -4  -6  18 5780.21 1096.66   9
  -4  -6  19 8309.77 1257.22   8
  -4  -6  19 7802.78 1118.30   9
  -4  -6  20 606.529 367.214   8
  -4   7  20 2889.04 692.649  11
  -4   7  19 2998.13 741.097  18
  -4   7  19 3542.12 849.044  11
  -4   7  18 502.691 473.038  18
  -4   7  18 482.172 495.692  11
  -4   7  17 3260.63 967.680  18
  -4   7  17 2962.05 972.669  11
  -4   7  16 4648.09 1232.18  11
  -4   7  15 11634.6 1964.22  11
  -4   7  14 14674.1 2318.06  11
  -4   7  13 869.590 589.776  11
  -4   7  12 97147.3 5949.95  11
  -4   7  11 14650.4 2326.51  11
   4  -7   9 32187.8 2867.02   9
   4  -7   8 158847. 6419.63   9
  -4   7   7 35592.2 4546.26  17
  -4   7   6 51817.9 5339.26  17
  -4  -7  -6 45375.5 5905.45   2
  -4   7   5 73991.6 6190.51  17
   4  -7   5 78788.9 7267.61   1
  -4  -7  -5 69950.3 7093.61   2
  -4   7   4 48952.1 4947.85  17
  -4  -7  -4 62902.3 6577.69   2
  -4  -7  -3 7673.59 2315.19   2
  -4  -7  -2 25205.3 4131.13   2
  -4  -7  -1 31136.3 4543.72   2
  -4  -7   0 2408.05 1197.11   2
  -4   7  -1 23585.6 3476.23  16
   4  -7  -1 20932.1 3363.29   5
  -4  -7   1 22661.8 3723.88   2
  -4   7  -2 41840.6 4607.42  16
   4   7   2 38654.7 4812.25  14
  -4  -7   2 41245.8 4958.98   2
   4  -7  -2 36974.0 4537.69   5
  -4   7  -3 4406.67 1657.22  16
   4   7   3 6185.02 2140.49  14
   4  -7  -3 2772.45 1298.93   5
  -4   7  -4 58344.3 5584.17  16
   4   7   4 79842.5 7154.87  14
   4   7   5 85088.5 7438.17  14
  -4   7  -5 74322.0 6381.00  16
  -4  -7   5 77408.6 7563.66   1
   4   7   6 52230.6 5910.03  14
   4   7   6 60836.9 5528.53  13
  -4   7  -6 55358.3 5677.20  16
  -4  -7   6 48282.9 6176.79   1
   4   7   7 33422.6 4302.39  13
   4   7   7 32469.8 4714.92  14
  -4   7  -7 28111.5 4241.48  16
  -4  -7   7 34048.8 5359.84   1
   4   7   8 152199. 6322.93  20
  -4  -7   8 152405. 7467.19   9
   4   7   9 30566.2 2986.07  18
   4   7   9 27350.1 2683.78  20
  -4  -7   9 29771.0 3329.19   9
   4   7  10 11130.9 1837.34  18
   4   7  10 10144.1 1623.90  20
  -4  -7  10 11508.2 2020.04   9
   4   7  11 22551.0 2632.43  18
  -4  -7  11 18090.9 2586.07   9
   4   7  12 100281. 5527.52  18
  -4  -7  12 96013.0 5755.58   9
   4   7  13 1582.14 795.973  18
  -4  -7  13 2584.80 1013.51   9
  -4  -7  14 9106.17 1697.81   9
  -4  -7  15 10535.7 1749.50   9
  -4  -7  16 7610.53 1424.69   9
  -4  -7  17 3838.51 926.753   9
  -4  -7  18 2540.92 680.047   8
  -4  -7  18 2367.66 674.262   9
  -4  -7  19 3644.29 766.534   8
  -4  -7  19 2444.61 550.812   9
  -4   8  19 1890.53 551.028  11
  -4   8  18 29667.9 2412.61  18
  -4   8  18 27226.0 2289.02  11
  -4   8  17 1316.73 583.982  11
  -4   8  17 821.844 537.847  18
  -4   8  16 9457.91 1674.38  11
  -4   8  15 5091.06 1342.64  11
  -4   8  14 597.965 684.127  11
  -4   8  13 5517.22 1507.95  11
  -4   8  12 30940.2 3395.25  11
  -4   8  11 36975.7 3774.31  11
   4  -8  11 42591.9 3249.76   9
   4  -8  10 15873.0 2058.75   9
   4  -8   9 65956.2 4238.43   9
   4  -8   8 35620.5 3143.97   9
  -4   8   7 17831.3 2408.50   7
   4  -8   7 17405.7 2245.05   9
  -4   8   6 3705.31 1078.45   7
   4  -8   6 4539.89 1228.21   9
  -4   8   5 67067.5 4431.46   7
   4  -8   5 71664.0 4568.06   9
   4  -8   4 160201. 10869.1   1
   4  -8   4 156454. 6718.55   9
  -4   8   3 305.940 530.201  17
  -4  -8  -3 715.009 1189.90   2
  -4  -8  -2 37138.6 5390.21   2
  -4  -8  -1 6436.77 2253.64   2
  -4  -8   0 41416.9 5518.63   2
  -4  -8   1 8216.35 2405.19   2
   4   8   2 46591.7 5420.20  14
  -4  -8   2 33948.2 4828.77   2
  -4   8  -3 453.448 651.068  16
   4   8   3 1943.63 1176.71  14
   4   8   4 186356. 11260.3  14
   4   8   5 72287.9 4458.78  20
   4   8   6 2081.08 822.240  20
  -4  -8   6 848.187 609.304   9
   4   8   7 20754.4 2409.82  20
  -4  -8   7 21862.3 2748.45   9
   4   8   8 38964.6 3326.11  20
  -4  -8   8 37435.4 3700.95   9
   4   8   9 64429.6 4229.55  20
  -4  -8   9 70590.2 5072.20   9
   4   8  10 17915.6 2260.20  18
   4   8  10 16091.3 2088.19  20
  -4  -8  10 11958.3 2024.22   9
   4   8  11 38026.1 3399.47  18
  -4  -8  11 39719.1 3721.62   9
   4   8  12 35616.6 3237.26  18
  -4  -8  12 34072.6 3346.84   9
  -4  -8  13 5151.45 1364.47   9
  -4  -8  14-505.890 442.978   9
  -4  -8  15 4168.66 1086.16   9
  -4  -8  16 11364.8 1512.02   8
  -4  -8  16 12302.8 1626.56   9
  -4  -8  17 2290.31 721.847   9
  -4  -8  17 1517.42 580.072   8
  -4  -8  18 23092.0 1735.30   8
  -4  -8  18 25183.5 1855.61   9
  -4   9  18 14048.0 1464.56  18
  -4   9  18 11540.7 1338.37  11
  -4   9  17 22673.6 2117.78  18
  -4   9  17 20689.1 2001.38  11
  -4   9  16 8444.53 1432.97  18
  -4   9  16 7569.94 1370.10  11
  -4   9  15 5378.03 1324.08  11
  -4   9  14 4723.57 1211.44  11
  -4   9  13 33213.1 3431.77  11
  -4   9  12 15235.0 2448.10  11
   4  -9  12 19804.6 2104.55   9
  -4   9  11 5139.17 1534.86  11
   4  -9  11 4999.32 1129.72   9
   4  -9  10 1140.16 611.507   9
   4  -9   9 9735.47 1689.08   9
   4  -9   8 7265.20 1462.50   9
  -4   9   7 38666.5 3680.95   7
   4  -9   7 39448.6 3470.22   9
  -4   9   6 5689.28 1409.04   7
   4  -9   6 5611.50 1252.45   9
  -4   9   5 79208.8 5103.91   7
   4  -9   5 86637.5 5159.95   9
  -4   9   4 36477.3 3394.02   7
   4  -9   4 40170.8 3549.24   9
  -4   9   3 18816.7 2413.21   7
   4  -9   3 22504.6 2640.89   9
  -4   9   2 36690.3 3342.27   7
   4  -9   2 38959.7 3459.44   9
  -4   9   1 55272.2 4075.94   7
   4  -9   1 58434.2 4235.67   9
   4  -9   0 1927.85 816.349   9
   4   9   1 64177.1 4238.70  20
   4  -9  -1 63704.1 4390.15   9
   4   9   2 40350.7 3387.18  20
   4   9   3 13410.7 1971.53  20
   4   9   4 34203.8 3131.09  20
  -4  -9   4 38748.2 3237.96   9
   4   9   5 90657.7 5148.79  20
  -4  -9   5 84801.2 4948.44   9
   4   9   6 3154.89 991.010  20
  -4  -9   6 2594.99 972.158   9
   4   9   7 51678.1 3897.18  20
  -4  -9   7 49909.0 4045.18   9
   4   9   8 4700.24 1223.88  20
  -4  -9   8 6589.65 1548.22   9
   4   9   9 7674.57 1524.61  20
  -4  -9   9 7217.15 1623.61   9
   4   9  10 943.500 738.911  20
  -4  -9  10 2790.45 924.144   9
  -4  -9  11 7747.34 1573.76   9
  -4  -9  12 20325.8 2500.75   9
  -4  -9  13 36589.6 3131.73   9
  -4  -9  14 3087.94 854.936   9
  -4  -9  15 5362.98 1089.27   9
  -4  -9  16 7695.66 1179.33   9
  -4  -9  17 20320.1 1686.25   9
  -4  10  16 7249.38 1181.13  11
  -4  10  16 4725.02 956.720  18
  -4  10  15 32979.2 2693.68  18
  -4  10  15 31671.3 2707.71  11
  -4  10  14 1690.88 688.331  11
  -4  10  13 24617.1 2789.97  11
   4 -10  13 23838.3 2063.90   9
  -4  10  12 27347.7 3096.87  11
   4 -10  12 28874.9 2450.76   9
  -4  10  11 8927.41 1854.35  11
   4 -10  11 14370.9 2001.67   6
   4 -10  11 12024.8 1688.26   9
   4 -10  10 3216.07 976.689   9
   4 -10   9 4168.54 1068.63   9
   4 -10   8 2512.78 865.150   9
   4 -10   7 5688.90 1408.74   9
  -4  10   6 11579.0 2103.49   7
   4 -10   6 13057.0 2032.52   9
  -4  10   5 41730.2 3796.60   7
   4 -10   5 49543.8 3995.42   9
  -4  10   4 70483.7 4859.71   7
   4 -10   4 78483.3 4997.74   9
  -4  10   3 4479.64 1264.91   7
   4 -10   3 3555.39 1194.46   9
  -4  10   2 13977.2 2177.06   7
   4 -10   2 13866.0 2154.44   9
  -4  10   1 39506.7 3542.22   7
   4 -10   1 40396.6 3601.85   9
   4  10   0 21937.8 2566.58  20
   4 -10   0 17760.8 2356.33   9
  -4  10   0 19547.9 2534.05   7
   4  10   1 35943.8 3274.90  20
   4  10   2 22090.9 2566.61  20
   4  10   3 3691.93 1102.42  20
   4  10   4 68227.8 4518.88  20
   4  10   5 41123.2 3474.28  20
  -4 -10   5 40530.3 3355.33   9
   4  10   6 12192.9 2060.61  20
  -4 -10   6 9212.09 1670.50   9
   4  10   7 6772.34 1449.71  20
  -4 -10   7 6325.19 1432.32   9
   4  10   8 2688.17 853.796  20
  -4 -10   8 4156.08 1284.20   9
   4  10   9 8285.57 1479.04  20
  -4 -10   9 7856.79 1631.46   9
  -4 -10  10 3475.75 1065.79   9
  -4 -10  11 17611.4 2219.79   9
  -4 -10  12 31442.3 2868.67   9
  -4 -10  13 21470.4 2226.42   9
  -4 -10  14 1393.93 588.218   9
  -4 -10  15 29575.9 2207.14   9
  -4 -10  16 6968.65 985.097   9
  -4  11  15 10375.3 1252.51  18
  -4  11  15 12279.0 1393.05  11
  -4  11  14 3867.86 862.808  18
  -4  11  14 5526.29 1131.60  11
  -4  11  13 11371.8 1751.99  11
   4 -11  13 5929.48 934.051   9
  -4  11  12 34380.9 3166.89  11
   4 -11  12 31354.5 2376.42   9
  -4  11  11 33855.1 3323.71  11
   4 -11  11 33372.6 2665.47   9
  -4  11  10 8415.69 1776.21  11
   4 -11  10 9194.29 1554.83   6
   4 -11  10 8061.21 1392.65   9
   4  11  -9 508.581 410.905  20
   4 -11   9 1713.17 784.517   9
   4 -11   8 11076.6 1750.66   9
   4 -11   7 3783.65 1135.76   9
  -4  11   6 2605.17 1053.67   7
   4 -11   6 868.394 581.159   9
  -4  11   5 51363.5 4212.44   7
   4 -11   5 53798.6 4059.59   9
  -4  11   4 42831.5 3786.81   7
   4 -11   4 48585.6 3899.20   9
   4  11  -3 14492.6 2074.13  20
  -4  11   3 13300.1 2149.94   7
   4 -11   3 14564.1 2139.31   9
   4  11  -2 40276.5 3418.56  20
  -4  11   2 38194.5 3499.74   7
   4 -11   2 37557.8 3416.23   9
   4  11  -1 8726.54 1648.32  20
  -4  11   1 8610.91 1676.20   7
   4 -11   1 9996.26 1800.85   9
   4  11   0 349.599 493.247  20
  -4  11   0 807.484 641.575   7
   4  11   1 7347.14 1544.17  20
  -4  11  -1 7486.31 1556.25   7
   4  11   2 36907.8 3267.15  20
  -4  11  -2 33568.3 3194.14   7
   4  11   3 11589.0 1836.93  20
   4  11   4 43449.3 3485.97  20
   4  11   5 58276.0 4014.64  20
  -4 -11   5 59316.1 3874.77   9
   4  11   6 1231.75 688.267  20
  -4 -11   6 787.292 631.599   9
   4  11   7 2882.93 932.947  20
  -4 -11   7 1798.74 765.987   9
   4  11   8 14013.9 1822.25  20
  -4 -11   8 9986.02 1650.25   9
   4  11   9 2841.09 859.467  20
  -4 -11   9 1474.25 771.320   9
  -4 -11  10 8240.04 1448.30   9
  -4 -11  11 29313.6 2571.83   9
  -4 -11  12 34887.6 2678.34   9
  -4 -11  13 7573.99 1198.42   9
  -4 -11  14 4540.00 866.099   9
  -4 -11  15 8161.07 1009.43   9
  -4  12  13 24582.4 2003.19  11
  -4  12  12 17708.3 1718.22  18
  -4  12  12 25050.7 2298.28  11
  -4  12  11 5022.12 1197.23  11
   4 -12  11 4411.23 886.865   6
  -4  12  10 22245.2 2524.09  11
   4 -12  10 26331.4 2314.99   6
   4 -12  10 21188.7 2061.15   9
  -4  12   9 9212.82 1664.06  11
   4  12  -9 8322.28 1216.60  20
   4 -12   9 10568.3 1624.55   6
   4 -12   9 9980.32 1487.19   9
   4  12  -8 1108.40 607.499  20
   4 -12   8 1848.86 793.500   9
   4  12  -7 13229.6 1743.13  20
   4 -12   7 14074.3 1896.87   9
   4  12  -6 26201.1 2495.60  20
   4 -12   6 26433.3 2741.71   9
   4  12  -5 17477.7 2101.62  20
  -4  12   5 14871.6 2255.60   7
   4 -12   5 19979.2 2423.16   9
   4  12  -4 12750.0 1852.55  20
  -4  12   4 7916.46 1573.76   7
   4 -12   4 11149.9 1799.85   9
   4  12  -3 7667.38 1447.52  20
  -4  12   3 6989.71 1495.88   7
   4  12  -2 18549.7 2232.15  20
  -4  12   2 16952.0 2316.27   7
   4  12  -1 17944.8 2207.81  20
  -4  12   1 17182.6 2251.01   7
   4  12   0 6001.01 1284.56  20
  -4  12   0 4664.31 1167.98   7
   4  12   1 18317.4 2182.81  20
  -4  12  -1 19480.7 2407.23   7
   4  12   2 20938.0 2346.21  20
  -4  12  -2 15131.3 2146.88   7
   4  12   3 5487.75 1198.79  20
  -4  12  -3 6562.50 1460.40   7
   4  12   4 13618.7 1863.06  20
  -4  12  -4 15836.8 2157.05   7
   4  12   5 11751.2 1702.04  20
   4  12   6 28405.7 2540.57  20
  -4 -12   6 29060.3 2477.41   9
   4  12   7 9249.51 1430.82  20
  -4 -12   7 9436.79 1449.59   9
   4  12   8 1135.18 412.967  20
  -4 -12   8 1378.73 509.989   9
  -4 -12   9 10058.6 1441.26   9
  -4 -12  10 21224.4 1993.77   9
  -4 -12  11 4954.15 958.172   9
  -4 -12  12 18785.3 1652.51   9
  -4 -12  13 23066.6 1668.99   9
  -4  13  10 4025.43 945.942  11
  -4  13   9 2084.08 703.443  11
   4 -13   9 1946.04 554.802   6
   4  13  -8 1001.70 419.853  20
  -4  13   8 2716.19 886.717  11
   4 -13   8 1887.71 641.778   6
   4  13  -7 15706.4 1647.14  20
   4  13  -6 11337.2 1470.64  20
   4  13  -5 13216.3 1666.28  20
   4  13  -4 19803.6 2066.27  20
   4  13  -3 47020.6 3195.69  20
  -4  13   3 44411.9 3403.40   7
   4  13  -2 6250.84 1231.77  20
  -4  13   2 5482.02 1242.43   7
   4  13  -1 4606.72 1053.74  20
  -4  13   1 3583.42 948.604   7
   4  13   0 3144.34 861.646  20
  -4  13   0 3396.69 986.618   7
   4  13   1 3396.50 941.296  20
  -4  13  -1 3002.84 986.067   7
   4  13   2 4722.92 1064.04  20
  -4  13  -2 6425.73 1315.45   7
   4  13   3 52818.4 3287.91  20
  -4  13  -3 51333.5 3543.13   7
   4  13   4 14785.5 1727.24  20
  -4  13  -4 17614.6 2093.09   7
   4  13   5 10025.7 1374.07  20
  -4  13  -5 11130.4 1719.22   7
   4  13   6 11065.9 1384.92  20
  -4  13  -6 11506.7 1678.37   7
   4  13   7 18471.2 1661.88  20
  -4  13  -7 22113.0 2256.83   7
  -4  13  -8 928.439 577.198   7
  -4 -13   8 1481.37 549.404   9
  -4  13  -9 1437.13 642.073   7
  -4 -13   9 1428.14 466.971   9
  -4  13 -10 4196.44 913.449   7
  -4  14   6 9819.16 1342.26  11
   4 -14   6 12998.3 1559.90   6
   4  14  -5 7570.24 1060.68  20
   4 -14   5 8544.36 1324.72   6
   4  14  -4 10053.8 1278.68  20
   4 -14   4 12238.3 1639.20   6
   4  14  -3 36833.2 2426.65  20
   4 -14   3 45795.8 3203.21   6
   4  14  -2 8269.65 1190.11  20
   4  14  -1 9549.19 1291.53  20
  -4  14   1 8318.46 1348.40   7
   4  14   0 14526.3 1547.42  20
  -4  14   0 16109.8 1829.30   7
   4 -14   0 18482.1 2013.20   6
   4  14   1 8418.79 1186.85  20
  -4  14  -1 7577.60 1302.35   7
   4 -14  -1 10512.4 1505.52   6
   4  14   2 10537.6 1278.29  20
  -4  14  -2 9755.05 1435.01   7
   4  14   3 35978.8 2288.45  20
  -4  14  -3 36254.9 2709.53   7
   4  14   4 13122.7 1330.32  20
  -4  14  -4 16565.1 1815.12   7
   4  14   5 7083.09 912.875  20
  -4  14  -5 6369.60 1093.19   7
  -4  14  -6 12292.0 1484.91   7
   5   0   0 604.810 630.811  15
   5   0   0-308.219 774.897   5
  -5   0  -1 93445.3 3700.24  16
   5   0   1 95184.8 4561.86  15
   5   0  -1 91897.2 4470.47  15
   5   0   1 93580.3 5980.59   5
   5   0  -1 90509.1 5760.41   5
  -5   0   2 4193.57 758.572  17
  -5   0  -2 5767.88 1005.79  16
   5   0  -2 6758.72 1247.61  15
   5   0   2 3616.39 1256.78   5
   5   0  -2 4011.82 1258.46   5
   5   0  -2 3505.57 1199.69   4
  -5   0   3 119849. 4234.88  17
   5   0  -3 120073. 5246.30  15
   5   0  -3 122542. 6814.46   5
   5   0  -3 122288. 7174.73   4
   5   0  -4 21783.1 2306.42  15
   5   0  -4 23349.7 3316.54   4
   5   0  -5 561.375 672.199   4
   5   0   6 35812.7 3824.50  13
   5   0  -6 20997.0 3388.95   4
   5   0   7 64022.4 5380.62  13
   5   0  -7 50454.9 5536.63   4
  -5   0   7 55992.9 4846.11   3
   5   0   8 285781. 11715.1  13
   5   0  -8 254540. 12713.0   4
  -5   0   8 259379. 11218.6   3
   5   0   9 10694.7 2413.79  13
  -5   0   9 12388.2 2630.05   3
   5   0  -9 12470.3 2915.03   4
   5   0  10-292.217 822.623  13
  -5   0  10 633.911 1072.76   3
   5   0 -10-510.740 823.402   4
   5   0  11 7703.40 2071.61  13
  -5   0  11 8880.38 2601.43   3
   5   0 -11 6412.54 2163.28   4
   5   0  12 80262.7 6870.27  13
   5   0 -12 82495.2 7778.00   4
  -5   0  12 72515.0 7108.20   3
   5   0  13 182032. 7359.32  10
  -5   0  14 1333.52 728.439  11
   5   0  14 823.104 507.376  10
  -5   0  15 22078.8 2421.29  11
   5   0  15 23755.0 2688.52  10
   5   0  16 1042.72 546.833  10
  -5   0  16 973.711 620.982  11
   5   0  17 1567.94 809.785  10
  -5   0  17 1400.53 594.385  11
   5   0  18 2767.42 970.893  10
   5   0  19 508.252 437.359  10
   5   0  20 5640.51 1129.73  10
   5   0  21 6775.44 1125.99  10
  -5   0  21 7642.73 1114.14   8
   5   0  22 19160.3 1656.02  10
   5  -1  22 3606.05 738.523  10
   5  -1  21 7160.72 1130.62  10
   5  -1  20 29941.2 2489.03  10
   5  -1  19 2402.53 822.518  10
   5  -1  18 7876.93 1498.34  10
  -5   1  18 6981.88 1308.95  11
  -5   1  17 18775.9 2184.79  11
   5  -1  17 16166.5 2161.41  10
  -5   1  16 35991.9 3098.98  11
   5  -1  16 32892.0 3116.87  10
   5  -1  15 4800.55 1235.42  10
  -5   1  15 3425.56 945.786  11
  -5   1  14 28188.9 2757.52  11
   5  -1  14 28089.6 2909.17  10
   5  -1  13 5556.17 1379.66  10
  -5   1  13 6803.34 1321.56  11
   5   1 -12 50196.2 6216.78   4
   5  -1  11 38167.7 4565.52  13
   5   1 -11 30672.2 4839.43   4
   5  -1  10 43083.8 4702.21  13
   5   1 -10 45866.4 5745.87   4
   5  -1   9 142350. 8289.53  13
   5   1  -9 115115. 8993.30   4
   5  -1   8 12171.9 2304.84  13
   5   1  -8 10967.0 2636.66   4
   5   1  -7 14560.5 3058.48   4
  -5   1   6 86561.3 4902.59  17
   5   1  -6 65243.1 6195.44   4
  -5   1   5 108823. 5063.86  17
   5   1  -5 101391. 6099.09   5
   5   1  -5 93868.4 7094.75   4
  -5   1   4 237195. 7018.97  17
  -5  -1  -4 221132. 7672.87   2
   5   1  -4 237503. 9090.06   5
   5   1  -4 224224. 10420.4   4
  -5   1   3 28535.8 2278.95  17
   5   1  -3 25714.1 2508.41  15
   5  -1   3 25412.3 3446.51   5
   5   1  -3 25675.8 2929.08   5
  -5  -1  -3 27031.5 2470.37   2
   5   1  -3 26785.8 3498.04   4
   5   1  -2 12757.0 1757.20  15
   5  -1   2 11144.9 2193.53   5
   5   1  -2 13416.1 2173.77   5
  -5  -1  -2 13671.3 1584.66   2
   5   1  -2 13931.2 2374.68   4
   5   1  -1 16731.4 1961.68  15
   5  -1   1 13731.0 2442.32   5
   5   1  -1 13311.1 2097.41   5
   5   1  -1 14561.0 2266.92   4
  -5   1   0 130288. 4872.42  16
   5  -1   0 119224. 5034.85  15
   5   1   0 124045. 5257.24  15
   5   1   0 115941. 6365.50   5
   5  -1   0 119105. 6958.55   5
   5   1   0 120001. 6098.39   4
  -5   1  -1 28998.3 2421.31  16
   5  -1  -1 26606.7 2409.55  15
   5   1   1 26287.8 2433.24  15
   5  -1  -1 24778.9 3167.61   5
   5   1   1 28200.4 3220.41   5
  -5   1  -2 13398.6 1741.44  16
   5   1   2 12611.1 1688.13  15
   5  -1  -2 15544.6 1856.85  15
   5  -1  -2 16763.5 2693.36   5
   5  -1  -3 31958.4 2681.09  15
   5  -1  -3 33925.3 3765.93   5
   5  -1  -4 245511. 7620.94  15
   5   1   4 248760. 9779.78  13
   5  -1  -5 81956.5 4521.79  15
   5   1   5 80781.6 5813.97  13
   5  -1  -6 73630.1 4483.51  15
   5   1   6 80547.4 6053.20  13
   5  -1  -7 13497.3 1994.62  15
   5   1   7 12296.1 2375.43  13
   5   1   8 11891.2 2494.55  13
  -5  -1   8 13880.0 2683.17   3
   5   1   9 134875. 8580.47  13
  -5  -1   9 140000. 8911.27   3
   5   1  10 54572.7 5587.77  13
  -5  -1  10 54370.0 5811.89   3
   5   1  11 46550.0 5249.54  13
   5   1  12 56794.8 5869.66  13
   5   1  12 50803.2 3810.65  10
   5   1  13 6398.59 1350.86  10
   5   1  14 33032.1 3150.79  10
  -5  -1  15 3648.64 968.751  11
   5   1  15 4225.92 1197.23  10
   5   1  16 31375.8 3079.79  10
   5   1  17 17535.5 2252.74  10
   5   1  18 9672.49 1625.04  10
  -5  -1  18 8438.30 1490.13   9
   5   1  19 2585.75 903.411  10
   5   1  20 27642.8 2439.65  10
   5   1  21 7818.96 1146.75  10
  -5  -1  21 6672.19 1088.00   8
   5   1  22 2198.92 589.195  10
   5  -2  22 6230.17 882.841  10
   5  -2  21 16474.8 1644.94  10
   5  -2  20 12952.7 1598.85  10
  -5   2  19 5657.30 1145.62  11
   5  -2  19 5965.41 1225.74  10
  -5   2  18 27797.2 2564.67  11
   5  -2  18 26701.2 2598.58  10
  -5   2  17 35537.6 3006.02  11
   5  -2  17 36091.5 3128.99  10
  -5   2  16 20415.2 2349.90  11
   5  -2  16 18617.6 2345.73  10
   5  -2  15 11979.2 1908.45  10
  -5   2  15 8010.39 1470.62  11
  -5   2  14 2835.38 1015.24  11
   5  -2  14 2774.55 806.678  10
  -5   2  13 80200.4 4642.80  11
   5  -2  13 75946.6 4752.01  10
   5  -2  12 14169.2 2046.01  10
  -5  -2 -11 11200.9 2727.18   2
   5   2 -11 15522.1 3648.90   4
  -5  -2 -10 1230.70 743.266   2
   5   2 -10 2227.34 1429.61   4
  -5  -2  -9 1920.31 1089.31   2
   5   2  -9 4150.45 1823.72   4
  -5  -2  -8 89752.0 6715.65   2
   5   2  -8 96990.1 8301.51   4
  -5   2   7 52123.9 4235.95  17
  -5  -2  -7 47336.1 4631.21   2
   5   2  -7 42558.4 5316.16   4
  -5   2   6 53329.2 3985.63  17
  -5  -2  -6 37818.6 3862.00   2
   5   2  -6 43384.1 5225.25   4
  -5   2   5 25769.3 2625.34  17
   5   2  -5 25883.2 2900.72   5
  -5  -2  -5 23501.7 2841.92   2
   5   2  -5 26141.8 3838.05   4
  -5   2   4 53392.9 3579.70  17
   5   2  -4 48232.4 3830.91   5
  -5  -2  -4 50550.3 3936.41   2
   5   2  -4 41282.0 4652.20   4
   5  -2   3 231496. 10385.6   5
   5   2  -3 251952. 8712.46   5
  -5  -2  -3 259653. 8278.11   2
   5   2  -3 236877. 10524.0   4
   5   2  -2 69073.4 4146.77  15
   5  -2   2 67005.1 5532.29   5
   5   2  -2 70810.6 4664.68   5
   5   2  -2 60365.0 5017.07   4
  -5  -2  -2 70593.5 4060.21   2
   5   2  -1 89258.1 4609.00  15
   5   2  -1 85815.9 5167.39   5
   5  -2   1 95073.2 6502.17   5
   5   2  -1 85682.5 5636.12   4
  -5  -2  -1 95197.5 4550.19   2
  -5   2   0 78538.2 4338.66  16
   5   2   0 86579.4 4510.37  15
   5  -2   0 76499.7 5817.54   5
   5   2   0 78781.8 5017.54   4
  -5   2  -1 85685.8 4669.48  16
   5  -2  -1 92937.0 4470.89  15
   5   2   1 92118.8 4625.07  15
   5  -2  -1 90869.8 6345.18   5
   5   2   1 100931. 5345.54   4
  -5   2  -2 72984.4 4499.72  16
   5  -2  -2 73245.2 3958.87  15
   5   2   2 78361.9 4277.90  15
   5  -2  -2 73544.9 5738.34   5
   5   2   2 80582.3 4493.45   4
   5   2   3 225509. 7268.42  15
   5  -2  -3 208747. 6800.44  15
   5   2   3 222367. 9136.61  13
   5  -2  -4 54009.2 3555.35  15
   5   2   4 58982.2 4957.88  13
   5   2   5 36224.1 4057.96  13
   5  -2  -5 37371.6 3057.42  15
   5  -2  -6 45751.3 3508.44  15
   5   2   6 42730.5 4530.92  13
   5  -2  -7 40660.5 3443.95  15
   5   2   7 42033.9 4755.70  13
   5   2   8 108081. 7851.43  13
   5   2   9 2016.16 1234.98  13
   5   2  10 6526.44 2156.37  13
   5   2  11 20389.4 3603.03  13
   5   2  12 7583.43 1495.03  10
   5   2  13 81280.0 4225.92  20
   5   2  13 87719.0 5009.17  10
   5   2  14 2666.54 922.587  10
   5   2  15 5391.42 1253.10  10
   5   2  16 28372.2 2863.63  10
   5   2  17 39711.6 3360.02  10
  -5  -2  17 41614.8 3413.37   9
   5   2  18 21418.7 2331.11  10
  -5  -2  18 24764.6 2531.28   9
   5   2  19 6231.73 1199.56  10
   5   2  20 11788.4 1553.03  10
   5   2  21 13245.5 1495.96  10
  -5  -2  21 18068.0 1778.11   8
   5   2  22 6205.76 893.062  10
   5  -3  21 16619.5 1531.97  10
  -5   3  20 33077.5 2474.17  11
   5  -3  20 32789.1 2424.14  10
  -5   3  19 13450.9 1706.18  11
   5  -3  19 11532.8 1591.75  10
  -5   3  18 14649.1 1872.27  11
   5  -3  18 16865.3 2019.53  10
   5  -3  17 11938.7 1817.15  10
  -5   3  17 10935.5 1696.41  11
  -5   3  16 17897.9 2250.60  11
   5  -3  16 20703.7 2398.79  10
  -5   3  15 42040.1 3449.66  11
   5  -3  15 47205.2 3684.88  10
  -5   3  14 40169.9 3379.20  11
   5  -3  14 41594.6 3512.86  10
  -5   3  13 32958.5 3057.35  11
   5  -3  13 34762.4 3216.07  10
   5  -3  12 6559.77 1348.85  10
  -5   3  12 4687.61 1174.16  11
  -5  -3 -11 3718.19 1696.63   2
   5   3 -11 5750.80 2319.75   4
  -5  -3 -10 16832.3 3341.37   2
   5   3 -10 23487.0 4517.13   4
  -5   3   9 4836.62 1595.54  17
  -5  -3  -9 3872.92 1455.42   2
   5   3  -9 2985.62 1473.04   4
  -5   3   8 24985.0 3263.14  17
  -5  -3  -8 26445.4 3818.00   2
   5   3  -8 15689.5 3535.49   4
  -5   3   7 6715.80 1650.58  17
  -5  -3  -7 4542.22 1621.65   2
   5   3  -7 4346.09 1821.41   4
  -5   3   6 105972. 5997.30  17
  -5  -3  -6 108251. 6940.82   2
  -5   3   5 64425.5 4447.30  17
  -5  -3  -5 55632.3 4701.62   2
   5   3  -5 52277.6 5733.18   4
  -5   3   4 169253. 6994.27  17
   5   3  -4 161603. 9526.57   4
  -5  -3  -4 174857. 7852.26   2
   5  -3   3 34110.6 4122.18   5
   5   3  -3 26887.6 3754.77   4
  -5  -3  -3 31539.9 3186.34   2
   5  -3   2 5716.83 1694.72   5
   5   3  -2 6107.70 1741.72   4
  -5  -3  -2 5747.20 1294.40   2
   5   3  -1 232367. 7726.53  15
   5  -3   1 220257. 10235.0   5
   5   3  -1 224641. 9492.48   4
  -5  -3  -1 227065. 8187.03   2
  -5   3   0 132718. 6300.14  16
   5   3   0 140412. 5961.19  15
   5  -3   0 140700. 8206.63   5
   5   3   0 135677. 6929.99   4
  -5  -3   0 134767. 6293.57   2
  -5   3  -1 204370. 8027.10  16
   5   3   1 212416. 7255.33  15
   5  -3  -1 200093. 9839.88   5
   5   3   1 216908. 8216.70   4
  -5   3  -2 4343.70 1291.53  16
   5   3   2 3392.23 913.363  15
   5  -3  -2 5167.13 1646.94   5
   5   3   2 3631.19 1068.79   4
  -5   3  -3 23171.6 2874.99  16
   5   3   3 28450.5 2619.16  15
   5   3   3 30196.0 3462.54  13
   5  -3  -4 149560. 5893.47  15
   5   3   4 159646. 8377.13  13
   5  -3  -5 59658.8 3800.95  15
   5   3   5 55959.0 5234.90  13
   5   3   6 104675. 7367.09  13
   5   3   7 8814.66 2215.82  13
   5   3   8 31261.9 4360.01  13
   5   3   9 847.212 891.329  13
   5   3  10 22104.9 3848.52  13
   5   3  11 12739.2 2992.25  13
   5   3  12 6578.22 1333.55  10
   5   3  12 7412.59 1305.66  20
   5   3  13 35064.9 3126.63  10
   5   3  13 31997.8 2685.57  20
   5   3  14 38514.8 3315.95  10
   5   3  15 42174.1 3447.21  10
  -5  -3  15 45805.0 3708.12   9
   5   3  16 23834.0 2571.34  10
  -5  -3  16 24477.4 2690.48   9
   5   3  17 11067.4 1688.45  10
  -5  -3  17 13100.5 1925.83   9
   5   3  18 12214.1 1743.28  10
  -5  -3  18 11816.4 1689.16   9
   5   3  19 10358.4 1478.15  10
  -5  -3  19 11203.1 1490.35   9
   5   3  20 28385.0 2251.78  10
   5   3  21 14097.4 1406.07  10
  -5  -3  21 19215.0 1768.97   8
   5  -4  20 5011.14 883.060  10
  -5   4  20 4188.26 893.689  11
   5  -4  19 10480.0 1394.01  10
  -5   4  19 9934.87 1431.66  11
  -5   4  18 27036.4 2528.81  11
   5  -4  18 32838.3 2696.63  10
  -5   4  17 20523.3 2319.74  11
   5  -4  17 19733.8 2222.34  10
  -5   4  16 41863.7 3394.20  11
   5  -4  16 40575.6 3310.93  10
  -5   4  15 5933.79 1349.31  11
   5  -4  15 4634.19 1175.36  10
   5  -4  14 7668.21 1500.54  10
  -5   4  14 7234.07 1521.10  11
  -5   4  13 18873.9 2415.63  11
   5  -4  13 17413.9 2280.27  10
  -5   4  12 60534.3 4274.95  11
   5  -4  12 52618.4 3906.29  10
  -5   4  11 42965.2 3559.58  11
  -5  -4 -10 16196.7 3403.02   2
   5   4 -10 32033.7 5651.28   4
  -5   4   9 43036.2 4712.14  17
  -5  -4  -9 37416.7 4991.88   2
  -5   4   8 903.811 1138.06  17
  -5  -4  -8 613.228 955.529   2
  -5   4   7 18901.2 2845.49  17
  -5  -4  -7 16590.1 3081.86   2
  -5   4   6 25974.5 3191.20  17
  -5  -4  -6 26020.8 3573.71   2
  -5   4   5 84521.2 5492.21  17
  -5  -4  -5 84054.1 6194.71   2
  -5   4   4 103766. 5955.60  17
  -5  -4  -4 109721. 6795.55   2
   5  -4   3 150610. 8810.33   5
  -5  -4  -3 148261. 7756.33   2
   5  -4   2 122705. 7953.88   5
  -5  -4  -2 116593. 6693.38   2
   5   4  -1 58994.4 4096.15  15
   5  -4   1 68572.0 5926.65   5
  -5  -4  -1 57017.5 4648.61   2
  -5   4   0 87727.7 5628.07  16
   5   4   0 93628.2 5060.84  15
   5  -4   0 83075.9 6578.13   5
   5   4   0 83050.2 5731.47   4
  -5  -4   0 77413.7 5464.98   2
  -5   4  -1 40892.5 3941.56  16
   5   4   1 38690.2 3224.27  15
   5  -4  -1 39243.2 4531.34   5
   5   4   1 40817.4 3783.97   4
  -5  -4   1 41863.3 4024.37   2
  -5   4  -2 109810. 6528.27  16
   5   4   2 112652. 5373.38  15
   5  -4  -2 106928. 7458.49   5
  -5   4  -3 138800. 7510.22  16
   5   4   3 146960. 6121.17  15
   5   4   3 144901. 7699.13  13
  -5   4  -4 110155. 6862.85  16
   5   4   4 122511. 7449.77  13
   5   4   5 73877.7 6041.84  13
   5   4   6 33748.1 4236.15  13
   5   4   7 13053.7 2856.27  13
   5   4   8 464.265 711.206  13
   5   4   9 44198.3 5399.10  13
   5   4  10 36406.0 5039.55  13
   5   4  11 50808.3 3430.96  20
   5   4  12 52351.8 3642.68  10
   5   4  12 49435.8 3396.28  20
   5   4  13 18909.6 2227.78  10
   5   4  13 17251.2 2018.92  20
  -5  -4  13 18408.9 2469.61   9
   5   4  14 3488.04 967.677  10
  -5  -4  14 4521.07 1275.18   9
   5   4  15 7839.17 1406.82  10
  -5  -4  15 6955.40 1538.29   9
   5   4  16 35236.7 2957.79  10
  -5  -4  16 29871.5 2966.53   9
   5   4  17 19903.9 2193.50  10
  -5  -4  17 16320.8 2074.36   9
   5   4  18 32340.9 2609.14  10
  -5  -4  18 32348.6 2722.90   9
   5   4  19 9957.50 1330.78  10
  -5  -4  19 11084.8 1453.06   9
   5   4  20 1431.97 456.790  10
  -5  -4  21 2368.96 593.875   8
  -5   5  20 11353.8 1362.37  11
  -5   5  19 3530.91 923.208  11
  -5   5  18 1193.53 628.079  11
  -5   5  17 1334.99 677.741  11
  -5   5  16 4537.66 1183.41  11
  -5   5  15 64822.2 4394.94  11
  -5   5  14 8098.68 1656.38  11
  -5   5  13 37426.9 3469.37  11
  -5   5  12 6016.35 1507.16  11
  -5   5  11 69269.3 4667.48  11
  -5   5  10 50035.4 3894.49  11
  -5   5   9 15572.2 3015.31  17
  -5  -5  -9 11253.7 2884.20   2
  -5   5   8 97171.0 7156.71  17
  -5  -5  -8 88528.2 7716.25   2
  -5   5   7 10644.8 2366.21  17
  -5  -5  -7 12717.2 2866.84   2
  -5   5   6 126554. 7543.01  17
  -5  -5  -6 137655. 9001.05   2
  -5   5   5 76498.3 5666.51  17
  -5  -5  -5 69823.9 6219.29   2
  -5   5   4 4157.59 1429.10  17
  -5  -5  -4 4762.50 1604.33   2
   5  -5   3 15550.4 2942.18   5
  -5  -5  -3 15650.6 2820.01   2
   5  -5   2 8075.73 2107.32   5
  -5  -5  -2 9493.37 2317.35   2
   5   5  -1 123362. 6175.82  15
   5  -5   1 135282. 8566.38   5
  -5  -5  -1 120108. 7599.97   2
   5   5   0 26845.8 2823.20  15
   5  -5   0 29075.4 3995.89   5
  -5  -5   0 25373.5 3508.96   2
  -5   5  -1 151321. 8181.98  16
   5   5   1 159613. 6773.49  15
   5  -5  -1 157077. 9354.82   5
  -5  -5   1 162570. 8647.07   2
  -5   5  -2 8606.37 2018.48  16
   5   5   2 5016.58 1200.15  15
   5  -5  -2 9298.25 2346.99   5
  -5   5  -3 19151.8 2960.46  16
   5   5   3 23395.1 3160.35  13
   5  -5  -3 21697.7 3560.49   5
  -5   5  -4 6140.12 1897.32  16
   5   5   4 9089.56 2152.74  13
  -5   5  -5 107647. 7341.57  16
   5   5   5 116221. 7587.15  13
   5   5   6 145141. 8910.32  13
   5   5   7 13889.4 2972.18  13
   5   5   8 92546.7 7644.54  13
   5   5   9 23906.9 3953.91  13
   5   5  10 65210.1 4003.61  20
  -5  -5  10 65863.9 4773.68   9
   5   5  11 61784.5 3903.70  20
  -5  -5  11 63470.2 4696.90   9
   5   5  12 2673.15 808.861  20
  -5  -5  12 4362.66 1282.08   9
  -5  -5  13 26891.7 3029.65   9
  -5  -5  14 2903.72 1055.88   9
  -5  -5  15 53323.7 4000.73   9
  -5  -5  16 7827.07 1528.33   9
  -5  -5  17 2373.15 878.908   9
  -5  -5  18 1157.21 603.118   9
  -5  -5  19 2624.78 729.918   9
  -5  -5  20 12885.6 1455.60   8
  -5  -5  20 9132.78 1027.12   9
  -5  -5  21 8022.35 974.236   8
  -5   6  20 6789.65 971.351  11
  -5   6  19 46.5220 398.026  11
  -5   6  18 1250.64 589.748  18
  -5   6  18 1725.54 620.509  11
  -5   6  17 3332.88 933.199  11
  -5   6  16 9169.98 1592.99  11
  -5   6  15 7711.82 1536.15  11
  -5   6  14 27032.9 2968.83  11
  -5   6  13 16522.7 2402.76  11
  -5   6  12 43286.1 3843.71  11
  -5   6  11 65767.2 4758.48  11
  -5   6  10 35053.7 3403.78  11
   5  -6  10 41928.3 3562.88   6
   5  -6   9 46193.0 3700.82   6
  -5   6   7 93804.6 7213.05  17
  -5  -6  -7 100045. 8579.99   2
  -5   6   6 80168.9 6446.90  17
  -5  -6  -6 83257.9 7679.79   2
  -5   6   5 17137.2 2944.52  17
  -5  -6  -5 14231.0 3039.80   2
  -5   6   4 32654.0 3979.02  17
  -5  -6  -4 32430.2 4481.25   2
   5  -6   3 40383.6 4823.11   5
  -5  -6  -3 36687.8 4737.94   2
   5  -6   2 23854.4 3770.98   5
  -5  -6  -2 21106.2 3590.33   2
   5   6  -1 54146.2 4249.32  15
   5  -6   1 59520.3 5852.11   5
  -5  -6  -1 55203.0 5653.11   2
   5  -6   0 5183.51 1805.86   5
  -5  -6   0 7838.76 2217.66   2
  -5   6  -1 57073.9 5403.94  16
   5  -6  -1 61414.4 6048.95   5
  -5  -6   1 65066.3 5983.62   2
  -5   6  -2 26065.2 3702.76  16
   5  -6  -2 26374.0 4005.89   5
  -5   6  -3 35581.6 4311.77  16
   5   6   3 45454.7 4324.68  13
   5  -6  -3 37901.2 4911.97   5
  -5   6  -4 31824.8 4157.41  16
   5   6   4 42480.6 4372.42  13
   5  -6  -4 37470.3 4935.02   5
  -5   6  -5 16005.3 3046.12  16
   5   6   5 18838.7 3129.95  13
  -5   6  -6 82654.8 6938.26  16
   5   6   6 59478.7 5676.67  13
  -5   6  -7 86201.3 7299.93  16
   5   6   7 59001.9 5889.66  13
   5   6   8 923.153 547.313  20
  -5  -6   8 1278.17 817.703   9
   5   6   9 49371.4 3585.17  20
  -5  -6   9 46181.2 4162.05   9
   5   6  10 34545.6 3019.17  20
  -5  -6  10 34410.2 3556.06   9
   5   6  11 65005.8 4126.77  20
  -5  -6  11 67561.2 4921.23   9
   5   6  12 40350.0 3203.05  20
  -5  -6  12 41213.2 3792.48   9
  -5  -6  13 15422.0 2270.10   9
  -5  -6  14 30714.4 3105.07   9
  -5  -6  15 8250.37 1614.31   9
  -5  -6  16 10587.3 1662.76   9
  -5  -6  17 5728.69 1165.03   9
  -5  -6  18 3736.44 839.701   9
  -5  -6  19 757.214 427.222   8
  -5  -6  19 1557.61 538.640   9
  -5  -6  20 8736.37 1048.97   8
  -5   7  19 7602.61 1098.36  11
  -5   7  18 22126.4 2077.02  18
  -5   7  18 21734.3 2045.94  11
  -5   7  17 2058.90 711.151  11
  -5   7  17 1932.51 695.290  18
  -5   7  16 10299.7 1647.87  11
  -5   7  15 11351.3 1837.90  11
  -5   7  14 7821.68 1691.92  11
  -5   7  13 18623.2 2556.04  11
  -5   7  12-65.2800 587.077  11
  -5   7  11 48660.5 4211.58  11
   5  -7  11 62385.1 4467.32   6
   5  -7  10 83481.4 5157.28   6
   5  -7   8 49402.5 3644.20   9
  -5   7   7 23044.5 2684.93   7
   5  -7   7 17358.4 2219.63   9
  -5   7   6 32869.1 3077.06   7
   5  -7   6 32311.6 3012.56   9
  -5  -7  -5 53350.3 6488.59   2
  -5   7   4 32125.5 4235.77  17
  -5  -7  -4 27242.3 4473.21   2
  -5  -7  -3 57449.1 6501.04   2
  -5  -7  -2 50013.4 5940.60   2
  -5  -7  -1 6496.54 2067.96   2
   5  -7   0 2478.62 1279.57   5
  -5  -7   0 2748.08 1628.38   2
   5  -7  -1 2398.54 1227.33   5
  -5  -7   1 1119.77 931.125   2
  -5   7  -2 51932.5 5469.08  16
   5  -7  -2 31717.7 4558.86   5
  -5   7  -3 62922.1 6082.76  16
   5  -7  -3 36427.5 4967.73   5
  -5   7  -4 32531.3 4391.03  16
   5  -7  -4 20128.6 3709.13   5
   5  -7  -5 51357.1 6122.35   5
   5   7   6 38026.6 4562.75  13
   5   7   6 42886.3 3392.24  20
   5   7   7 24635.4 2627.50  20
  -5  -7   7 20680.5 2762.14   9
   5   7   8 53415.7 3830.81  20
  -5  -7   8 49823.3 4307.65   9
   5   7   9 3138.03 1000.18  20
  -5  -7   9 2207.12 995.488   9
   5   7  10 67524.3 4303.97  20
  -5  -7  10 64232.5 4876.64   9
   5   7  11 49871.7 3641.20  20
  -5  -7  11 56202.2 4497.58   9
   5   7  12 309.894 365.544  20
  -5  -7  12 1361.62 716.889   9
  -5  -7  13 16516.5 2345.60   9
  -5  -7  14 8950.29 1622.00   9
  -5  -7  15 15854.1 2067.71   9
  -5  -7  16 8475.76 1392.55   9
  -5  -7  17 4522.26 1007.26   9
  -5  -7  18 26223.8 2039.55   8
  -5  -7  18 25768.9 1997.13   9
  -5  -7  19 6932.08 941.290   8
  -5  -7  19 4261.96 689.786   9
  -5   8  18 3536.39 793.136  18
  -5   8  18 4115.66 821.975  11
  -5   8  17 4762.75 1110.20  18
  -5   8  17 5706.70 1098.41  11
  -5   8  16 3438.12 1053.38  11
  -5   8  15 38568.5 3286.82  11
  -5   8  14 23299.5 2712.67  11
  -5   8  13 7458.57 1689.52  11
  -5   8  12 9402.51 1945.88  11
  -5   8  11 11617.4 2134.35  11
   5  -8  11 14531.3 2159.74   6
   5  -8  10 23313.7 2710.84   6
   5  -8  10 16459.6 2038.79   9
   5  -8   9 10128.8 1614.31   9
   5  -8   8 11334.7 1828.94   9
   5  -8   7 33622.3 3138.36   9
  -5   8   6 57993.3 4344.50   7
   5  -8   6 61942.6 4306.05   9
  -5   8   5 2365.32 1007.16   7
   5  -8   5 5520.04 1346.90   9
  -5   8   4 33431.0 3174.25   7
   5  -8   4 34041.1 3246.38   9
   5   8  -3 1211.81 595.017  20
  -5   8   3 3226.41 1065.75   7
   5  -8   3 3014.77 1110.15   9
  -5   8   2 80258.7 4830.27   7
   5  -8   2 83390.5 5068.64   9
  -5   8   1 78817.3 4772.33   7
   5  -8   1 85705.6 5105.55   9
   5   8   0 852.892 632.036  20
   5   8   1 89970.6 4905.94  20
   5   8   2 71406.4 4400.86  20
   5   8   3 4719.22 1170.02  20
   5   8   4 35231.6 3130.54  20
   5   8   5 2322.70 913.435  20
  -5  -8   5 2617.44 946.997   9
   5   8   6 62246.6 4242.78  20
  -5  -8   6 54067.2 4203.29   9
   5   8   7 37651.3 3306.60  20
  -5  -8   7 35957.4 3525.48   9
   5   8   8 10686.1 1807.52  20
  -5  -8   8 12375.9 2170.86   9
   5   8   9 14521.4 2060.49  20
  -5  -8   9 15337.4 2354.25   9
   5   8  10 12057.2 1867.85  20
  -5  -8  10 13726.8 2255.56   9
   5   8  11 7879.13 1469.24  20
  -5  -8  11 8642.33 1696.90   9
   5   8  12 14011.0 1894.87  20
  -5  -8  12 11276.9 1931.67   9
  -5  -8  13 8088.72 1603.16   9
  -5  -8  14 22482.2 2417.91   9
  -5  -8  15 42783.1 3105.19   9
  -5  -8  16 4138.66 928.495   9
  -5  -8  17 7067.20 1032.40   8
  -5  -8  17 6075.73 992.071   9
  -5  -8  18 2827.21 573.344   9
  -5   9  17 77.5523 336.025  18
  -5   9  17 462.297 293.178  11
  -5   9  16 17986.8 1993.44  18
  -5   9  16 16475.2 1839.98  11
  -5   9  15 11335.3 1676.33  11
  -5   9  14 13285.5 1996.18  11
  -5   9  13 8608.94 1703.31  11
  -5   9  12 4861.21 1394.02  11
  -5   9  11 12539.7 2187.99  11
   5  -9  11 14930.1 2095.67   6
   5  -9  11 16019.2 1920.86   9
  -5   9  10 668.514 697.871  11
   5  -9  10 2275.63 830.589   9
   5  -9  10 1545.10 856.244   6
   5  -9   9 7780.23 1467.30   9
   5  -9   8 16523.7 2176.25   9
   5  -9   7 14612.4 2120.63   9
   5   9  -6-857.318 579.818  20
  -5   9   6 723.325 797.565   7
   5  -9   6 934.272 694.536   9
   5   9  -5 50988.4 3891.17  20
   5  -9   5 43260.3 3731.32   9
   5   9  -4 1922.93 793.909  20
  -5   9   4 1054.94 610.023   7
   5  -9   4 514.046 332.214   9
   5   9  -3 59552.8 4188.56  20
  -5   9   3 57697.3 4343.06   7
   5  -9   3 64222.0 4589.06   9
   5   9  -2 91205.8 5138.77  20
  -5   9   2 79261.6 5002.12   7
   5  -9   2 85436.9 5305.75   9
   5   9  -1 11909.5 1886.52  20
  -5   9   1 11293.7 1920.70   7
   5  -9   1 11998.3 2029.92   9
   5   9   0 7705.14 1527.18  20
  -5   9   0 7528.44 1547.75   7
   5   9   1 13368.5 1987.79  20
   5   9   2 90000.3 5114.02  20
   5   9   3 55460.9 4026.93  20
   5   9   4 2233.54 871.221  20
   5   9   5 38972.4 3414.70  20
  -5  -9   5 41054.6 3412.65   9
   5   9   6 268.309 414.465  20
  -5  -9   6-24.9593 426.526   9
   5   9   7 11723.1 1876.91  20
  -5  -9   7 11433.7 1986.13   9
   5   9   8 17391.0 2294.98  20
  -5  -9   8 17761.3 2425.56   9
   5   9   9 8289.14 1554.11  20
  -5  -9   9 9893.50 1863.74   9
   5   9  10 1297.22 736.761  20
  -5  -9  10 745.489 446.156   9
   5   9  11 18751.9 2180.71  20
  -5  -9  11 18496.5 2394.25   9
  -5  -9  12 8469.12 1583.12   9
  -5  -9  13 11422.1 1701.23   9
  -5  -9  14 13518.0 1738.96   9
  -5  -9  15 13264.4 1590.43   9
  -5  -9  16 12615.3 1409.47   9
  -5  -9  17 134.822 196.763   9
  -5  10  16 861.996 456.189  18
  -5  10  15 30925.5 2456.32  18
  -5  10  15 31580.2 2458.68  11
  -5  10  14 10244.4 1601.11  11
  -5  10  13 5234.18 1354.06  11
  -5  10  12 4536.48 1304.24  11
  -5  10  11 18064.5 2561.94  11
   5 -10  11 24253.5 2467.91   6
   5 -10  11 20621.8 2076.97   9
  -5  10  10 27690.3 3211.83  11
   5 -10  10 26955.8 2761.62   6
   5 -10  10 24677.0 2423.48   9
   5 -10   9 16791.7 2244.31   6
   5 -10   9 18684.6 2204.51   9
   5 -10   8 8822.31 1652.79   9
   5  10  -7 5626.75 1264.51  20
   5 -10   7 5403.05 1286.70   9
   5  10  -6 45560.6 3605.86  20
  -5  10   6 38445.9 3742.85   7
   5 -10   6 44715.3 3731.81   9
   5  10  -5 9089.11 1646.12  20
  -5  10   5 5384.76 1555.79   7
   5 -10   5 7766.23 1570.94   9
   5  10  -4 22650.0 2609.60  20
  -5  10   4 17219.4 2496.24   7
   5 -10   4 19741.9 2550.23   9
   5  10  -3 32180.1 3135.97  20
  -5  10   3 22731.1 2773.54   7
   5 -10   3 26753.3 3020.10   9
   5  10  -2 20669.8 2508.46  20
  -5  10   2 24395.5 2839.45   7
   5 -10   2 25312.0 2930.25   9
   5  10  -1 56926.6 4119.24  20
  -5  10   1 49778.8 4007.94   7
   5  10   0 393.203 355.609  20
  -5  10   0-247.354 594.856   7
   5  10   1 51849.3 3910.45  20
  -5  10  -1 47979.5 3917.24   7
   5  10   2 21225.3 2525.22  20
   5  10   3 29725.1 2972.14  20
   5  10   4 15199.8 2111.54  20
   5  10   5 4866.60 1136.17  20
   5  10   6 36329.3 3239.25  20
  -5 -10   6 37487.2 3197.18   9
   5  10   7 8229.48 1545.71  20
  -5 -10   7 8608.06 1623.20   9
   5  10   8 5221.26 1235.03  20
  -5 -10   8 8739.08 1659.68   9
   5  10   9 14653.1 1923.15  20
  -5 -10   9 18063.3 2301.89   9
   5  10  10 28101.8 2582.04  20
  -5 -10  10 30168.2 2849.35   9
   5  10  11 21227.5 2128.15  20
  -5 -10  11 25781.3 2569.16   9
  -5 -10  12 4319.56 1013.04   9
  -5 -10  13 5001.80 1021.10   9
  -5 -10  14 13394.8 1521.31   9
  -5 -10  15 26935.4 1971.45   9
  -5 -10  16 1198.75 396.406   9
  -5  11  14 28838.2 2145.22  18
  -5  11  14 29032.7 2193.89  11
  -5  11  13 15226.5 1831.30  11
  -5  11  12 12967.9 1861.47  11
  -5  11  11 7434.35 1563.01  11
   5 -11  11 6383.98 1162.21   6
  -5  11  10 16814.4 2322.14  11
   5 -11  10 18906.0 2126.71   6
  -5  11   9 16569.1 2417.84  11
   5 -11   9 15368.4 2004.78   6
   5 -11   9 15012.3 1904.06   9
   5 -11   8 45769.1 3526.61   6
   5 -11   8 45050.6 3401.60   9
   5  11  -7 33839.5 2839.36  20
   5 -11   7 31617.7 2941.74   9
   5  11  -6 27888.3 2675.55  20
   5 -11   6 25796.5 2719.69   9
   5  11  -5 1268.68 626.296  20
  -5  11   5 2362.05 955.011   7
   5 -11   5 1882.30 847.605   9
   5  11  -4 945.485 634.101  20
  -5  11   4 1819.21 891.593   7
   5  11  -3 25270.6 2714.97  20
  -5  11   3 23494.1 2770.18   7
   5  11  -2 36047.3 3190.01  20
  -5  11   2 33521.2 3287.76   7
   5  11  -1 2465.16 949.735  20
  -5  11   1 28.4279 507.766   7
   5  11   0 27697.8 2812.64  20
  -5  11   0 24214.4 2754.30   7
   5  11   1 1211.29 803.568  20
  -5  11  -1 708.513 545.729   7
   5  11   2 34098.0 3084.43  20
  -5  11  -2 34682.1 3249.79   7
   5  11   3 20214.9 2408.46  20
  -5  11  -3 15932.7 2254.88   7
   5  11   4 3641.07 1084.31  20
   5  11   5 2360.61 881.283  20
   5  11   6 28386.6 2716.22  20
   5  11   7 30666.3 2752.51  20
  -5 -11   7 34090.3 2820.72   9
   5  11   8 45083.3 3218.69  20
  -5 -11   8 49367.5 3407.00   9
   5  11   9 12701.9 1654.96  20
  -5 -11   9 11301.0 1612.98   9
   5  11  10 15257.3 1697.73  20
  -5 -11  10 16125.2 1869.51   9
  -5 -11  11 4377.46 966.584   9
  -5 -11  12 8885.53 1249.28   9
  -5 -11  13 14836.6 1487.88   9
  -5 -11  14 23968.5 1718.50   9
  -5  12  12 12012.9 1449.94  11
  -5  12  11 22498.6 2191.99  11
   5 -12  11 21327.8 1747.63   6
  -5  12  10 28335.1 2636.07  11
   5 -12  10 29058.6 2283.13   6
  -5  12   9 25249.1 2651.97  11
   5 -12   9 27321.9 2395.74   6
  -5  12   8 8815.12 1673.85  11
   5 -12   8 10424.0 1586.30   6
   5  12  -7 11041.0 1481.98  20
   5 -12   7 13096.7 1823.48   6
   5  12  -6 6551.67 1211.47  20
   5  12  -5 29604.9 2584.76  20
   5  12  -4 24014.8 2389.63  20
  -5  12   4 26225.3 2806.34   7
   5  12  -3 7172.20 1360.42  20
  -5  12   3 7155.18 1499.68   7
   5  12  -2 5917.89 1345.47  20
  -5  12   2 5253.23 1282.13   7
   5  12  -1 4805.48 1157.12  20
  -5  12   1 1980.82 752.899   7
   5  12   0 7153.49 1397.34  20
  -5  12   0 5276.45 1310.29   7
   5  12   1 4572.89 1171.33  20
  -5  12  -1 3956.12 1021.79   7
   5  12   2 7317.25 1376.03  20
  -5  12  -2 8419.78 1579.04   7
   5  12   3 7305.37 1368.55  20
  -5  12  -3 6687.66 1377.71   7
   5  12   4 21135.1 2247.87  20
  -5  12  -4 20937.2 2412.39   7
   5  12   5 33072.1 2717.29  20
  -5  12  -5 29010.2 2832.49   7
   5  12   6 4527.27 991.030  20
  -5  12  -6 5517.57 1275.17   7
   5  12   7 11210.3 1463.47  20
  -5  12  -7 14443.0 1934.63   7
   5  12   8 7471.22 1169.29  20
  -5 -12   8 9602.96 1306.84   9
   5  12   9 24003.6 1933.24  20
  -5 -12   9 22822.9 1940.16   9
  -5 -12  10 28273.7 2073.61   9
  -5 -12  11 20406.6 1668.08   9
  -5  13   9 17918.8 1779.77  11
  -5  13   8 29458.3 2479.78  11
   5 -13   8 33572.7 2412.96   6
   5  13  -7 6940.23 964.000  20
  -5  13   7 8265.40 1396.64  11
   5 -13   7 9819.06 1400.58   6
   5  13  -6 12944.0 1423.58  20
   5 -13   6 17445.4 1963.32   6
   5  13  -5 7641.48 1171.87  20
   5 -13   5 9542.41 1527.78   6
   5  13  -4 8247.93 1254.27  20
   5 -13   4 10984.4 1711.10   6
   5  13  -3 6534.36 1188.11  20
   5 -13   3 8360.96 1474.42   6
   5  13  -2 4919.50 1043.55  20
   5 -13   2 4679.17 1218.28   6
  -5  13   2 3480.49 996.690   7
   5  13  -1 19941.7 2010.59  20
  -5  13   1 21388.6 2330.43   7
   5 -13   1 20947.6 2362.70   6
   5  13   0 310.519 328.536  20
   5 -13   0 990.724 659.847   6
  -5  13   0 261.161 465.624   7
   5  13   1 20285.7 2009.03  20
  -5  13  -1 20117.6 2208.73   7
   5 -13  -1 21500.8 2313.07   6
   5  13   2 6549.34 1165.27  20
  -5  13  -2 7946.99 1392.68   7
   5 -13  -2 7975.23 1395.13   6
   5  13   3 6789.73 1140.55  20
  -5  13  -3 8017.97 1346.11   7
   5  13   4 9251.35 1290.91  20
  -5  13  -4 7327.85 1337.49   7
   5  13   5 7438.79 1108.74  20
  -5  13  -5 5985.48 1191.93   7
   5  13   6 16003.5 1563.80  20
  -5  13  -6 17893.6 2000.49   7
   5  13   7 7539.91 1005.23  20
  -5  13  -7 9359.59 1400.82   7
  -5  13  -8 31730.2 2397.63   7
  -5  13  -9 12972.3 1457.64   7
   5 -14   4 11052.3 1449.23   6
   5  14  -3 946.072 357.003  20
   5 -14   3 2318.97 726.178   6
   5  14  -2 6031.25 912.823  20
   5 -14   2 11953.0 1547.15   6
   5  14  -1 9424.85 1149.71  20
   5 -14   1 11069.3 1481.10   6
   5  14   0 36612.7 2254.56  20
  -5  14   0 39399.0 2706.29   7
   5  14   1 8002.53 1067.53  20
  -5  14  -1 6870.00 1098.64   7
   5  14   2 10740.3 1202.56  20
  -5  14  -2 12937.1 1534.23   7
   5  14   3 1111.46 416.877  20
  -5  14  -3 2884.67 761.141   7
  -5  14  -4 11668.5 1457.57   7
   6   0   0 60109.3 4046.44  15
   6   0   0 57382.9 5211.89   5
   6   0   1 12510.8 1869.54  15
   6   0  -1 9821.63 1612.65  15
   6   0   1 13696.7 2605.30   5
   6   0  -1 9820.08 2046.69   5
   6   0  -2 14067.8 1994.27  15
   6   0  -2 11921.5 2384.26   5
   6   0  -3 186979. 7351.78  15
   6   0  -3 192245. 9479.60   5
   6   0  -4 26561.0 2860.08  15
   6   0  -4 23201.9 3348.44   5
   6   0  -4 23515.9 3637.47   4
   6   0  -5 157529. 7017.56  15
   6   0  -5 152225. 8722.60   5
   6   0  -5 157329. 9710.79   4
   6   0  -6 16839.3 2413.07  15
   6   0  -6 16815.2 3103.61   5
   6   0  -6 11805.2 2795.59   4
   6   0  -7 15488.2 2376.72  15
   6   0  -7 13185.6 3118.67   4
   6   0  -8 4715.23 1385.07  15
   6   0  -8 4366.94 1928.72   4
   6   0  -9-1945.08 976.021  15
   6   0  -9 1165.80 1368.59   4
   6   0  10 2572.26 1506.78  13
   6   0 -10 882.811 1190.52   4
   6   0  11 134322. 6402.44  10
   6   0  11 154262. 9786.39  13
   6   0  12 34600.2 3256.64  10
   6   0  13 19510.6 2487.48  10
   6   0  14 9816.91 1754.75  10
   6   0  15 34662.7 3256.28  10
   6   0  16 2492.34 830.833  10
   6   0  17 20827.2 2351.02  10
   6   0  18 4493.31 1069.40  10
  -6   0  18 6445.79 1254.14   9
   6   0  19 16638.7 1928.64  10
   6   0  20 4460.03 940.197  10
   6   0  21 401.012 368.161  10
   6  -1  21 15455.0 1513.61  10
   6  -1  20 3386.58 803.685  10
   6  -1  19 12377.0 1625.17  10
   6  -1  18 571.211 574.425  10
  -6   1  17 5907.75 1200.07  11
   6  -1  17 4543.82 1131.74  10
   6  -1  16 1060.34 620.134  10
   6  -1  15 19725.0 2430.78  10
   6  -1  14 103369. 5631.75  10
   6  -1  13 2694.84 1018.57  10
   6  -1  12 68384.0 4642.52  10
   6  -1  11 39298.5 3489.50  10
  -6  -1 -10 17547.8 3363.09   2
   6   1 -10 25591.0 4483.53   4
  -6  -1  -9 12734.5 2732.23   2
   6   1  -9 13535.1 3291.70   4
  -6  -1  -8 1405.63 952.706   2
   6   1  -8 814.047 796.470   4
   6   1  -7 4727.36 1509.19   5
   6   1  -7 6698.10 2046.17   4
   6   1  -6 76101.0 6042.94   5
   6   1  -6 73455.4 6962.80   4
   6   1  -5 137675. 6643.27  15
   6   1  -5 137302. 7886.12   5
   6   1  -5 121221. 8594.62   4
   6   1  -4 29459.9 3007.74  15
   6   1  -4 34169.9 3861.20   5
   6   1  -4 27440.1 3917.89   4
   6   1  -3 26823.3 2838.76  15
   6   1  -3 28657.4 3554.07   5
   6   1  -3 27162.8 3815.47   4
   6   1  -2 132105. 6207.38  15
   6  -1   2 141352. 8602.49   5
   6   1  -2 135848. 7565.44   5
   6   1  -2 145522. 8163.45   4
   6   1  -1 71314.6 4499.78  15
   6  -1   1 70943.4 6080.38   5
   6   1  -1 73533.0 5625.16   5
   6   1  -1 77917.0 5714.76   4
   6  -1   0 62280.1 4125.78  15
   6   1   0 61477.1 4134.01  15
   6   1   0 55454.9 4934.43   5
   6  -1   0 59869.6 5483.28   5
   6  -1  -1 68822.2 4347.69  15
   6   1   1 65900.8 4328.83  15
   6  -1  -1 61479.4 5614.03   5
  -6   1  -2 137451. 5855.56  16
   6   1   2 134123. 6177.47  15
   6  -1  -2 129520. 6007.98  15
   6  -1  -2 130989. 8154.34   5
  -6   1  -3 28697.4 2834.60  16
   6  -1  -3 30788.0 2982.15  15
   6  -1  -3 29920.2 3922.32   5
   6  -1  -4 20608.9 2489.90  15
   6  -1  -4 14736.6 2685.81   5
   6  -1  -5 125686. 6286.94  15
   6  -1  -5 109048. 7700.42   5
   6  -1  -6 85936.3 5354.56  15
   6   1   7 3787.23 1601.73  13
   6  -1  -7 5304.97 1450.24  15
   6  -1  -8 928.837 679.042  15
   6   1   8 1337.75 645.373  13
   6  -1  -9 14353.4 2415.31  15
   6   1   9 16880.0 3216.38  13
   6   1  10 24131.5 3857.17  13
   6   1  11 40707.2 3465.13  10
   6   1  11 41841.9 3071.77  20
   6   1  12 72534.2 4672.48  10
   6   1  13 1982.24 777.776  10
   6   1  14 96811.9 5425.19  10
   6   1  15 24250.7 2697.77  10
   6   1  16 1212.12 631.384  10
   6   1  17 2955.56 934.526  10
   6   1  18 741.407 389.723  10
  -6  -1  18 1609.38 731.512   9
   6   1  19 10926.9 1582.26  10
  -6  -1  19 12878.5 1601.67   9
   6   1  20 3111.70 795.355  10
   6   1  21 15383.4 1521.35  10
  -6  -1  21 11025.1 1231.74   8
   6  -2  21 15797.3 1476.25  10
   6  -2  20 16910.5 1703.91  10
   6  -2  19 8645.90 1340.38  10
  -6   2  18 21049.0 2086.39  11
   6  -2  18 20383.0 2225.01  10
   6  -2  17 3737.34 1066.30  10
  -6   2  17 5665.87 1169.40  11
  -6   2  16 21025.1 2272.21  11
   6  -2  16 24317.1 2593.63  10
  -6   2  15 24455.8 2506.31  11
   6  -2  15 23835.1 2634.21  10
   6  -2  14 17409.4 2299.77  10
   6  -2  13 18370.3 2394.64  10
   6  -2  12 47320.7 3849.10  10
   6  -2  11 40066.3 3531.54  10
  -6  -2 -10 3771.24 1618.24   2
   6   2 -10 1358.99 1491.78   4
  -6  -2  -9 26442.9 4009.16   2
   6   2  -9 22424.5 4271.94   4
  -6  -2  -8 24735.8 3682.18   2
   6   2  -8 26436.4 4559.78   4
  -6  -2  -7 19744.4 3095.94   2
   6   2  -7 21260.6 3965.59   4
  -6   2   6 94095.6 5681.12  17
   6   2  -6 71709.4 6963.06   4
  -6   2   5 123396. 6131.35  17
   6   2  -5 107113. 8174.34   4
  -6   2   4 56572.7 3982.53  17
   6   2  -4 50613.7 4027.55  15
   6   2  -4 54221.1 5599.13   4
  -6   2   3 49116.9 3577.21  17
   6   2  -3 47633.1 3833.36  15
   6  -2   3 50107.8 5376.92   5
   6   2  -3 48291.4 4325.43   5
   6   2  -3 47942.2 4996.71   4
   6   2  -2 182366. 7431.34  15
   6  -2   2 185100. 10125.8   5
   6   2  -2 184215. 8467.58   5
   6   2  -2 195663. 9566.55   4
   6   2  -1 7163.62 1416.42  15
   6   2  -1 7839.30 1819.96   5
   6  -2   1 4230.26 1604.66   5
   6   2  -1 6236.03 1734.39   4
   6   2   0 3533.15 1017.61  15
   6  -2   0 2150.40 1437.30   5
   6   2   0 2710.55 1039.68   4
  -6   2  -1 6535.71 1390.16  16
   6   2   1 8456.20 1566.95  15
   6  -2  -1 6872.99 2042.87   5
  -6   2  -2 183247. 7625.64  16
   6  -2  -2 174528. 6971.35  15
   6   2   2 199955. 7695.18  15
   6  -2  -2 168548. 9648.25   5
  -6   2  -3 34490.7 3491.14  16
   6  -2  -3 39384.9 3370.96  15
   6  -2  -3 34852.9 4370.42   5
  -6   2  -4 53215.6 4511.65  16
   6  -2  -4 55573.9 4063.26  15
   6  -2  -4 43232.9 4969.82   5
   6  -2  -5 107650. 5795.88  15
   6  -2  -6 78198.6 5087.73  15
   6   2   6 79278.7 6718.93  13
   6  -2  -7 24053.3 2885.60  15
   6   2   7 25196.4 3903.82  13
   6   2   8 26946.1 4175.39  13
   6   2   9 31846.0 4618.50  13
   6   2  10-2263.90 1341.90  13
   6   2  11 40223.3 3065.31  20
   6   2  11 27652.1 2806.27  10
   6   2  12 52717.3 3917.01  10
   6   2  12 53025.3 3522.39  20
   6   2  13 15050.3 1900.76  20
   6   2  13 14738.9 2049.42  10
   6   2  14 14541.9 2084.60  10
   6   2  15 18987.8 2338.44  10
   6   2  16 22206.8 2482.17  10
   6   2  17 5586.84 1225.28  10
  -6  -2  17 3828.07 1126.15   9
   6   2  18 19838.5 2165.97  10
  -6  -2  18 22706.6 2323.23   9
   6   2  19 5120.36 1057.79  10
  -6  -2  19 6098.28 1101.41   9
   6   2  20 14802.5 1625.16  10
   6   2  21 10403.7 1203.81  10
  -6  -2  21 10231.4 1182.41   8
   6  -3  20 5386.50 900.961  10
  -6   3  19 33457.4 2429.51  11
   6  -3  19 33081.5 2470.01  10
  -6   3  18 14356.8 1746.06  11
   6  -3  18 14521.7 1748.66  10
   6  -3  17 1085.07 468.082  10
  -6   3  17 1146.02 523.672  11
  -6   3  16 3529.43 953.805  11
   6  -3  16 3313.73 985.721  10
  -6   3  15 37895.9 3132.06  11
   6  -3  15 37754.5 3268.22  10
  -6   3  14 4101.54 1071.38  11
   6  -3  14 4573.69 1169.03  10
   6  -3  13 1133.35 560.397  10
  -6   3  13 846.510 462.049  11
   6  -3  12 66044.5 4484.03  10
   6  -3  11 17299.7 2279.77  10
  -6  -3  -9 3233.26 1498.20   2
   6   3  -9 12225.9 3668.33   4
  -6   3   8 45934.2 4634.29  17
  -6  -3  -8 38449.6 4769.11   2
   6   3  -8 46290.4 6237.27   4
  -6   3   7 14464.6 2495.09  17
  -6  -3  -7 9596.85 2339.52   2
   6   3  -7 11088.1 3038.65   4
  -6   3   6 2309.37 1137.40  17
  -6  -3  -6 1489.60 940.778   2
   6   3  -6 2021.91 1326.94   4
  -6   3   5 81861.4 5361.89  17
   6   3  -5 70421.6 6839.19   4
  -6   3   4 150326. 6994.72  17
   6   3  -4 130891. 8941.89   4
   6   3  -3 89931.7 5430.02  15
   6  -3   3 98213.6 7679.45   5
   6   3  -3 84523.1 6874.19   4
   6   3  -2 98905.9 5641.39  15
   6  -3   2 109478. 8097.06   5
   6   3  -2 94150.5 6891.77   4
   6   3  -1 47761.7 3919.55  15
   6  -3   1 53312.6 5631.10   5
   6   3  -1 55022.4 5023.53   4
   6   3   0 574.416 499.469  15
   6  -3   0 1699.37 1262.12   5
   6   3   0 22.3656 745.219   4
  -6   3  -1 42089.0 3911.88  16
   6   3   1 51651.2 3984.05  15
   6  -3  -1 40057.4 4852.36   5
   6   3   1 54237.6 4459.37   4
  -6   3  -2 93071.8 5996.10  16
   6   3   2 107853. 5815.96  15
   6  -3  -2 92228.2 7386.12   5
  -6   3  -3 87430.6 5994.40  16
   6   3   3 92381.2 5327.55  15
   6  -3  -3 90771.8 7358.31   5
  -6   3  -4 165463. 8525.61  16
   6  -3  -4 145799. 9376.91   5
  -6   3  -5 58885.1 5253.49  16
   6   3   5 58339.5 5652.12  13
   6   3   6 1872.71 1509.58  13
   6   3   7 20134.3 3642.69  13
   6   3   8 48453.6 5714.89  13
   6   3   9 9201.72 2462.12  13
   6   3  10 37258.4 3066.80  10
   6   3  10 36668.2 2946.57  20
   6   3  11 7534.58 1431.73  10
   6   3  11 13282.1 1797.78  20
   6   3  12 70198.5 4112.93  20
   6   3  12 65576.9 4275.60  10
   6   3  13 1177.45 600.939  10
   6   3  13 2361.78 777.970  20
   6   3  14 3057.04 853.049  10
   6   3  15 35124.3 3106.52  10
  -6  -3  15 35911.2 3296.76   9
   6   3  16 4034.87 1046.05  10
  -6  -3  16 6018.13 1359.52   9
   6   3  17 576.323 388.373  10
  -6  -3  17 695.007 627.454   9
   6   3  18 10036.6 1471.39  10
  -6  -3  18 12623.1 1719.59   9
   6   3  19 29537.5 2343.40  10
  -6  -3  19 31620.9 2428.85   9
   6   3  20 3123.10 676.292  10
  -6  -3  20 4338.34 764.542   9
  -6  -3  21 5340.91 834.255   8
   6  -4  20 4624.37 753.834  10
  -6   4  19 12180.5 1448.48  11
   6  -4  19 15222.7 1578.31  10
   6  -4  18 4411.21 979.229  10
  -6   4  18 3618.39 820.871  11
   6  -4  17 5927.43 1228.46  10
  -6   4  17 4951.68 1116.26  11
   6  -4  16 2824.59 913.782  10
  -6   4  16 2598.85 856.036  11
   6  -4  15 507.309 440.057  10
  -6   4  15 734.670 572.959  11
  -6   4  14 38392.5 3260.55  11
   6  -4  14 40504.1 3432.19  10
  -6   4  13 40761.2 3405.71  11
   6  -4  13 37938.4 3351.41  10
   6  -4  12 8492.50 1610.92  10
  -6   4  12 10104.7 1746.97  11
   6  -4  11 74.0905 521.629  10
  -6   4  11 1078.14 546.471  11
   6  -4  10 11889.5 1900.31  10
  -6   4   9 37114.4 4541.27  17
  -6   4   8 12031.9 2505.38  17
  -6  -4  -8 8192.83 2359.84   2
   6   4  -8 7596.76 2606.57   4
  -6   4   7 171470. 8989.29  17
   6   4  -7 156534. 11606.1   4
  -6  -4  -7 160801. 9688.87   2
  -6   4   6 24100.2 3271.10  17
  -6  -4  -6 19638.9 3230.81   2
   6   4  -6 16388.6 3532.10   4
  -6   4   5 66260.5 5208.52  17
   6   4  -5 65864.8 6891.91   4
  -6   4   4 31151.3 3483.35  17
   6   4  -4 25062.6 4023.92   4
   6   4  -3 77064.1 5250.79  15
   6   4  -3 75140.5 6718.55   4
   6   4  -2 69456.4 4872.10  15
   6  -4   2 81047.3 7176.10   5
   6   4  -2 70177.5 6162.62   4
   6   4  -1 4988.29 1366.04  15
   6  -4   1 8149.06 2409.92   5
   6   4  -1 4588.17 1419.10   4
   6   4   0 2761.85 1032.02  15
   6  -4   0 3023.39 1377.30   5
   6   4   0 3626.07 1163.95   4
  -6   4  -1 6099.46 1648.16  16
   6   4   1 7096.58 1552.10  15
   6  -4  -1 7688.01 2326.25   5
  -6   4  -2 65337.0 5428.38  16
   6   4   2 74566.9 4945.37  15
   6  -4  -2 79588.6 7079.92   5
  -6   4  -3 91400.7 6604.44  16
   6   4   3 100481. 5724.09  15
   6  -4  -3 99455.9 7910.28   5
  -6   4  -4 21089.7 3306.32  16
   6  -4  -4 17265.9 3403.46   5
  -6   4  -5 60585.6 5645.11  16
   6   4   5 72052.7 6355.13  13
  -6   4  -6 24641.0 3742.14  16
   6   4   6 29779.3 4214.39  13
   6   4   7 152388. 9960.78  13
   6   4   8 9348.27 2593.50  13
   6   4   9 42844.4 3243.51  20
   6   4  10 4587.90 1053.95  10
   6   4  10 7296.23 1385.47  20
   6   4  11-298.287 389.598  10
   6   4  11 2809.06 905.301  20
   6   4  12 7706.25 1439.63  10
   6   4  12 7656.42 1424.16  20
   6   4  13 31746.4 2892.15  10
   6   4  13 32221.9 2831.29  20
   6   4  14 36823.1 3117.82  10
   6   4  14 36179.5 2930.29  20
  -6  -4  14 37066.3 3448.40   9
   6   4  15 142.994 356.230  10
  -6  -4  15 1047.38 708.232   9
   6   4  16 2484.11 724.158  10
  -6  -4  16 3230.18 1022.42   9
   6   4  17 3886.83 906.638  10
  -6  -4  17 4500.06 1193.38   9
   6   4  18 1737.69 631.328  10
  -6  -4  18 1546.06 652.999   9
   6   4  19 8474.97 1147.47  10
  -6  -4  19 14510.6 1554.75   9
  -6  -4  20 5749.49 830.746   9
  -6   5  19 2850.64 756.975  11
  -6   5  18 18658.0 1897.30  11
  -6   5  17 4464.87 1024.16  11
  -6   5  16 2240.42 804.720  11
  -6   5  15 2807.82 937.842  11
  -6   5  14 16012.9 2179.49  11
  -6   5  13 27941.1 2908.70  11
  -6   5  12 17821.0 2369.12  11
  -6   5  11 12495.3 2024.95  11
  -6   5  10 91768.5 5323.49  11
   6  -5  10 100309. 5572.60   6
  -6   5   9 25021.5 2751.24  11
   6  -5   9 18754.7 2378.65   6
   6  -5   8 32364.0 3114.07   6
  -6   5   7 24797.7 3670.10  17
   6   5  -7 27238.9 5191.90   4
  -6  -5  -7 19537.2 3540.59   2
  -6   5   6 44262.4 4720.48  17
   6   5  -6 41414.5 6121.60   4
  -6  -5  -6 41194.7 5163.04   2
  -6   5   5 39341.2 4363.08  17
   6   5  -5 37668.2 5520.02   4
  -6   5   4 88428.9 6341.90  17
   6   5  -4 90291.8 8207.04   4
   6   5  -3 48392.8 4359.55  15
   6  -5   3 60328.6 6302.77   5
   6   5  -3 59999.5 6304.78   4
   6   5  -2 15430.3 2379.94  15
   6  -5   2 13829.6 3013.07   5
   6   5  -2 17387.3 3216.31   4
   6   5  -1 11646.5 2084.25  15
   6  -5   1 12002.6 2749.00   5
   6   5  -1 6718.03 1835.03   4
   6   5   0-1165.43 708.051  15
   6  -5   0 363.173 812.399   5
  -6   5  -1 10954.4 2259.64  16
   6   5   1 11254.0 1967.88  15
   6  -5  -1 9228.72 2499.08   5
  -6   5  -2 23162.3 3462.54  16
   6   5   2 29231.1 3228.00  15
   6  -5  -2 26553.7 4223.93   5
  -6   5  -3 56077.0 5486.13  16
   6  -5  -3 49707.3 5773.52   5
  -6   5  -4 96770.0 7242.52  16
   6  -5  -4 81720.1 7536.58   5
  -6   5  -5 34389.2 4475.80  16
   6   5   5 46321.0 5125.40  13
   6  -5  -5 33724.6 4875.88   5
  -6   5  -6 41888.4 5018.74  16
   6   5   6 37238.4 4722.10  13
  -6   5  -7 29195.2 4370.22  16
   6   5   7 19008.2 3462.03  13
   6   5   8 34460.4 2979.30  20
   6   5   9 25616.6 2562.19  20
   6   5  10 94127.2 4981.40  20
  -6  -5  10 93287.3 5714.89   9
   6   5  11 12133.9 1818.99  20
  -6  -5  11 14507.8 2245.20   9
   6   5  12 12358.4 1812.59  20
  -6  -5  12 12507.6 2054.81   9
   6   5  13 27662.4 2629.93  20
  -6  -5  13 22460.6 2737.22   9
   6   5  14 13870.2 1823.62  20
  -6  -5  14 14817.7 2148.04   9
  -6  -5  15 2154.15 843.362   9
  -6  -5  16 995.416 692.421   9
  -6  -5  17 4286.75 1017.62   9
  -6  -5  18 16699.0 1782.91   9
  -6  -5  19 4937.75 832.422   9
  -6  -5  20 11224.2 1228.49   8
  -6   6  19 11294.2 1253.90  11
  -6   6  18 3361.56 779.600  11
  -6   6  17 4902.75 1049.48  11
  -6   6  16 27026.7 2553.31  11
  -6   6  15 6350.59 1347.49  11
  -6   6  14 7931.77 1587.05  11
  -6   6  13 14727.7 2211.26  11
  -6   6  12 50947.7 4085.36  11
  -6   6  11 6382.93 1504.19  11
   6  -6  11 10232.9 1868.82   6
  -6   6  10 26508.7 2968.12  11
   6  -6  10 27033.4 2943.69   6
  -6   6   9 36852.8 3468.80  11
   6  -6   9 35909.4 3371.65   6
   6  -6   8 65965.3 4578.02   6
   6  -6   7 82990.3 5081.70   6
   6  -6   6 3656.33 1064.83   6
  -6   6   5 21494.3 3489.54  17
   6   6  -5 25381.8 4890.05   4
  -6   6   4 71278.5 6176.63  17
   6   6  -4 63505.5 7240.88   4
   6   6  -3 35913.5 3813.66  15
   6  -6   3 23235.9 4053.75   5
   6   6  -3 33618.2 5012.65   4
   6   6  -2 26211.7 3245.77  15
   6  -6   2 17773.5 3579.91   5
   6   6  -1 13345.5 2303.29  15
   6  -6   1 1180.98 973.506   5
   6  -6   0 29028.2 4510.59   5
   6  -6  -1 6880.05 2297.84   5
  -6   6  -2 34269.8 4427.97  16
   6  -6  -2 24055.6 4219.30   5
  -6   6  -3 33238.2 4464.63  16
   6  -6  -3 20450.0 3874.82   5
  -6   6  -4 85468.6 7105.26  16
   6  -6  -4 54427.9 6310.11   5
  -6   6  -5 22787.1 3802.38  16
   6  -6  -5 29102.0 4598.86   5
   6   6   6 1219.76 643.515  20
   6   6   7 82900.8 4689.21  20
  -6  -6   7 88828.3 5640.05   9
   6   6   8 57443.5 3976.14  20
  -6  -6   8 66395.6 4963.94   9
   6   6   9 39134.1 3290.41  20
  -6  -6   9 36448.6 3656.15   9
   6   6  10 27455.5 2748.50  20
  -6  -6  10 23260.8 2993.11   9
   6   6  11 6099.25 1345.93  20
  -6  -6  11 7854.61 1790.65   9
   6   6  12 47143.8 3536.91  20
  -6  -6  12 49829.8 4165.38   9
   6   6  13 11214.4 1678.66  20
  -6  -6  13 11141.6 1925.88   9
   6   6  14 12752.2 1704.43  20
  -6  -6  14 13024.4 2033.84   9
  -6  -6  15 7458.05 1355.50   9
  -6  -6  16 31267.6 2694.53   9
  -6  -6  17 6671.49 1202.98   9
  -6  -6  18 4451.10 876.065   9
  -6  -6  19 10652.5 1205.51   8
  -6  -6  19 5821.78 828.975   9
  -6   7  18 2429.39 645.725  11
  -6   7  17 5656.91 1065.44  18
  -6   7  17 4836.99 976.501  11
  -6   7  16 21101.2 2182.50  11
  -6   7  15 10957.7 1687.45  11
  -6   7  14 22722.3 2596.33  11
  -6   7  13 57892.0 4275.16  11
  -6   7  12 7808.79 1616.04  11
  -6   7  11 5334.72 1435.66  11
   6  -7  11 6684.60 1497.53   6
  -6   7  10 28034.1 3173.60  11
   6  -7  10 26516.5 2996.91   6
   6  -7   9 49384.0 4025.37   6
   6  -7   8 3242.19 1047.70   6
   6  -7   7 25236.0 2869.39   6
   6  -7   7 27503.9 2767.39   9
  -6   7   6 13316.1 2062.47   7
   6  -7   6 7249.02 1505.56   9
  -6   7   5 15436.5 2181.40   7
   6  -7   5 11148.3 1862.97   9
  -6   7   4 25342.8 2714.80   7
   6  -7   4 16538.6 2216.07   9
   6   7  -3 1582.41 579.887  20
   6   7  -2 45926.3 3506.22  20
   6   7  -1 28330.9 2753.81  20
   6   7   0 161680. 6460.29  20
   6  -7   0 164071. 10959.1   5
   6   7   1 24499.6 2540.70  20
   6  -7  -1 27718.7 4643.45   5
   6   7   2 47686.6 3536.91  20
   6  -7  -2 41212.8 5603.97   5
   6   7   3 3997.43 1056.15  20
   6   7   4 20239.9 2370.89  20
   6   7   5 16369.4 2156.77  20
   6   7   6 14232.5 2020.91  20
  -6  -7   6 13630.5 2164.36   9
   6   7   7 27183.1 2769.63  20
  -6  -7   7 28132.2 3222.09   9
   6   7   8 1064.44 536.432  20
  -6  -7   8 2496.85 1051.49   9
   6   7   9 46017.0 3619.30  20
  -6  -7   9 40324.0 3883.16   9
   6   7  10 25589.3 2664.26  20
  -6  -7  10 26133.7 3097.03   9
   6   7  11 6629.88 1401.14  20
  -6  -7  11 5206.34 1447.70   9
   6   7  12 6031.27 1284.30  20
  -6  -7  12 6674.07 1508.88   9
   6   7  13 52183.1 3519.49  20
  -6  -7  13 53139.4 3989.15   9
  -6  -7  14 27369.3 2717.70   9
  -6  -7  15 15121.3 1910.05   9
  -6  -7  16 26477.6 2335.43   9
  -6  -7  17 4254.77 918.610   9
  -6  -7  18 3379.61 702.722   8
  -6  -7  18 4097.11 774.376   9
  -6   8  17 55932.5 3090.18  18
  -6   8  17 47958.3 2734.73  11
  -6   8  16 13292.0 1669.44  11
  -6   8  15 923.701 601.203  11
  -6   8  14 1049.07 611.741  11
  -6   8  13 21844.9 2613.94  11
  -6   8  12 7419.61 1656.87  11
  -6   8  11 7570.48 1675.19  11
   6  -8  11 9338.71 1747.58   6
  -6   8  10 24839.7 3093.93  11
   6  -8  10 30211.4 3114.22   6
   6  -8   9 14833.0 2215.52   6
   6  -8   8 688.153 526.456   9
   6  -8   8 932.574 580.279   6
   6  -8   7 7162.76 1536.87   6
   6  -8   7 6731.57 1397.19   9
  -6   8   6 11915.4 2037.86   7
   6  -8   6 12015.4 1941.91   9
  -6   8   5 208.159 615.974   7
   6  -8   5 605.512 667.024   9
   6   8  -4 27970.6 2875.26  20
  -6   8   4 21535.5 2606.25   7
   6  -8   4 27104.9 2956.93   9
   6   8  -3 79311.0 4852.74  20
  -6   8   3 68696.1 4603.49   7
   6   8  -2 2212.65 859.454  20
  -6   8   2 1507.47 842.848   7
   6   8  -1 36982.9 3242.43  20
  -6   8   1 35509.3 3277.65   7
   6   8   0 19701.3 2371.86  20
  -6   8   0 20973.8 2541.80   7
   6   8   1 39905.1 3345.48  20
  -6   8  -1 37806.1 3390.65   7
   6   8   2 1422.68 750.567  20
   6   8   3 79682.5 4734.48  20
   6   8   4 23623.1 2601.05  20
   6   8   5 530.564 546.768  20
   6   8   6 10152.9 1718.95  20
  -6  -8   6 8881.94 1729.71   9
   6   8   7 6869.66 1414.94  20
  -6  -8   7 8994.83 1829.94   9
   6   8   8 2474.42 900.073  20
  -6  -8   8 3134.62 1153.20   9
   6   8   9 9424.36 1706.37  20
  -6  -8   9 8886.24 1758.96   9
   6   8  10 23775.6 2606.88  20
  -6  -8  10 21752.1 2721.33   9
   6   8  11 11247.3 1733.58  20
  -6  -8  11 10507.6 1866.51   9
   6   8  12 6075.34 1250.47  20
  -6  -8  12 5045.88 1258.51   9
   6   8  13 21203.5 2124.67  20
  -6  -8  13 26163.7 2632.50   9
  -6  -8  14 1449.85 684.676   9
  -6  -8  15 687.737 492.503   9
  -6  -8  16 13152.6 1486.05   9
  -6  -8  17 48025.7 2519.37   9
  -6   9  16 40484.9 2666.38  18
  -6   9  16 38308.1 2421.47  11
  -6   9  15 2584.10 723.548  11
  -6   9  14 38899.6 3064.35  11
  -6   9  13 2399.78 924.638  11
  -6   9  12-37.4333 664.276  11
   6  -9  12-632.848 471.137   6
  -6   9  11 11700.9 2026.59  11
   6  -9  11 18787.1 2267.74   6
  -6   9  10 987.512 833.667  11
   6  -9  10 1612.31 809.460   6
   6  -9   9 19424.1 2466.59   6
   6  -9   8 1209.79 603.562   9
   6  -9   8 1456.66 755.126   6
   6  -9   7 33788.3 3331.45   6
   6  -9   7 29027.6 2891.48   9
   6  -9   6 7164.11 1518.16   9
   6   9  -5 4334.43 1079.99  20
  -6   9   5 2208.39 940.340   7
   6   9  -4 32721.9 3164.41  20
  -6   9   4 29747.0 3185.13   7
   6   9  -3 12930.5 1990.51  20
  -6   9   3 14968.6 2247.89   7
   6   9  -2 11416.7 1901.27  20
  -6   9   2 6386.52 1396.81   7
   6   9  -1 16556.8 2232.60  20
  -6   9   1 13166.3 2048.86   7
   6   9   0 198592. 7696.95  20
  -6   9   0 183100. 7614.89   7
   6   9   1 14815.7 2092.35  20
  -6   9  -1 11766.5 1943.03   7
   6   9   2 11095.7 1841.77  20
  -6   9  -2 9884.12 1779.77   7
   6   9   3 10971.3 1795.04  20
   6   9   4 28857.4 2942.78  20
   6   9   5 1341.66 661.903  20
   6   9   6 8495.44 1633.77  20
  -6  -9   6 9300.24 1658.82   9
   6   9   7 31062.1 2983.84  20
  -6  -9   7 30130.8 2989.39   9
   6   9   8 1026.36 621.261  20
  -6  -9   8 2215.12 922.744   9
   6   9   9 21520.6 2390.47  20
  -6  -9   9 23599.6 2669.89   9
   6   9  10 2102.98 837.363  20
  -6  -9  10 4176.06 1173.00   9
   6   9  11 18675.7 2097.61  20
  -6  -9  11 13441.0 1866.13   9
   6   9  12 805.736 454.440  20
  -6  -9  12 425.666 439.077   9
  -6  -9  13 1109.27 688.687   9
  -6  -9  14 40169.5 2751.70   9
  -6  -9  15 3722.50 800.732   9
  -6  -9  16 34210.9 2084.48   9
  -6  10  15 241.324 278.425  18
  -6  10  14 708.926 444.264  11
  -6  10  13 14363.2 1802.43  11
  -6  10  12 17893.1 2221.57  11
   6 -10  12 16452.0 1816.99   6
  -6  10  11 1211.34 765.483  11
   6 -10  11 2283.74 845.891   6
  -6  10  10 18576.3 2497.98  11
   6 -10  10 21625.5 2354.44   6
  -6  10   9 7079.07 1652.02  11
   6 -10   9 6637.79 1308.05   6
   6 -10   8 49838.3 3825.40   6
   6 -10   7 6132.77 1444.25   6
   6  10  -6 48703.1 3595.40  20
   6 -10   6 46471.4 3844.12   6
   6  10  -5 384.498 433.365  20
  -6  10   5 899.269 641.852   7
   6  10  -4 177.713 315.859  20
  -6  10   4 665.104 609.706   7
   6  10  -3 42014.4 3522.85  20
  -6  10   3 42994.1 3830.63   7
   6  10  -2 1615.93 811.121  20
  -6  10   2 1496.42 744.673   7
   6  10  -1 52108.9 3898.15  20
  -6  10   1 51127.7 4084.48   7
   6  10   0 14082.5 2037.03  20
  -6  10   0 11060.7 1885.15   7
   6  10   1 50328.3 3823.16  20
  -6  10  -1 46671.0 3827.43   7
   6  10   2 1570.78 681.731  20
   6 -10  -2 2392.17 1032.40   6
  -6  10  -2 1986.29 813.337   7
   6  10   3 41983.0 3476.83  20
  -6  10  -3 32607.9 3217.96   7
   6  10   4 1040.61 693.671  20
   6  10   5 2275.90 833.023  20
   6  10   6 51152.3 3760.82  20
   6  10   7 7354.44 1380.94  20
  -6 -10   7 5471.48 1153.74   9
   6  10   8 48799.3 3518.90  20
  -6 -10   8 41566.0 3189.17   9
   6  10   9 9174.80 1477.92  20
  -6 -10   9 9064.39 1506.13   9
   6  10  10 25552.4 2380.62  20
  -6 -10  10 25822.4 2458.50   9
   6  10  11 1824.03 635.352  20
  -6 -10  11 2724.65 904.451   9
  -6 -10  12 15103.8 1734.72   9
  -6 -10  13 13494.2 1534.46   9
  -6 -10  14 1127.01 440.603   9
  -6 -10  15 510.648 261.393   9
  -6  11  12 871.558 468.141  11
  -6  11  11 25093.1 2477.45  11
   6 -11  11 15443.5 1668.49   6
  -6  11  10 21882.2 2496.80  11
   6 -11  10 23103.6 2215.91   6
  -6  11   9 52247.8 3988.61  11
   6 -11   9 56147.0 3624.08   6
  -6  11   8 4253.64 1231.33  11
   6 -11   8 4336.14 1064.48   6
   6 -11   7 12983.5 1897.89   6
   6  11  -6 6968.91 1293.96  20
   6 -11   6 9741.97 1723.43   6
   6  11  -5 41416.4 3156.54  20
   6 -11   5 41922.1 3539.75   6
   6  11  -4 5118.82 1161.40  20
   6 -11   4 3374.15 1125.30   6
  -6  11   4 3528.72 1194.74   7
   6  11  -3 5692.91 1233.71  20
   6 -11   3 7424.56 1657.57   6
  -6  11   3 3793.90 1207.53   7
   6  11  -2 11398.9 1765.70  20
  -6  11   2 9461.44 1713.70   7
   6  11  -1 7359.43 1447.13  20
   6 -11   1 8094.10 1751.92   6
  -6  11   1 6568.28 1432.78   7
   6  11   0 36919.3 3134.15  20
  -6  11   0 28577.2 2927.60   7
   6 -11   0 31427.8 3320.16   6
   6  11   1 15633.6 2091.29  20
  -6  11  -1 11795.5 1890.18   7
   6 -11  -1 13614.1 2242.65   6
   6  11   2 11851.2 1784.70  20
  -6  11  -2 7750.70 1508.99   7
   6 -11  -2 11401.9 2012.16   6
   6  11   3 3899.15 990.586  20
  -6  11  -3 4229.78 1150.23   7
   6  11   4 3354.03 988.454  20
  -6  11  -4 3662.88 1110.09   7
   6  11   5 44398.6 3324.81  20
  -6  11  -5 41987.9 3415.38   7
   6  11   6 8210.06 1400.11  20
  -6  11  -6 6965.63 1462.77   7
   6  11   7 10327.0 1544.82  20
   6  11   8 2598.51 789.347  20
  -6 -11   8 3297.58 830.775   9
   6  11   9 50115.6 3092.73  20
  -6 -11   9 48456.8 2982.30   9
   6  11  10 20825.4 1874.88  20
  -6 -11  10 22529.5 1980.84   9
   6  11  11 20798.8 1670.87  20
  -6 -11  11 20810.1 1804.98   9
  -6 -11  12 1421.78 523.872   9
  -6  12  10 2691.42 781.573  11
   6 -12  10 5434.66 900.850   6
  -6  12   9 18081.0 2028.67  11
   6 -12   9 20300.0 1913.63   6
  -6  12   8 46892.5 3407.54  11
   6 -12   8 46048.3 3064.06   6
  -6  12   7 36671.1 3123.72  11
   6 -12   7 42042.3 3063.55   6
   6  12  -6 14183.9 1550.61  20
   6 -12   6 18460.6 2181.63   6
   6  12  -5-308.958 435.746  20
   6 -12   5-553.849 615.383   6
   6  12  -4 4004.15 945.429  20
   6 -12   4 3917.59 1061.30   6
   6  12  -3 5155.06 1060.39  20
  -6  12   3 3903.84 1045.13   7
   6 -12   3 3902.48 1097.31   6
   6  12  -2 1635.88 635.864  20
  -6  12   2 768.774 543.314   7
   6 -12   2 1845.93 753.222   6
   6  12  -1 3371.77 854.574  20
  -6  12   1 3445.70 1049.75   7
   6 -12   1 4879.52 1184.03   6
   6  12   0 31938.7 2681.46  20
  -6  12   0 31698.7 2887.80   7
   6 -12   0 36533.2 3300.24   6
   6  12   1 5105.09 1075.62  20
  -6  12  -1 5664.54 1267.94   7
   6 -12  -1 5926.08 1337.03   6
   6  12   2 641.584 369.270  20
  -6  12  -2 120.550 456.290   7
   6 -12  -2 1410.73 708.879   6
   6  12   3 3388.18 924.436  20
  -6  12  -3 3157.94 992.452   7
   6  12   4 5245.56 1065.03  20
  -6  12  -4 4571.50 1132.89   7
   6  12   5-1.81297 335.732  20
  -6  12  -5 110.114 452.880   7
   6  12   6 17880.4 1849.93  20
  -6  12  -6 15612.0 1933.46   7
   6  12   7 35110.4 2462.88  20
  -6  12  -7 33141.5 2688.30   7
   6  12   8 42172.1 2539.92  20
  -6  12  -8 39249.7 2815.57   7
   6  12   9 16328.0 1461.23  20
  -6  12  -9 19445.8 1869.46   7
  -6  13   7 3438.25 854.207  11
   6 -13   7 2228.25 671.391   6
  -6  13   6 14323.4 1684.95  11
   6 -13   6 15778.4 1723.80   6
   6  13  -5 2108.36 569.701  20
   6 -13   5 1994.22 726.271   6
   6  13  -4 17400.7 1583.99  20
   6 -13   4 20284.5 2106.95   6
   6  13  -3 2420.18 653.754  20
   6 -13   3 3361.08 967.238   6
   6  13  -2 4652.49 893.097  20
   6 -13   2 6601.09 1290.87   6
   6  13  -1 24754.3 2065.99  20
  -6  13   1 25468.8 2357.64   7
   6 -13   1 25948.6 2448.00   6
   6  13   0 2216.78 629.735  20
  -6  13   0 1740.78 682.525   7
   6 -13   0 1595.06 656.859   6
   6  13   1 23688.5 2009.40  20
  -6  13  -1 22420.7 2202.97   7
   6 -13  -1 25435.6 2304.01   6
   6  13   2 3417.50 722.482  20
  -6  13  -2 2467.05 768.925   7
   6  13   3 1402.79 466.186  20
  -6  13  -3 1738.37 591.279   7
   6  13   4 18193.9 1665.58  20
  -6  13  -4 18646.5 1908.11   7
   6  13   5 369.772 267.154  20
  -6  13  -5 465.714 371.589   7
   6  13   6 15256.8 1395.02  20
  -6  13  -6 17431.3 1728.98   7
   7   0   0 999.508 720.533  15
   7   0   0-365.847 915.560   5
   7   0  -1 354201. 10995.6  15
   7   0   1 358230. 14384.2   5
   7   0  -1 356002. 14279.6   5
   7   0  -2 2121.01 926.223  15
   7   0  -2 2569.40 1266.01   5
   7   0  -3 4251.12 1253.78  15
   7   0  -3 5660.16 1816.22   5
   7   0  -4 48456.4 4197.56  15
   7   0  -4 46215.8 5174.32   5
   7   0  -5 9088.50 1860.43  15
   7   0  -5 9083.28 2371.41   5
   7   0  -6 9110.23 1874.36  15
   7   0  -6 3027.53 1465.20   5
   7   0  -7 21101.9 3040.62  15
   7   0  -7 20288.8 3707.18   5
   7   0  -8 30904.2 3717.21  15
   7   0  -8 46342.9 5596.18   5
   7   0   9 3492.49 1157.08  10
   7   0  -9 434.590 573.306  15
   7   0   9 2480.83 815.312  20
   7   0  10 7770.17 1568.08  10
   7   0  11 5065.63 1298.44  10
   7   0  12 48395.6 3950.87  10
   7   0  13 22636.1 2705.71  10
   7   0  14 4905.13 1267.30  10
   7   0  15 89383.9 5083.70  10
   7   0  16 2305.49 922.792  10
   7   0  17 13428.4 1849.03  10
   7   0  18 2026.78 695.174  10
  -7   0  18 1999.54 796.385   9
   7   0  19 19321.7 1909.97  10
  -7   0  19 17271.1 1717.34   9
   7   0  20 3570.10 795.375  10
   7  -1  20 3129.32 718.671  10
   7  -1  19 1167.89 523.316  10
   7  -1  18 54206.3 3374.92  10
   7  -1  17 3169.52 943.662  10
   7  -1  16 40602.1 3287.71  10
   7  -1  15 1112.93 771.191  10
   7  -1  14 3890.52 1181.64  10
   7  -1  13 46474.0 3861.08  10
   7  -1  12 14091.0 2224.57  10
   7  -1  11 21817.8 2677.02  10
   7  -1  10 14795.3 2219.90  10
   7  -1   9 31265.0 3114.32  10
   7   1  -8 15657.1 2644.04  15
   7   1  -8 27903.9 4804.20   4
   7   1  -7 38945.4 4060.42  15
   7   1  -7 42022.1 5751.39   4
   7   1  -6 5352.57 1510.78  15
   7   1  -6 4182.92 1760.77   4
   7   1  -5 6428.75 1650.90  15
   7   1  -5 9550.84 2278.95   5
   7   1  -5 7090.64 2302.56   4
   7   1  -4 36312.3 3639.02  15
   7   1  -4 38925.3 4532.47   5
   7   1  -4 38342.1 4960.60   4
   7   1  -3 74585.4 5195.79  15
   7   1  -3 66287.5 5883.52   5
   7   1  -2 134122. 6873.86  15
   7  -1   2 134099. 9181.08   5
   7   1  -2 135537. 8445.70   5
   7   1  -1 12458.2 2137.24  15
   7   1  -1 9629.06 2248.74   5
   7  -1   1 6727.53 2197.06   5
   7   1   0 8680.25 1795.99  15
   7   1   0 8745.11 2259.09   5
   7  -1   0 8672.50 2266.20   5
   7  -1  -1 11957.9 2128.15  15
   7   1   1 13157.5 2142.95  15
   7  -1  -1 7541.70 2251.14   5
   7  -1  -2 149060. 7191.12  15
   7  -1  -2 139521. 9262.52   5
   7  -1  -3 64099.6 4758.98  15
   7  -1  -3 55502.1 5876.57   5
   7  -1  -4 39592.5 3809.74  15
   7  -1  -4 43490.5 5242.25   5
   7  -1  -5 10871.3 2087.36  15
   7  -1  -5 8585.58 2343.43   5
   7  -1  -6 7056.16 1634.38  15
   7  -1  -6 10371.3 2630.28   5
   7  -1  -7 24918.6 3261.32  15
   7  -1  -7 33407.4 4854.99   5
   7  -1  -8 21387.8 3125.59  15
   7  -1  -8 16544.8 3445.85   5
   7   1   9 26286.7 2771.16  10
   7   1   9 24025.6 2424.24  20
   7  -1  -9 23598.6 4209.92   5
   7   1  10 10507.7 1859.66  10
   7   1  10 12099.6 1731.67  20
   7   1  11 23125.8 2695.08  10
   7   1  11 24372.4 2433.88  20
   7   1  12 12244.1 1976.44  10
   7   1  13 50429.0 3963.91  10
   7   1  14 7789.89 1588.67  10
   7   1  15 151.745 486.143  10
   7   1  16 35134.9 3088.15  10
   7   1  17 1486.05 566.840  10
   7   1  18 51791.7 3329.34  10
  -7  -1  18 54148.1 3429.64   9
   7   1  19 1247.15 524.845  10
  -7  -1  19 515.293 290.644   9
   7   1  20 3983.68 807.683  10
   7  -2  20 7955.65 1054.69  10
   7  -2  19 5513.37 976.294  10
   7  -2  18 7279.59 1223.85  10
   7  -2  17 16577.5 1950.29  10
   7  -2  16 690.454 588.339  10
   7  -2  15 24537.5 2608.89  10
   7  -2  14 20552.6 2498.56  10
   7  -2  13 13595.2 2060.52  10
   7  -2  12 3986.10 1125.83  10
   7  -2  11 30566.2 3142.41  10
   7  -2  10 56711.7 4301.65  10
   7  -2   9 32748.1 3196.11  10
   7  -2   9 41124.0 3444.34   6
   7   2  -8 15917.3 2684.43  15
   7   2  -7 1381.24 924.386  15
   7   2  -7-1254.45 1047.70   4
   7   2  -6 45307.9 4326.01  15
   7   2  -6 48884.1 6019.13   4
   7   2  -5 29234.0 3347.70  15
   7   2  -5 27927.1 4415.82   4
   7   2  -4 56820.4 4646.51  15
   7   2  -4 58533.5 6082.05   4
   7   2  -3 9837.10 1936.27  15
   7   2  -3 10029.8 2355.82   4
   7   2  -2 14333.8 2331.88  15
   7  -2   2 12673.4 3080.03   5
   7   2  -2 17767.1 3180.23   4
   7   2  -1 138800. 7052.45  15
   7  -2   1 128625. 9246.62   5
   7   2   0 5574.05 1439.04  15
   7  -2   0 6129.79 2070.65   5
   7   2   1 161428. 7670.82  15
   7  -2  -1 154256. 10039.2   5
   7   2   2 18352.4 2641.17  15
   7  -2  -2 14205.4 3182.56   5
   7  -2  -3 12988.1 2159.24  15
   7  -2  -3 13170.2 3038.22   5
   7  -2  -4 55919.4 4585.39  15
   7  -2  -4 51695.2 5909.36   5
   7  -2  -5 25983.0 3186.23  15
   7  -2  -5 30039.1 4585.74   5
   7  -2  -6 40029.6 4062.78  15
   7  -2  -6 43880.6 5622.49   5
   7  -2  -7 3020.13 1530.90   5
   7  -2  -8 15046.5 3388.78   5
   7   2   9 41139.1 3191.44  20
   7   2   9 23123.5 2511.75  10
   7   2  10 60612.9 4149.95  10
   7   2  10 56426.3 3741.52  20
   7   2  11 26632.6 2845.03  10
   7   2  11 32489.4 2857.32  20
   7   2  12 954.242 552.072  10
   7   2  12 2034.28 760.572  20
   7   2  13 13664.6 2041.29  10
   7   2  14 25658.3 2739.50  10
   7   2  15 28671.1 2821.25  10
   7   2  16 1273.11 637.638  10
   7   2  17 20081.7 2172.43  10
  -7  -2  17 19741.0 2219.17   9
   7   2  18 8035.61 1300.93  10
  -7  -2  18 7593.29 1293.02   9
   7   2  19 3636.63 790.349  10
  -7  -2  19 3707.15 810.369   9
   7   2  20 4230.21 781.996  10
   7  -3  19 8190.16 1120.47  10
   7  -3  18 11129.0 1446.08  10
   7  -3  17 2704.49 826.975  10
   7  -3  16 9468.63 1540.44  10
   7  -3  15 7798.16 1469.58  10
   7  -3  14 1249.83 664.462  10
   7  -3  13 6952.64 1459.00  10
   7  -3  12 16242.8 2281.40  10
   7  -3  11 33594.6 3287.78  10
   7  -3  10 9781.28 1788.20  10
   7  -3  10 10810.5 1809.83   6
   7  -3   9 27164.9 2953.10  10
   7  -3   9 27031.4 2852.87   6
   7  -3   8 124877. 6120.13  10
   7  -3   8 128185. 6122.71   6
   7   3  -7 49504.0 4733.63  15
   7   3  -7 46094.8 6212.24   4
   7   3  -6 66172.9 5350.21  15
   7   3  -6 60246.4 6894.02   4
   7   3  -5 5398.60 1488.02  15
   7   3  -5 6623.00 2171.25   4
   7   3  -4 35079.1 3733.04  15
   7   3  -4 38973.6 5048.34   4
   7   3  -3 36676.8 3800.65  15
   7   3  -3 38393.3 4821.41   4
   7   3  -2 9893.32 2025.07  15
   7  -3   2 8651.96 2460.50   5
   7   3  -2 10595.9 2417.14   4
   7   3  -1 2567.07 1115.23  15
   7  -3   1 677.384 672.638   5
   7   3  -1 1621.30 752.680   4
   7   3   0 24232.6 3026.05  15
   7  -3   0 24086.2 4104.20   5
   7   3   1 3034.74 1099.08  15
   7  -3  -1 3611.57 1567.37   5
  -7   3  -2 10365.0 2105.84  16
   7   3   2 9778.53 1916.42  15
   7  -3  -2 8721.61 2424.84   5
  -7   3  -3 28517.2 3694.04  16
   7  -3  -3 26042.7 4290.61   5
  -7   3  -4 36579.5 4295.23  16
   7  -3  -4 33736.4 4924.80   5
  -7   3  -5 8469.83 2204.85  16
   7  -3  -5 7032.24 2229.89   5
  -7   3  -6 79441.2 6825.24  16
   7  -3  -6 66504.3 7024.41   5
  -7   3  -7 52015.6 5671.46  16
   7  -3  -7 57006.0 6682.46   5
   7   3   8 131984. 5724.19  10
   7   3   8 131817. 5712.55  20
   7   3   8 137127. 5924.98   6
   7   3   9 14145.6 1935.45  10
   7   3   9 25809.5 2579.89  20
   7   3  10 7705.83 1459.23  10
   7   3  10 7991.33 1460.58  20
   7   3  11 33049.1 3029.58  10
   7   3  11 33823.7 2959.09  20
   7   3  12 15885.0 2163.40  10
   7   3  12 14796.2 1928.70  20
   7   3  13 9167.39 1616.24  10
   7   3  13 8655.13 1493.30  20
   7   3  14 948.058 731.311  10
   7   3  15 11175.7 1700.81  10
  -7  -3  15 8529.82 1622.66   9
   7   3  16 9182.00 1489.20  10
  -7  -3  16 7981.49 1525.75   9
   7   3  17 2632.65 799.262  10
  -7  -3  17 1671.27 672.587   9
   7   3  18 15412.5 1707.71  10
  -7  -3  18 15816.6 1786.74   9
   7   3  19 7864.74 1124.95  10
  -7  -3  19 7195.16 1058.95   9
   7  -4  19 7927.94 994.391  10
   7  -4  18 535.422 326.849  10
   7  -4  17 15980.1 1749.47  10
   7  -4  16 7444.47 1330.60  10
   7  -4  15 15628.7 2010.18  10
   7  -4  14 3269.11 971.231  10
   7  -4  13 6382.79 1421.25  10
   7  -4  12-283.383 467.332  10
   7  -4  11 69904.5 4641.88  10
   7  -4  10 35061.7 3259.23  10
   7  -4  10 40863.4 3591.44   6
   7  -4   9 64030.1 4417.02  10
   7  -4   9 68929.2 4641.65   6
   7  -4   8 8109.40 1532.69  10
   7  -4   8 5432.60 1316.30   6
   7  -4   7 2778.36 930.726   6
   7   4  -6 27489.0 4765.41   4
  -7   4   5 102353. 6851.10  17
   7   4  -5 95733.1 6468.58  15
   7   4  -4 911.760 725.056  15
   7   4  -4 1101.41 914.107   4
  -7   4   3 32519.7 3705.33  17
   7   4  -3 31326.3 3598.29  15
   7   4  -3 30651.3 4476.68   4
   7   4  -2 6194.93 1625.05  15
   7  -4   2 6651.70 2313.20   5
   7   4  -2 8098.90 2276.53   4
   7   4  -1 29956.6 3497.35  15
   7  -4   1 30886.6 4872.84   5
   7   4   0 102.403 721.944  15
   7  -4   0 632.740 794.854   5
   7   4   1 36662.6 3814.90  15
   7  -4  -1 33878.6 4974.31   5
  -7   4  -2 1560.24 938.574  16
   7   4   2 7063.00 1696.41  15
   7  -4  -2 4370.55 2019.79   5
  -7   4  -3 35983.7 4401.43  16
   7  -4  -3 38120.2 5376.97   5
  -7   4  -4-453.914 750.797  16
   7  -4  -4-1318.20 1101.11   5
  -7   4  -5 113660. 8190.24  16
   7  -4  -5 106461. 9038.58   5
  -7   4  -6 26112.3 4048.02  16
   7   4   7 1966.07 538.543  20
   7   4   7 3799.05 981.410   6
   7   4   8 5092.42 1142.44  10
   7   4   8 4293.96 1091.90  20
   7   4   8 6404.62 1284.72   6
   7   4   9 62152.2 3937.39  10
   7   4   9 65429.5 4131.49  20
   7   4  10 36660.8 3066.96  10
   7   4  10 35489.3 3060.34  20
   7   4  11 61931.3 4048.20  20
   7   4  11 65848.1 4169.39  10
   7   4  12-484.936 448.809  10
   7   4  12 738.847 577.779  20
   7   4  13 2490.93 669.997  10
   7   4  13 2951.59 878.842  20
  -7  -4  13 5000.55 1467.61   9
   7   4  14 3717.04 1022.29  10
  -7  -4  14 4645.65 1245.18   9
   7   4  15 10926.4 1613.59  10
  -7  -4  15 10164.8 1746.73   9
   7   4  16 4072.62 954.233  10
  -7  -4  16 5439.03 1218.41   9
   7   4  17 19813.6 1908.17  10
  -7  -4  17 18958.0 2119.57   9
   7   4  18-459.314 300.144  10
  -7  -4  18 1662.66 641.606   9
  -7  -4  19 7599.21 1024.28   9
  -7   5  16 7530.25 1283.80  11
  -7   5  15 1654.99 677.413  11
   7  -5  11 12285.2 2005.66   6
   7  -5  10 14036.6 2154.93   6
   7  -5   9 31150.2 3211.02   6
   7  -5   8 86578.6 5297.02   6
   7  -5   7 10951.0 1870.30   6
   7  -5   6 107540. 5834.09   6
   7  -5   5 12824.3 2037.42   6
  -7   5   4 2968.21 1184.62  17
   7   5  -4 2976.67 1144.84  15
   7   5  -4 2047.01 1309.24   4
   7  -5   4 4885.80 1312.16   6
  -7   5   3 22811.6 3438.58  17
   7   5  -3 22908.4 3199.89  15
   7   5  -3 24727.8 4133.46   4
   7   5  -2 10290.7 2107.49  15
   7  -5   2 7709.74 2420.39   5
   7   5  -1 38837.5 4067.41  15
   7  -5   1 26457.0 4563.80   5
   7   5   0 15397.8 2571.85  15
   7  -5   0 9756.64 2708.45   5
   7   5   1 61028.0 5061.89  15
   7  -5  -1 34774.6 5141.51   5
   7  -5  -2 11912.3 3014.72   5
  -7   5  -3 22908.2 3681.81  16
   7  -5  -3 22100.8 4243.39   5
  -7   5  -4 13926.2 2950.17  16
   7   5   4 9949.99 1592.10  20
   7   5   5 15397.2 1983.11  20
   7   5   6 114473. 5440.94  20
   7   5   7 7830.54 1494.40  20
   7   5   8 74870.3 4501.47  20
   7   5   9 32246.7 2952.49  20
   7   5  10 14002.3 1967.77  20
  -7  -5  10 12931.8 2156.90   9
   7   5  11 11432.1 1776.84  20
  -7  -5  11 11300.6 2019.38   9
   7   5  12 19906.8 2268.92  20
  -7  -5  12 18767.9 2538.10   9
   7   5  13 1045.87 595.688  20
  -7  -5  13 1505.38 859.799   9
   7   5  14 9663.68 1497.09  20
  -7  -5  14 11486.9 1897.02   9
  -7  -5  15 176.828 510.370   9
  -7  -5  16 7510.55 1407.37   9
  -7  -5  17 20688.8 2052.73   9
  -7  -5  18 1470.40 558.318   9
  -7  -5  19 2053.84 528.979   9
  -7   6  17 2785.73 719.069  11
  -7   6  16 19514.8 1956.48  11
  -7   6  15 8079.46 1415.26  11
  -7   6  14 16742.7 2052.46  11
  -7   6  13 13359.6 1916.60  11
  -7   6  12 7882.79 1545.95  11
   7  -6  11 62251.1 4505.66   6
   7  -6  10 1144.40 566.105   6
   7  -6   9 22545.3 2766.64   6
   7  -6   8 21562.0 2685.16   6
   7  -6   7 34031.9 3409.34   6
   7  -6   6 635.333 547.297   6
   7  -6   5 30100.6 3198.58   6
   7  -6   4 19253.7 2532.32   6
   7  -6   3 61584.5 4529.27   6
   7  -6   2 6089.57 1475.71   6
   7   6  -1 26940.8 2680.39  20
   7  -6   1 26373.9 2973.71   6
   7   6   0 185604. 6903.85  20
   7  -6   0 152031. 7121.82   6
   7   6   1 16762.0 2072.63  20
   7  -6  -1 19219.9 2506.21   6
   7   6   2 3104.26 860.259  20
   7  -6  -2 4559.73 1249.44   6
   7   6   3 59236.1 3906.22  20
   7   6   4 17939.9 2160.14  20
   7   6   5 43971.3 3410.43  20
   7   6   6 455.135 549.701  20
  -7  -6   6 2283.95 957.704   9
   7   6   7 29612.8 2862.40  20
  -7  -6   7 34499.5 3540.89   9
   7   6   8 23632.3 2600.43  20
  -7  -6   8 26002.6 3087.15   9
   7   6   9 21156.7 2431.44  20
  -7  -6   9 22665.4 2904.19   9
   7   6  10 1566.35 883.571  20
  -7  -6  10 1414.89 977.229   9
   7   6  11 55945.7 3878.60  20
  -7  -6  11 54363.6 4359.48   9
   7   6  12 5654.46 1227.56  20
  -7  -6  12 6232.92 1465.30   9
   7   6  13 18911.2 2151.42  20
  -7  -6  13 16734.7 2287.80   9
   7   6  14 18289.6 1979.96  20
  -7  -6  14 19005.4 2354.03   9
  -7  -6  15 8530.03 1476.83   9
  -7  -6  16 20386.7 2074.95   9
  -7  -6  17 1824.93 588.519   9
  -7  -6  18 11388.9 1208.51   9
  -7   7  16 8962.36 1240.43  11
  -7   7  15 8121.32 1282.99  11
  -7   7  14 9192.01 1506.13  11
  -7   7  13 9145.46 1555.66  11
  -7   7  12 19403.8 2421.59  11
   7  -7  12 22298.1 2499.41   6
  -7   7  11 3171.48 1022.66  11
   7  -7  11 2028.31 930.273   6
  -7   7  10 30295.6 3214.38  11
   7  -7  10 33666.2 3297.13   6
  -7   7   9 1089.24 580.857  11
   7  -7   9 2843.48 998.183   6
   7  -7   8 4842.07 1281.24   6
   7  -7   7 12347.0 2097.80   6
   7  -7   6 40851.2 3767.43   6
   7  -7   5 3424.13 1144.46   6
   7  -7   4 49338.3 4184.18   6
   7  -7   3 54087.8 4408.62   6
   7   7  -2 7651.13 1460.18  20
   7  -7   2 8111.54 1705.97   6
   7   7  -1 64617.3 4244.04  20
   7  -7   1 50216.6 4292.63   6
   7   7   0 723.690 508.490  20
   7  -7   0-426.946 805.813   6
   7   7   1 61492.2 4092.71  20
   7  -7  -1 47819.5 4179.60   6
   7   7   2 11840.0 1802.75  20
   7  -7  -2 8521.57 1770.13   6
   7   7   3 57703.8 3974.15  20
   7   7   4 57020.0 3976.77  20
   7   7   5 4038.28 1087.51  20
   7   7   6 40429.1 3383.44  20
  -7  -7   6 40531.6 3633.62   9
   7   7   7 6307.18 1387.38  20
  -7  -7   7 7924.40 1687.35   9
   7   7   8 2985.13 983.717  20
  -7  -7   8 1608.89 865.154   9
   7   7   9 3410.52 1024.19  20
  -7  -7   9 1752.01 897.915   9
   7   7  10 37791.0 3236.58  20
  -7  -7  10 33107.0 3356.94   9
   7   7  11 1369.79 584.735  20
  -7  -7  11 1483.02 788.582   9
   7   7  12 19885.3 2205.52  20
  -7  -7  12 18036.5 2343.63   9
   7   7  13 9384.31 1456.69  20
  -7  -7  13 10862.3 1814.71   9
   7   7  14 11343.7 1491.84  20
  -7  -7  14 10929.5 1655.10   9
  -7  -7  15 9619.46 1514.76   9
  -7  -7  16 13634.1 1555.14   9
  -7  -7  17 34991.5 2176.60   9
  -7   8  16 13641.8 1540.37  18
  -7   8  15 23136.7 2013.90  11
  -7   8  14 10132.6 1518.59  11
  -7   8  13 40187.5 3180.26  11
  -7   8  12 1113.56 646.447  11
   7  -8  12 366.639 580.162   6
  -7   8  11 1902.15 886.471  11
   7  -8  11 3417.17 1075.26   6
  -7   8  10 3063.63 1064.26  11
   7  -8  10 4669.31 1258.11   6
  -7   8   9 12542.3 2119.53  11
   7  -8   9 13865.3 2128.22   6
  -7   8   8 7518.69 1658.21  11
   7  -8   8 6390.93 1421.17   6
   7  -8   7 6077.01 1454.43   6
   7  -8   6 1543.61 646.489   6
   7  -8   5 23401.1 2894.93   6
   7  -8   4 11536.1 2111.34   6
   7   8  -3 15173.5 2110.67  20
   7  -8   3 11981.9 2120.13   6
   7   8  -2 61035.4 4241.13  20
   7  -8   2 45115.4 4134.06   6
   7   8  -1 29057.9 2900.66  20
   7  -8   1 23546.8 3030.10   6
   7   8   0 37881.6 3305.66  20
   7  -8   0 30485.8 3456.76   6
   7   8   1 26747.2 2764.11  20
   7  -8  -1 22069.4 3000.10   6
   7   8   2 58194.0 4061.09  20
   7  -8  -2 52981.8 4502.31   6
   7   8   3 14678.2 2049.64  20
   7   8   4 9444.92 1591.32  20
   7   8   5 22332.8 2526.82  20
   7   8   6 652.202 577.408  20
   7   8   7 8188.07 1516.24  20
  -7  -8   7 8430.57 1611.10   9
   7   8   8 4609.70 1236.71  20
  -7  -8   8 3316.53 1119.56   9
   7   8   9 12234.8 1874.33  20
  -7  -8   9 13929.5 2137.11   9
   7   8  10 4177.57 1014.48  20
  -7  -8  10 5701.16 1362.22   9
   7   8  11 4211.08 1005.49  20
  -7  -8  11 5895.99 1356.98   9
   7   8  12 606.273 435.943  20
  -7  -8  12 127.468 451.834   9
   7   8  13 40153.7 2769.58  20
  -7  -8  13 43070.8 3150.21   9
   7   8  14 11894.0 1384.14  20
  -7  -8  14 12038.6 1559.52   9
  -7  -8  15 27993.0 2164.70   9
  -7  -8  16 14062.3 1381.41   9
  -7   9  14 1226.20 564.494  11
  -7   9  13 1283.78 602.932  11
  -7   9  12 36371.7 3057.49  11
   7  -9  12 42185.9 2988.62   6
  -7   9  11 1986.32 812.573  11
   7  -9  11 1467.48 614.262   6
  -7   9  10 15593.9 2260.28  11
   7  -9  10 16508.8 2125.20   6
  -7   9   9 12462.7 2041.30  11
   7  -9   9 13080.6 1943.28   6
  -7   9   8 8173.68 1837.91  11
   7  -9   8 7362.97 1524.63   6
   7  -9   7 29226.7 3023.27   6
   7  -9   6 1638.11 833.789   6
   7  -9   5 2904.97 930.698   6
   7   9  -4 33385.1 3115.64  20
  -7   9   4 32336.1 3324.89   7
   7  -9   4 28357.2 3190.30   6
   7   9  -3 11371.0 1814.47  20
  -7   9   3 10782.0 1886.46   7
   7  -9   3 12522.8 2179.64   6
   7   9  -2 18227.6 2352.96  20
  -7   9   2 21205.4 2669.32   7
   7  -9   2 15133.9 2383.89   6
   7   9  -1 31770.2 3068.38  20
  -7   9   1 30022.1 3129.73   7
   7  -9   1 29299.3 3389.34   6
   7   9   0-320.890 468.410  20
  -7   9   0-916.824 663.867   7
   7  -9   0-336.828 867.505   6
   7   9   1 31387.8 3049.54  20
   7  -9  -1 27956.7 3363.27   6
   7   9   2 17636.3 2269.52  20
   7  -9  -2 17682.4 2649.40   6
   7   9   3 10822.2 1807.17  20
   7   9   4 38939.6 3332.89  20
   7   9   5 4159.63 1130.55  20
   7   9   6 558.058 608.749  20
   7   9   7 31047.8 2925.94  20
   7   9   8 7209.27 1436.29  20
  -7  -9   8 5715.77 1221.00   9
   7   9   9 8996.15 1492.58  20
  -7  -9   9 9286.49 1568.67   9
   7   9  10 17229.5 2001.60  20
  -7  -9  10 14987.7 1920.39   9
   7   9  11 4250.82 941.998  20
  -7  -9  11 2555.06 866.613   9
   7   9  12 35695.9 2536.94  20
  -7  -9  12 38103.2 2794.70   9
   7   9  13 2132.47 590.226  20
  -7  -9  13 1990.99 712.049   9
  -7  -9  14 1749.03 575.888   9
  -7  -9  15 17178.8 1454.61   9
  -7  10  12 3970.36 960.549  11
   7 -10  12 4057.40 781.623   6
  -7  10  11 8605.38 1434.59  11
   7 -10  11 7187.07 1213.06   6
  -7  10  10 30203.9 2885.68  11
   7 -10  10 33495.7 2753.49   6
  -7  10   9 6466.91 1375.24  11
   7 -10   9 7326.80 1373.14   6
  -7  10   8 20258.8 2577.79  11
   7 -10   8 19312.4 2249.07   6
   7 -10   7 20123.1 2408.87   6
   7 -10   6 9143.49 1697.00   6
   7  10  -5 385.390 441.146  20
   7 -10   5 847.339 710.681   6
   7  10  -4 16708.6 2098.95  20
   7 -10   4 17312.0 2434.08   6
   7  10  -3 25003.8 2597.36  20
  -7  10   3 23321.6 2777.61   7
   7 -10   3 20192.2 2637.01   6
   7  10  -2 29064.0 2853.80  20
  -7  10   2 24247.3 2825.95   7
   7 -10   2 19971.4 2711.41   6
   7  10  -1 17387.9 2180.54  20
  -7  10   1 15776.7 2284.51   7
   7 -10   1 18536.9 2626.58   6
   7  10   0 205.443 482.173  20
  -7  10   0-363.888 648.716   7
   7 -10   0 248.884 538.932   6
   7  10   1 17604.0 2197.62  20
  -7  10  -1 14782.6 2137.58   7
   7 -10  -1 16502.9 2501.20   6
   7  10   2 25828.4 2685.29  20
  -7  10  -2 20187.8 2478.46   7
   7 -10  -2 25238.5 3044.74   6
   7  10   3 33426.3 3056.81  20
  -7  10  -3 24514.0 2679.68   7
   7  10   4 20159.5 2316.30  20
  -7  10  -4 18229.5 2290.66   7
   7  10   5-486.657 503.987  20
  -7  10  -5 634.033 554.501   7
   7  10   6 9157.92 1544.36  20
  -7  10  -6 8441.22 1544.34   7
   7  10   7 18886.5 2145.98  20
   7  10   8 23353.0 2305.32  20
   7  10   9 6081.97 1190.17  20
  -7 -10   9 6452.61 1145.57   9
   7  10  10 26652.1 2242.20  20
  -7 -10  10 30029.7 2359.96   9
   7  10  11 6761.77 1063.55  20
  -7 -10  11 6400.81 1076.68   9
   7  10  12 2988.00 630.802  20
  -7 -10  12 3194.31 719.831   9
  -7 -10  13 30899.9 1967.56   9
  -7  11  10 18884.0 1982.74  11
   7 -11  10 21703.1 1949.44   6
  -7  11   9 13563.7 1807.95  11
   7 -11   9 16204.4 1801.06   6
  -7  11   8 2169.70 816.529  11
   7 -11   8 2685.92 794.033   6
  -7  11   7 37651.4 3302.65  11
   7 -11   7 33845.6 2856.04   6
   7 -11   6 35166.2 3058.49   6
   7  11  -5 8237.50 1300.71  20
   7 -11   5 7658.61 1495.37   6
   7  11  -4 16255.2 1843.59  20
   7 -11   4 18591.2 2368.39   6
   7  11  -3 6188.81 1217.74  20
   7 -11   3 9262.03 1780.76   6
   7  11  -2 1918.94 661.667  20
  -7  11   2 3277.84 955.032   7
   7 -11   2 3769.47 1154.67   6
   7  11  -1 8667.22 1452.26  20
  -7  11   1 4740.16 1209.37   7
   7 -11   1 7283.59 1569.10   6
   7  11   0 845.613 535.169  20
  -7  11   0-20.4691 559.438   7
   7 -11   0 558.348 739.695   6
   7  11   1 3593.17 913.152  20
  -7  11  -1 2702.37 863.736   7
   7 -11  -1 3406.77 1055.95   6
   7  11   2 1839.09 687.616  20
  -7  11  -2 2232.67 745.458   7
   7 -11  -2 1658.93 780.854   6
   7  11   3 10654.0 1599.55  20
  -7  11  -3 10107.6 1679.46   7
   7  11   4 23803.6 2332.51  20
  -7  11  -4 19742.6 2250.80   7
   7  11   5 7847.12 1342.98  20
  -7  11  -5 6132.65 1201.71   7
   7  11   6 32607.5 2634.62  20
  -7  11  -6 27065.6 2472.45   7
   7  11   7 33281.4 2556.04  20
  -7  11  -7 33898.9 2658.69   7
   7  11   8 1266.34 624.222  20
   7  11   9 15564.0 1579.60  20
   7  11  10 17261.2 1524.57  20
  -7 -11  10 14725.7 1330.64   9
   7 -12   8 10993.2 1366.56   6
  -7  12   7 14479.0 1734.96  11
   7 -12   7 12985.5 1573.89   6
  -7  12   6 5694.56 1159.05  11
   7 -12   6 3005.21 859.997   6
   7  12  -5 12604.1 1317.13  20
   7 -12   5 11704.2 1665.22   6
   7  12  -4 16111.0 1600.25  20
   7 -12   4 15885.1 1975.37   6
   7  12  -3 23264.9 2029.09  20
   7 -12   3 23135.1 2436.47   6
   7  12  -2 2542.65 751.857  20
   7 -12   2 2537.57 888.155   6
   7  12  -1 8006.29 1257.68  20
   7 -12   1 6078.17 1315.82   6
   7  12   0 90.6020 339.911  20
  -7  12   0 418.071 433.753   7
   7 -12   0 842.264 572.525   6
   7  12   1 3934.65 908.919  20
  -7  12  -1 5052.31 1085.26   7
   7 -12  -1 6536.50 1329.87   6
   7  12   2 3434.93 805.716  20
  -7  12  -2 2114.75 722.271   7
   7  12   3 22371.2 2059.17  20
  -7  12  -3 19657.6 2030.07   7
   7  12   4 14467.0 1628.04  20
  -7  12  -4 14509.1 1721.78   7
   7  12   5 13144.9 1495.93  20
  -7  12  -5 10851.6 1446.08   7
   7  12   6 3305.45 772.745  20
  -7  12  -6 3600.95 846.362   7
   7  12   7 15106.8 1461.03  20
   7  12   8 14912.3 1333.94  20
   7 -13   4 4443.63 908.018   6
   7 -13   3 2387.03 708.627   6
   7  13  -2 10505.0 1127.70  20
   7 -13   2 14798.8 1658.26   6
   7  13  -1 582.025 310.171  20
   7  13   0 7914.35 1033.20  20
   7  13   1 27.9177 198.480  20
   7  13   2 12180.5 1273.40  20
   7  13   3 1487.16 490.989  20
   7  13   4 4047.86 698.528  20
   8   0   0 136758. 9617.46   5
   8   0  -1 68533.4 5320.08  15
   8   0  -1 71174.0 6937.40   5
   8   0  -2 665.429 807.420  15
   8   0  -2 2696.26 1537.52   5
   8   0  -3 62826.4 5150.73  15
   8   0  -3 56024.5 6152.05   5
   8   0  -4 34990.2 3872.74  15
   8   0  -4 46370.8 5658.33   5
   8   0  -5 380.100 510.992  15
   8   0  -5 2091.50 1247.17   5
   8   0  -6 3031.01 1212.03  15
   8   0   6 3093.12 1012.75  10
   8   0   6 2197.82 846.643  20
   8   0  -6 6141.54 2206.59   5
   8   0   6 3679.77 1127.71   6
   8   0   7 74755.8 4799.55  10
   8   0   7 76671.2 4525.35  20
   8   0   8 11249.7 1956.12  10
   8   0   8 7567.15 1493.90   6
   8   0   9 37510.6 3533.10  10
   8   0   9 31077.9 3019.45   6
   8   0  10 10763.5 1946.89  10
   8   0  10 9763.69 1576.38   6
   8   0  11-435.995 471.896  10
   8   0  12 835.522 592.580  10
   8   0  13 6170.70 1388.48  10
   8   0  14 15801.3 2147.74  10
   8   0  15-486.020 609.705  10
   8   0  16 20547.5 2243.98  10
   8   0  17 45616.3 3138.69  10
   8   0  18 4715.01 952.876  10
  -8   0  18 3475.25 809.834   9
   8   0  19 8699.16 1155.78  10
  -8   0  19 7386.97 986.303   9
   8  -1  19 2012.97 590.272  10
   8  -1  18 1064.09 541.047  10
  -8   1  18 1435.37 537.652   9
   8  -1  17 22867.2 2172.37  10
   8  -1  16 38666.5 3061.87  10
   8  -1  15 16.9452 412.072  10
   8  -1  14 17226.6 2278.88  10
   8  -1  13 7317.89 1591.39  10
   8  -1  12 24766.0 2858.65  10
   8  -1  11 988.590 614.695  10
   8  -1  10 41086.7 3722.93  10
   8  -1  10 51378.8 3876.24   6
   8  -1   9 8571.80 1719.73  10
   8  -1   9 14406.1 2076.34   6
   8  -1   8 13735.3 2199.70  10
   8  -1   8 17241.4 2302.42   6
   8  -1   7 11747.0 2005.94  10
   8  -1   7 5964.29 1328.74   6
   8  -1   6 32189.7 3174.09  10
   8  -1   6 37875.2 3358.21   6
   8   1  -5 13051.8 2451.64  15
   8   1  -4 9711.81 2084.65  15
   8   1  -3 29348.6 3546.65  15
   8   1  -3 35938.2 4800.28   5
   8   1  -2 35271.7 3871.82  15
   8   1  -2 34411.1 4608.35   5
   8   1  -1 34848.0 3851.68  15
   8  -1   1 36749.3 5216.25   5
   8   1   0 167210. 8386.07  15
   8  -1   0 160442. 10742.0   5
   8  -1  -1 33517.2 5014.15   5
   8  -1  -2 40749.8 5527.40   5
   8  -1  -3 32066.4 3708.58  15
   8  -1  -3 34995.2 5041.04   5
   8  -1  -4 6659.31 1741.41  15
   8  -1  -4 12714.2 2961.58   5
   8  -1  -5 10552.1 2192.90  15
   8  -1  -5 14402.4 3168.94   5
   8   1   6 26826.3 2754.93  10
   8  -1  -6 27592.3 3641.98  15
   8   1   6 29944.0 2807.68  20
   8  -1  -6 20310.3 4138.46   5
   8   1   6 28837.9 2913.59   6
   8   1   7 5937.85 1384.76  10
   8   1   7 6461.31 1287.33  20
   8   1   7 3030.33 908.711   6
   8   1   8 17389.1 2335.19  10
   8   1   8 13769.2 1887.27  20
   8   1   9 10082.3 1687.89  20
   8   1   9 10027.8 1860.39  10
   8   1   9 6185.72 1279.24   6
   8   1  10 38307.5 3487.40  10
   8   1  11 1048.61 780.330  10
   8   1  12 22563.7 2671.44  10
   8   1  13 6996.55 1503.77  10
   8   1  14 16304.8 2187.09  10
   8   1  15 223.090 559.471  10
   8   1  16 40843.8 3149.46  10
   8   1  17 19412.0 2040.13  10
  -8  -1  17 23064.0 2288.64   9
   8   1  18 989.912 493.811  10
  -8  -1  18 1105.85 567.774   9
   8   1  19 1681.72 530.719  10
  -8  -1  19 1155.24 430.420   9
   8  -2  19 16939.3 1496.29  10
   8  -2  18 1148.72 449.025  10
   8  -2  17 28214.9 2364.83  10
   8  -2  16 2921.77 849.684  10
   8  -2  15 9836.68 1605.13  10
   8  -2  14 406.614 514.309  10
   8  -2  13 11209.1 1860.87  10
   8  -2  12 4654.38 1277.62  10
   8  -2  11 18228.7 2473.58  10
   8  -2  10 5908.96 1485.45  10
   8  -2  10 7028.93 1574.19   6
   8  -2   9 73442.7 5004.29  10
   8  -2   9 87705.1 5224.72   6
   8  -2   8 36397.8 3482.06  10
   8  -2   8 42265.3 3630.47   6
   8  -2   7 60939.2 4484.97  10
   8  -2   7 64359.1 4478.07   6
   8  -2   6 4990.98 1317.60  10
   8  -2   6 2704.69 897.727   6
   8  -2   5 51291.5 3979.09   6
   8   2  -4 11869.6 2303.15  15
   8   2  -3 23629.1 3176.96  15
   8   2  -2 2125.64 957.563  15
   8   2  -1 54241.6 4838.86  15
   8  -2   1 45722.7 5971.61   5
   8   2   0 8452.81 1934.33  15
   8  -2   0 11096.0 2981.03   5
   8   2   1 46374.8 4460.83  15
   8  -2  -1 43941.6 5852.34   5
   8  -2  -2 6655.60 2311.49   5
   8  -2  -3 26192.5 4563.00   5
   8  -2  -4 8356.54 2588.56   5
   8  -2  -5 53930.5 5108.00  15
   8  -2  -5 52592.0 6412.65   5
   8   2   5 63929.7 4308.09   6
   8   2   6 3224.97 936.839  10
   8   2   6 4427.52 979.849  20
   8   2   6 2389.71 920.108   6
   8   2   7 56893.8 3941.03  10
   8   2   7 61729.9 4019.14  20
   8   2   8 41193.5 3431.27  10
   8   2   8 42437.3 3347.06  20
   8   2   8 31233.9 2956.45   6
   8   2   9 67668.9 4483.11  10
   8   2   9 63668.4 4097.28  20
   8   2   9 69330.3 4318.23   6
   8   2  10 5558.63 1194.06  20
   8   2  10 6031.00 1324.57  10
   8   2  11 15743.1 2223.84  10
   8   2  11 15662.9 2025.17  20
   8   2  12 4440.10 1186.23  10
   8   2  13 9534.25 1670.48  10
   8   2  14 2149.83 927.920  10
   8   2  15 8181.48 1450.98  10
   8   2  16 3375.23 990.436  10
  -8  -2  16 3579.35 1045.60   9
   8   2  17 27306.5 2339.94  10
  -8  -2  17 31110.3 2604.15   9
   8   2  18 1007.70 419.946  10
  -8  -2  18 2325.73 672.631   9
   8   2  19 11862.2 1262.51  10
  -8  -2  19 17325.8 1496.15   9
   8  -3  18 1315.98 504.806  10
   8  -3  17 4763.03 967.682  10
   8  -3  16 21811.6 2164.11  10
   8  -3  15 5172.19 1129.19  10
   8  -3  14 9599.18 1605.01  10
   8  -3  13 12663.5 1937.00  10
   8  -3  12 36015.4 3329.67  10
   8  -3  11 19484.4 2525.48  10
   8  -3  11 22082.1 2625.59   6
   8  -3  10 42799.2 3770.11  10
   8  -3  10 47560.3 3896.66   6
   8  -3   9 37528.9 3546.38  10
   8  -3   9 35899.8 3404.88   6
   8  -3   8 49652.4 4064.29  10
   8  -3   8 52986.6 4124.42   6
   8  -3   7 63719.3 4499.36  10
   8  -3   7 61625.8 4445.50   6
   8  -3   6 25471.6 2856.79  10
   8  -3   6 25269.7 2850.48   6
   8  -3   5 5531.53 1301.28  10
   8  -3   5 5439.36 1342.34   6
   8   3  -4 28180.2 4505.81   4
   8  -3   4 29344.5 3001.35   6
   8   3  -3 18494.3 2858.34  15
   8   3  -3 11165.2 2856.31   4
   8   3  -2 19677.3 2955.95  15
   8   3  -1 12574.8 2340.36  15
   8  -3   1 15620.1 3540.76   5
   8   3   0 99210.8 6641.55  15
   8  -3   0 89532.7 8548.33   5
   8   3   1 6000.46 1691.15  15
   8  -3  -1 5314.42 2233.44   5
   8  -3  -2 24609.9 4443.37   5
   8  -3  -3 13363.0 3304.28   5
   8   3   4 28375.5 2606.14  10
   8   3   4 26747.6 2633.00  20
   8   3   4 33631.1 3117.63   6
   8   3   5 3081.43 884.943  10
   8   3   5 3265.42 921.366  20
   8   3   5 2996.69 936.968   6
   8   3   6 25242.8 2575.25  20
   8   3   6 24545.6 2661.23   6
   8   3   7 60910.7 3993.98  10
   8   3   7 58779.9 3950.50  20
   8   3   7 65763.5 4257.94   6
   8   3   8 56372.5 3880.13  10
   8   3   8 56326.2 3841.36  20
   8   3   8 54048.8 3823.23   6
   8   3   9 29594.6 2869.51  10
   8   3   9 29781.9 2850.81  20
   8   3   9 34609.9 3012.68   6
   8   3  10 42661.7 3469.59  10
   8   3  10 44986.3 3477.62  20
   8   3  11 15510.2 2130.10  10
   8   3  11 13203.7 1873.58  20
   8   3  12 38952.4 3321.72  10
   8   3  12 34576.2 2950.61  20
   8   3  13 15671.0 2056.81  10
   8   3  14 12234.1 1793.53  10
   8   3  15 2917.01 884.323  10
  -8  -3  15 6237.42 1371.00   9
   8   3  16 27163.9 2402.25  10
  -8  -3  16 29851.1 2690.75   9
   8   3  17 3365.48 775.499  10
  -8  -3  17 4574.71 1052.25   9
   8   3  18 2026.14 611.093  10
  -8  -3  18 1960.31 633.081   9
   8  -4  17 5312.75 914.803  10
   8  -4  16 958.968 519.171  10
   8  -4  15-20.2892 298.625  10
   8  -4  14 26359.0 2550.00  10
   8  -4  13 7015.57 1453.53  10
   8  -4  12 10007.6 1782.68  10
   8  -4  11 3062.71 1113.65  10
   8  -4  11 3774.62 998.786   6
   8  -4  10 41886.8 3650.17  10
   8  -4  10 41409.9 3666.80   6
   8  -4   9 47200.5 3862.43  10
   8  -4   9 50730.0 4098.17   6
   8  -4   8 23576.3 2734.69  10
   8  -4   8 22828.9 2732.73   6
   8  -4   7 70749.6 4672.00  10
   8  -4   7 67031.7 4754.34   6
   8  -4   6 40639.7 3543.44  10
   8  -4   6 39991.7 3649.18   6
   8  -4   5 20054.3 2458.65  10
   8  -4   5 20887.9 2638.60   6
   8  -4   4 29401.2 2907.04  10
   8   4  -4 27116.0 3043.31  19
   8  -4   4 27036.2 2975.82   6
   8   4  -3 11974.6 2058.73  19
   8  -4   3 11880.6 1971.77   6
   8   4  -2 26134.3 2957.60  19
   8   4  -2 21862.8 2425.13   6
   8  -4   2 18752.5 2465.65   6
   8   4  -1 5418.40 1362.62  19
   8   4  -1 6049.14 1327.77   6
   8  -4   1 2996.52 929.202   6
   8   4   0 14865.2 2083.67   6
   8   4   1 3908.19 1106.13   6
   8   4   2 22727.0 2435.66  20
   8   4   2 20553.6 2426.00   6
   8   4   3 7217.12 1378.33  20
   8   4   3 9996.85 1741.80   6
   8   4   4 36167.2 2899.09  10
   8   4   4 32872.8 2926.59  20
   8   4   4 38668.9 3354.46   6
   8   4   5 14076.8 1801.78  10
   8   4   5 14327.4 1907.36  20
   8   4   5 17182.3 2251.55   6
   8   4   6 37773.1 3051.31  10
   8   4   6 39430.9 3268.44  20
   8   4   6 42042.6 3461.83   6
   8   4   7 64280.3 4015.08  10
   8   4   7 62527.2 4073.48  20
   8   4   7 67864.3 4347.83   6
   8   4   8 20072.1 2295.81  10
   8   4   8 20633.6 2385.71  20
   8   4   8 23211.5 2514.40   6
   8   4   9 42699.6 3327.61  10
   8   4   9 39116.8 3233.14  20
   8   4  10 36951.9 3107.07  10
   8   4  10 35099.4 3046.95  20
   8   4  11 2846.46 902.657  10
   8   4  11 2547.79 807.931  20
   8   4  12 12556.5 1819.13  10
   8   4  12 9837.98 1598.00  20
   8   4  13 6815.37 1301.27  10
   8   4  13 7288.81 1403.51  20
  -8  -4  13 5680.76 1360.90   9
   8   4  14 22416.4 2266.69  10
  -8  -4  14 23417.3 2628.54   9
   8   4  15-291.651 354.374  10
  -8  -4  15 347.304 638.220   9
   8   4  16 666.919 486.696  10
  -8  -4  16 1394.34 699.165   9
   8   4  17 3773.79 741.649  10
  -8  -4  17 5098.14 989.523   9
  -8  -4  18 14696.2 1456.93   9
   8  -5  11 15719.8 2271.97   6
   8  -5  10 18979.7 2497.72   6
   8  -5   9 23988.2 2858.69   6
   8  -5   8 7359.27 1639.91   6
   8  -5   7 30253.7 3243.70   6
   8  -5   6 7870.30 1707.91   6
   8  -5   5 4452.75 1285.55   6
   8  -5   4 8819.31 1706.39   6
   8  -5   3 44811.3 3947.90   6
   8  -5   2 54937.5 4350.63   6
   8  -5   1 30754.5 3228.31   6
   8   5   0 5915.50 1247.97  20
   8  -5   0 2683.12 1050.52   6
   8   5   1 18908.9 2226.96  20
   8  -5  -1 25319.8 2887.59   6
   8   5   2 55372.6 3811.37  20
   8  -5  -2 46403.2 3839.05   6
   8   5   3 48782.2 3613.77  20
   8   5   4 10497.2 1678.68  20
   8   5   5 4295.72 1092.56  20
   8   5   6 7792.09 1530.45  20
   8   5   7 30154.7 2877.21  20
   8   5   8 5754.43 1306.99  20
   8   5   9 23170.0 2512.11  20
  -8  -5   9 20169.1 2689.10   9
   8   5  10 15280.9 2046.20  20
  -8  -5  10 18533.3 2535.94   9
   8   5  11 19232.2 2245.69  20
  -8  -5  11 19623.1 2552.03   9
   8   5  12 24898.5 2490.14  20
  -8  -5  12 19148.2 2484.77   9
   8   5  13 16144.8 1967.71  20
  -8  -5  13 12725.3 1927.39   9
  -8  -5  14 6709.87 1394.76   9
  -8  -5  15 8021.00 1368.91   9
  -8  -5  16 5829.86 1116.80   9
  -8  -5  17 8681.87 1197.89   9
  -8  -5  18 8181.11 996.524   9
   8  -6  12 637.158 428.781   6
   8  -6  11 15266.0 2197.78   6
   8  -6  10 1265.71 752.569   6
   8  -6   9 12634.9 2037.20   6
   8  -6   8 18263.5 2555.37   6
   8  -6   7 22093.9 2789.19   6
   8  -6   6 1574.65 823.171   6
   8  -6   5 44795.1 4014.73   6
   8  -6   4 5156.57 1372.74   6
   8  -6   3 9280.45 1848.26   6
   8  -6   2 25160.8 3077.55   6
   8   6  -1 31113.9 2934.43  20
   8  -6   1 26869.4 3149.85   6
   8   6   0-311.296 669.440  20
   8  -6   0-248.018 795.508   6
   8   6   1 34621.8 3051.40  20
   8  -6  -1 26923.2 3103.02   6
   8   6   2 27114.6 2713.35  20
   8  -6  -2 27389.8 3097.52   6
   8   6   3 12841.3 1868.37  20
   8   6   4 6016.77 1358.90  20
   8   6   5 47017.6 3590.92  20
   8   6   6 1906.07 731.436  20
   8   6   7 23288.9 2520.78  20
  -8  -6   7 22981.9 2853.17   9
   8   6   8 22870.9 2512.83  20
  -8  -6   8 23493.8 2893.33   9
   8   6   9 20727.0 2392.09  20
  -8  -6   9 24119.2 2944.20   9
   8   6  10 1113.94 679.741  20
  -8  -6  10 1681.86 1062.13   9
   8   6  11 20936.2 2280.23  20
  -8  -6  11 19575.0 2512.92   9
   8   6  12 906.855 569.266  20
  -8  -6  12 475.896 453.365   9
   8   6  13 1721.30 656.063  20
  -8  -6  13 2245.87 895.062   9
  -8  -6  14 3231.88 992.826   9
  -8  -6  15 29620.4 2472.20   9
  -8  -6  16 6752.76 1104.52   9
  -8  -6  17 905.202 403.484   9
   8  -7  12 30300.6 2786.06   6
   8  -7  11 10654.0 1763.05   6
   8  -7  10 221.100 387.705   6
   8  -7   9 3962.68 1184.57   6
   8  -7   8 1512.81 819.220   6
   8  -7   7 5030.65 1347.78   6
   8  -7   6 24833.9 2988.26   6
   8  -7   5 1083.14 684.164   6
   8  -7   4 23925.3 2989.13   6
   8  -7   3 5354.65 1507.03   6
   8   7  -2 90979.7 5144.06  20
   8  -7   2 60993.2 4897.42   6
   8   7  -1 25072.4 2690.25  20
   8  -7   1 19875.7 2840.23   6
   8   7   0 1108.30 356.719  20
   8  -7   0 714.916 522.935   6
   8   7   1 25638.3 2673.60  20
   8  -7  -1 23467.3 3078.00   6
   8   7   2 69320.6 4373.33  20
   8  -7  -2 61792.0 4838.28   6
   8   7   3 3646.49 1033.07  20
   8   7   4 24715.8 2629.16  20
   8   7   5 3321.83 1034.79  20
   8   7   6 25752.4 2678.16  20
   8   7   7 2754.33 882.762  20
  -8  -7   7 2306.91 905.855   9
   8   7   8 1620.84 721.570  20
  -8  -7   8 2792.37 1134.37   9
   8   7   9 5609.64 1318.98  20
  -8  -7   9 4663.07 1276.13   9
   8   7  10 1345.70 687.186  20
  -8  -7  10 846.722 697.915   9
   8   7  11 6193.61 1222.67  20
  -8  -7  11 5323.13 1274.17   9
   8   7  12 30615.9 2577.16  20
  -8  -7  12 28897.8 2765.70   9
   8   7  13 4882.26 984.989  20
  -8  -7  13 4104.37 955.201   9
  -8  -7  14 20013.7 1982.40   9
  -8  -7  15 14954.6 1592.10   9
  -8  -7  16 9473.94 1121.00   9
   8  -8  12 2201.01 637.654   6
   8  -8  11 33623.8 2918.92   6
   8  -8  10 20397.0 2374.20   6
   8  -8   9 1464.28 683.072   6
   8  -8   8 10280.5 1805.62   6
   8  -8   7 1632.53 832.794   6
   8  -8   6 19414.4 2614.22   6
   8  -8   5 54924.4 4413.06   6
   8  -8   4 9835.61 1934.94   6
   8  -8   3 17921.3 2588.98   6
   8   8  -2 16319.5 2213.24  20
   8  -8   2 16214.9 2545.73   6
   8   8  -1 21401.8 2505.04  20
   8  -8   1 13266.3 2388.39   6
   8   8   0 2429.96 777.560  20
   8  -8   0 2698.70 1204.62   6
   8   8   1 14052.4 1982.69  20
   8  -8  -1 13269.2 2345.19   6
   8   8   2 20238.1 2398.31  20
   8  -8  -2 14482.0 2361.35   6
   8   8   3 20741.7 2392.98  20
   8   8   4 10704.1 1775.97  20
   8   8   5 57649.6 3942.00  20
   8   8   6 22654.5 2500.16  20
   8   8   7 3176.04 942.062  20
   8   8   8 11253.5 1689.73  20
  -8  -8   8 9133.36 1623.38   9
   8   8   9 1145.31 698.257  20
  -8  -8   9 982.028 731.903   9
   8   8  10 22049.1 2271.09  20
  -8  -8  10 17148.5 2076.35   9
   8   8  11 31696.1 2592.96  20
  -8  -8  11 31703.4 2723.74   9
   8   8  12 2136.29 709.997  20
  -8  -8  12 2932.78 859.441   9
   8   8  13 584.503 398.934  20
  -8  -8  13 639.982 419.863   9
  -8  -8  14 13531.1 1449.78   9
  -8  -8  15 15152.9 1366.88   9
   8  -9  12 22468.0 1924.47   6
   8  -9  11 28000.5 2387.89   6
   8  -9  10 2895.49 904.320   6
   8  -9   9 10780.8 1662.77   6
   8  -9   8 5922.75 1267.30   6
   8  -9   7 16792.7 2208.61   6
   8  -9   6 16526.9 2314.23   6
   8  -9   5 5829.52 1473.64   6
   8  -9   4 12613.1 2134.15   6
   8   9  -3 21020.3 2376.81  20
   8  -9   3 19778.4 2719.61   6
   8   9  -2 31221.9 2909.58  20
   8  -9   2 26339.7 3139.57   6
   8   9  -1 5925.92 1259.21  20
   8  -9   1 3830.72 1254.11   6
   8   9   0 4936.76 1166.61  20
   8  -9   0 3606.79 1284.12   6
   8   9   1 8925.19 1594.67  20
   8  -9  -1 9328.79 1959.11   6
   8   9   2 32223.5 2954.03  20
   8  -9  -2 24991.8 3090.71   6
   8   9   3 21781.7 2402.73  20
   8   9   4 10145.9 1659.00  20
   8   9   5 5456.73 1265.54  20
   8   9   6 19542.2 2226.45  20
   8   9   7 17790.1 2115.42  20
   8   9   8 6184.51 1247.19  20
   8   9   9 11562.9 1618.41  20
  -8  -9   9 8811.43 1312.50   9
   8   9  10 2533.83 791.864  20
  -8  -9  10 3378.15 849.753   9
   8   9  11 26717.0 2158.92  20
  -8  -9  11 23613.5 2027.25   9
   8   9  12 23084.2 1832.44  20
  -8  -9  12 18760.4 1686.55   9
  -8  -9  13 6275.56 897.634   9
   8 -10  11 30160.5 2109.11   6
   8 -10  10 15886.3 1699.79   6
   8 -10   9 13165.2 1670.49   6
   8 -10   8 5458.61 1159.16   6
   8 -10   7 1821.44 706.023   6
   8 -10   6 20534.2 2368.70   6
   8 -10   5 48510.8 3737.83   6
   8 -10   4 3850.37 1275.19   6
   8  10  -3 3746.97 1038.55  20
   8 -10   3 1805.05 796.253   6
   8  10  -2 4294.76 1104.64  20
   8 -10   2 5002.81 1382.21   6
   8  10  -1 12502.8 1773.60  20
   8 -10   1 8086.89 1624.00   6
   8  10   0 547.546 520.960  20
   8 -10   0 531.095 622.199   6
   8  10   1 12318.7 1731.26  20
   8 -10  -1 11780.7 2076.37   6
   8  10   2 4979.25 1133.39  20
   8 -10  -2 3847.17 1201.38   6
   8  10   3 2933.02 922.927  20
   8  10   4 3146.58 953.664  20
   8  10   5 55912.4 3553.28  20
   8  10   6 21775.0 2204.82  20
   8  10   7 1657.27 709.142  20
   8  10   8 5071.76 990.655  20
   8  10   9 11563.2 1437.46  20
   8  10  10 11705.9 1330.67  20
   8  10  11 28849.6 1893.45  20
   8 -11   9 732.287 336.445   6
   8 -11   8 10007.8 1361.25   6
   8 -11   7 4666.88 997.155   6
   8 -11   6 12100.4 1638.55   6
   8 -11   5 5553.90 1204.08   6
   8 -11   4 12690.5 1828.71   6
   8  11  -3 16923.2 1744.63  20
   8 -11   3 17639.7 2194.21   6
   8  11  -2 25926.6 2222.81  20
   8 -11   2 22302.4 2523.73   6
   8  11  -1 6470.58 1164.56  20
   8 -11   1 7506.16 1478.28   6
   8  11   0 360.716 409.799  20
   8 -11   0 960.270 707.158   6
   8  11   1 3714.84 941.855  20
   8 -11  -1 4462.84 1122.87   6
   8  11   2 32469.9 2558.01  20
   8  11   3 16332.1 1794.18  20
   8  11   4 17062.3 1811.73  20
   8  11   5 3537.98 876.183  20
   8  11   6 15183.3 1630.19  20
   8  11   7 6146.27 999.948  20
   8  11   8 8536.03 1091.43  20
   8  11   9 1510.01 429.402  20
   8 -12   6 13830.3 1482.43   6
   8 -12   5 17927.4 1794.56   6
   8 -12   4 24444.8 2184.60   6
   8 -12   3 1851.37 712.140   6
   8  12  -2 1842.15 526.913  20
   8 -12   2 2498.42 787.686   6
   8  12  -1 4679.57 818.542  20
   8 -12   1 4166.65 998.523   6
   8  12   0 22880.2 1832.67  20
   8 -12   0 21988.1 2067.46   6
   8  12   1 5924.05 983.236  20
   8  12   2 2589.63 676.426  20
   8  12   3 2896.62 655.808  20
   8  12   4 19909.5 1658.79  20
   8  12   5 19185.6 1550.93  20
   8  12   6 10786.9 1113.45  20
   9   0   0-797.049 559.983  10
   9   0   0 256.033 523.994   6
   9   0   1 8838.71 1660.98  19
   9   0  -1 7981.61 1581.80  19
   9   0   1 10442.9 1760.58  10
   9   0  -1 6814.44 1414.14   6
   9   0   1 7046.03 1469.77   6
   9   0   2 75070.0 4799.79  19
   9   0  -2 67695.0 4601.69  19
   9   0   2 74635.8 4716.65  10
   9   0  -2 67376.2 4371.65   6
   9   0   2 62559.9 4429.23   6
   9   0   3 43812.2 3644.52  10
   9   0   3 50767.7 3938.13  19
   9   0  -3 50109.0 4002.00  19
   9   0  -3 48091.9 3633.43   6
   9   0   3 46522.8 3847.69   6
   9   0   4 5983.03 1379.37  19
   9   0  -4 4255.56 1169.68  19
   9   0   4 6294.92 1462.45  10
   9   0   4 4812.57 1274.64   6
   9   0   5 15480.9 2213.80  10
   9   0   5 20145.2 2552.22  19
   9   0  -5 17661.7 2404.59  19
   9   0   5 19531.1 2518.00   6
   9   0   6 52781.1 4197.89  10
   9   0   6 56757.5 4259.73  19
   9   0  -6 48000.1 3928.44  19
   9   0   6 46808.0 3856.97   6
   9   0  -7 8331.76 1670.58  19
   9   0   7 7448.44 1564.41  10
   9   0   7 12229.5 1986.67  19
   9   0   7 10672.6 1856.99   6
   9   0  -8 666.979 536.073  19
   9   0   8 1991.47 873.315  10
   9   0   8 1769.24 773.694   6
   9   0   9 14485.3 2243.44  10
   9   0   9 14921.2 2101.31   6
   9   0  10 2066.73 1011.81  10
   9   0  10 2844.26 943.627   6
   9   0  11 16705.5 2351.54  10
   9   0  12 1806.66 749.564  10
   9   0  13 14651.4 2094.87  10
   9   0  14 29121.6 2800.23  10
   9   0  15 3142.22 899.278  10
   9   0  16 7547.69 1251.92  10
   9   0  17 3473.34 829.087  10
  -9   0  17 2955.15 776.589   9
   9   0  18 10005.3 1186.99  10
  -9   0  18 6496.03 981.738   9
   9  -1  18 1109.18 374.926  10
   9  -1  17 217.467 256.466  10
   9  -1  16 1297.66 632.716  10
   9  -1  15 16613.5 1968.41  10
   9  -1  14 15257.4 2030.80  10
   9  -1  13 4297.63 1160.00  10
   9  -1  12 3487.04 1048.05  10
   9  -1  11 5005.95 1340.37  10
   9  -1  11 7658.51 1458.02   6
   9  -1  10 35108.7 3485.23  10
   9  -1  10 40478.7 3470.08   6
   9  -1   9 203.257 487.799  10
   9  -1   9 725.781 500.896   6
   9  -1   8 26408.4 3077.77  10
   9  -1   8 28263.1 2999.07   6
   9   1  -7 7975.46 1614.53  19
   9  -1   7 9141.11 1801.07  10
   9  -1   7 11315.5 1908.52   6
   9  -1   6 68741.5 4864.76  10
   9  -1   6 70797.5 4734.95  19
   9   1  -6 62707.3 4529.50  19
   9  -1   6 77222.5 4975.46   6
   9  -1   5 4863.93 1264.91  19
   9   1  -5 3961.13 1190.17  19
   9  -1   5 6133.27 1370.83  10
   9  -1   5 5716.11 1488.84   6
   9  -1   4 27515.3 2982.92  10
   9  -1   4 27586.1 2961.99  19
   9   1  -4 24627.0 2829.16  19
   9  -1   4 29355.1 3095.51   6
   9  -1   3 40174.0 3612.92  10
   9  -1   3 41018.3 3578.02  19
   9   1  -3 35543.6 3396.77  19
   9   1  -3 36820.1 3163.56   6
   9  -1   3 31934.7 3223.07   6
   9   1  -2 393.301 395.857  19
   9  -1   2 352.083 412.651  19
   9  -1   2 1331.12 621.966  10
   9   1  -2 220.216 624.012   6
   9  -1   2 1277.70 770.902   6
   9   1  -1 34950.9 3317.37  19
   9  -1   1 38731.9 3445.35  10
   9  -1   1 36762.9 3374.74  19
   9   1  -1 30987.9 3041.81   6
   9  -1   1 32925.2 3229.56   6
   9   1   0 2.84814 403.729  19
   9  -1   0-96.6296 657.801  19
   9   1   0-422.963 471.112  10
   9  -1   0 1109.36 738.464  10
   9   1   0-528.857 736.080   6
   9  -1   0-8.42934 278.428   6
   9   1   1 40487.2 3538.32  19
   9   1   1 39167.5 3298.95  10
   9  -1  -1 39463.5 3520.66  19
   9   1   1 35552.4 3307.63   6
   9  -1  -1 36699.4 3302.91   6
   9   1   2 1545.38 732.103  19
   9   1   2 576.448 453.665  10
   9   1   2 512.645 639.836   6
   9  -1  -2 801.074 486.687   6
   9   1   3 35474.3 3329.58  19
   9   1   3 34504.2 3082.92  20
   9   1   3 39914.7 3376.91  10
   9   1   3 39028.3 3504.06   6
   9  -1  -3 34872.7 3130.79   6
   9   1   4 33756.7 3150.56  10
   9   1   4 33409.5 3243.04  19
   9   1   4 32113.5 3205.45   6
   9   1   5 8849.40 1669.33  10
   9   1   5 6579.53 1304.91  20
   9   1   5 8655.41 1680.25  19
   9   1   5 9150.87 1717.28   6
   9   1   6 59030.3 4278.29  10
   9   1   6 63493.9 4227.18  20
   9   1   6 60753.2 4452.31  19
   9   1   6 64540.0 4453.96   6
   9   1   7 6253.08 1450.11  10
   9   1   7 10378.6 1742.71  20
   9   1   7 6667.01 1366.83   6
   9   1   8 17072.5 2346.19  10
   9   1   8 21496.1 2446.67  20
   9  -1  -9 1940.38 818.964  19
   9   1   9 161.567 563.748  10
   9   1   9 1084.88 645.102   6
   9   1  10 30776.3 3177.20  10
   9   1  10 32462.5 2925.54   6
   9   1  11 4298.98 1189.85  10
   9   1  12 3195.01 1099.06  10
   9   1  13 4152.92 1139.69  10
   9   1  14 13970.4 1940.44  10
   9   1  15 17889.4 2056.42  10
   9   1  16 1795.12 701.213  10
   9   1  17 1243.22 556.935  10
  -9  -1  17 1642.27 635.784   9
   9   1  18 765.849 366.900  10
  -9  -1  18-103.120 305.311   9
   9  -2  18 4796.53 789.604  10
   9  -2  17 5996.97 994.982  10
   9  -2  16 919.029 549.232  10
   9  -2  15 11461.9 1604.03  10
   9  -2  14 7188.44 1360.56  10
   9  -2  13 31072.2 2927.50  10
   9  -2  12 2215.48 882.608  10
   9  -2  11 45515.0 3883.51  10
   9  -2  11 54499.1 3984.12   6
   9  -2  10 16602.2 2413.88  10
   9  -2  10 17481.0 2303.82   6
   9  -2   9 16305.1 2438.92  10
   9  -2   9 14966.3 2222.77   6
   9  -2   8 3079.25 1209.05  10
   9  -2   8 4671.62 1266.52   6
   9  -2   7 37066.6 3633.76  10
   9  -2   7 34100.1 3373.87   6
   9   2  -6 8369.40 1635.61  19
   9  -2   6 11170.7 2040.85  10
   9  -2   6 12448.0 2002.83   6
   9   2  -5 4591.88 1309.84  19
   9  -2   5 7749.04 1594.37  19
   9  -2   5 7268.03 1607.46  10
   9  -2   5 6930.17 1589.26   6
   9   2  -4 4767.92 1241.05  19
   9  -2   4 6132.88 1402.16  19
   9  -2   4 8462.47 1709.51  10
   9   2  -4 8197.75 1420.05   6
   9  -2   4 6342.37 1443.92   6
   9   2  -3 53581.2 4215.53  19
   9  -2   3 62928.5 4441.00  19
   9  -2   3 54002.4 4185.83  10
   9   2  -3 51392.7 3722.39   6
   9  -2   3 48374.9 4001.77   6
   9   2  -2 39068.5 3555.85  19
   9  -2   2 43411.4 3703.22  19
   9  -2   2 38056.1 3484.35  10
   9   2  -2 42344.0 3462.68   6
   9  -2   2 35790.1 3414.34   6
   9   2  -1 15808.8 2274.77  19
   9  -2   1 19612.0 2486.63  10
   9   2  -1 17801.6 2302.63   6
   9  -2   1 16816.9 2356.36   6
   9   2   0-307.572 661.677  19
   9   2   0-353.201 663.644   6
   9  -2   0 237.660 523.399   6
   9   2   1 20069.5 2536.46  19
   9   2   1 23068.9 2461.14  10
   9   2   1 21774.5 2574.32   6
   9  -2  -1 18597.8 2359.54   6
   9   2   2 45232.9 3776.78  19
   9   2   2 44639.9 3745.19   6
   9  -2  -2 42322.0 3536.80   6
   9   2   3 70388.5 4738.99  19
   9   2   3 70474.4 4360.10  10
   9   2   3 70171.7 4639.12   6
   9   2   4 8149.87 1521.76  10
   9   2   4 9648.61 1657.19  20
   9   2   4 8568.87 1728.91  19
   9   2   4 6802.76 1510.21   6
   9   2   5 4349.48 1152.92  10
   9   2   5 7318.56 1459.16  20
   9   2   5 5816.77 1380.72   6
   9   2   6 9560.98 1659.93  10
   9   2   6 9740.14 1619.99  20
   9   2   6 9433.62 1720.34   6
   9   2   7 43251.2 3587.52  10
   9   2   7 42505.5 3399.88  20
   9   2   7 46144.8 3651.36   6
   9   2   8 5079.61 1282.21  10
   9   2   8 3946.97 1099.25  20
   9   2   8 4084.70 1147.48   6
   9   2   9 12122.4 1952.51  10
   9   2   9 13694.7 1918.78  20
   9   2   9 13715.6 1955.36   6
   9   2  10 15740.8 2201.61  10
   9   2  10 18033.8 2138.12   6
   9   2  11 46322.6 3720.21  10
   9   2  12 1982.95 831.850  10
   9   2  13 26458.8 2657.32  10
   9   2  14 8303.58 1443.88  10
   9   2  15 13491.5 1715.09  10
   9   2  16 515.858 313.480  10
  -9  -2  16 957.388 497.576   9
   9   2  17 4913.81 871.231  10
  -9  -2  17 6100.00 1032.57   9
  -9  -2  18 5405.59 831.789   9
   9  -3  17 3767.35 705.385  10
   9  -3  16 14029.2 1537.20  10
   9  -3  15 4235.39 1014.61  10
   9  -3  14 18676.1 2107.99  10
   9  -3  13 8767.37 1603.35  10
   9  -3  12 11919.6 1882.62  10
   9  -3  11 7703.81 1541.52  10
   9  -3  11 8362.29 1600.52   6
   9  -3  10 54145.7 4193.48  10
   9  -3  10 54061.7 4144.68   6
   9  -3   9 15983.7 2351.48  10
   9  -3   9 19832.6 2560.23   6
   9  -3   8 7030.51 1562.80  10
   9  -3   8 7030.82 1552.09   6
   9  -3   7 8257.80 1702.98  10
   9  -3   7 7886.36 1682.21   6
   9  -3   6 83698.0 5311.31  10
   9  -3   6 84074.8 5370.39   6
   9  -3   5 11865.0 2028.08  10
   9   3  -5 15846.6 2325.16  19
   9  -3   5 12635.8 2068.99   6
   9   3  -4 35549.4 3492.11  19
   9  -3   4 41146.8 3666.36  10
   9  -3   4 40054.4 3715.15   6
   9  -3   3 10025.6 1840.15  10
   9  -3   3 11267.7 1894.70  19
   9   3  -3 10269.0 1884.16  19
   9   3  -3 10851.8 1725.30   6
   9  -3   3 8411.18 1698.55   6
   9  -3   2 14928.4 2169.13  10
   9   3  -2 14628.9 2253.10  19
   9   3  -2 15755.4 2124.01   6
   9  -3   2 11486.4 1958.97   6
   9  -3   1 7781.89 1581.24  10
   9   3  -1 5820.77 1485.00  19
   9   3  -1 6581.88 1425.90   6
   9  -3   1 3696.18 1136.43   6
   9   3   0 1100.50 910.904  19
   9   3   0 1069.50 704.739   6
   9  -3   0 515.576 624.010   6
   9   3   1 5254.29 1397.91  19
   9   3   1 4265.20 1176.79   6
   9  -3  -1 3516.20 1079.65   6
   9   3   2 12584.3 1845.31  20
   9   3   2 12284.5 1793.46  10
   9   3   2 11017.6 1922.02  19
   9   3   2 8548.35 1608.17   6
   9  -3  -2 10550.9 1819.56   6
   9   3   3 7545.37 1380.14  10
   9   3   3 6783.75 1431.11  20
   9   3   3 4531.81 1167.66   6
   9   3   4 50734.4 3704.91  20
   9   3   4 56338.4 3837.27  10
   9   3   4 52625.9 3992.23   6
   9   3   5 12878.1 1883.73  10
   9   3   5 12346.2 1813.82  20
   9   3   5 10536.8 1804.95   6
   9   3   6 109112. 5440.34  10
   9   3   6 93989.6 5041.45  20
   9   3   6 102947. 5488.28   6
   9   3   7 7727.68 1516.09  10
   9   3   7 9459.99 1613.06  20
   9   3   7 7996.37 1518.24   6
   9   3   8 4453.50 1123.54  10
   9   3   8 5092.31 1243.33  20
   9   3   8 5503.46 1250.62   6
   9   3   9 19330.5 2350.94  10
   9   3   9 20362.4 2352.87  20
   9   3   9 21522.2 2368.76   6
   9   3  10 44855.9 3562.41  10
   9   3  10 45162.2 3400.67  20
   9   3  10 45992.5 3357.71   6
   9   3  11 7169.58 1422.65  10
   9   3  11 8557.82 1483.16  20
   9   3  12 12109.7 1785.26  10
   9   3  13 10771.8 1632.38  10
   9   3  14 13492.9 1758.69  10
  -9  -3  14 14283.8 1956.74   9
   9   3  15 4467.58 1047.90  10
  -9  -3  15 6103.03 1252.10   9
   9   3  16 9733.88 1287.24  10
  -9  -3  16 12167.8 1558.94   9
   9   3  17 1101.57 400.928  10
  -9  -3  17 4626.08 841.707   9
   9  -4  16 7869.89 1096.47  10
   9  -4  15 22185.0 1983.14  10
   9  -4  14 5410.35 1082.89  10
   9  -4  13 37440.2 3001.63  10
   9  -4  12 19366.1 2279.84  10
   9  -4  12 18300.2 2236.42   6
   9  -4  11 25671.7 2747.71  10
   9  -4  11 31135.2 3063.41   6
   9  -4  10 1198.54 696.273  10
   9  -4  10 604.904 545.428   6
   9  -4   9 3706.10 1096.69  10
   9  -4   9 3182.14 1124.20   6
   9  -4   8 23769.5 2776.74  10
   9  -4   8 22591.1 2792.21   6
   9  -4   7 20349.3 2580.30  10
   9  -4   7 14667.3 2256.98   6
   9  -4   6 3806.41 1108.81  10
   9  -4   6 3812.55 1146.04   6
   9  -4   5 21477.5 2627.82  10
   9  -4   5 24395.6 2963.33   6
   9  -4   4 14584.3 2139.79  10
   9  -4   4 17197.3 2409.11  19
   9  -4   4 15350.6 2360.71   6
   9  -4   3 13243.3 2022.96  10
   9  -4   3 11847.9 2074.99   6
   9  -4   2 51400.1 3942.31  10
   9  -4   2 38610.5 3696.74   6
   9  -4   1 41849.5 3812.17   6
   9   4   0 783.887 520.537   6
   9  -4   0-958.648 643.760   6
   9   4   1 55127.9 3862.01  20
   9   4   1 56338.4 4133.83   6
   9  -4  -1 43133.0 3750.63   6
   9   4   2 43998.7 3462.50  20
   9   4   2 41502.8 3576.49   6
   9  -4  -2 43342.5 3731.66   6
   9   4   3 14023.1 1962.90  20
   9   4   3 10855.0 1650.72  10
   9   4   3 12534.5 1978.81   6
   9   4   4 19596.0 2315.44  20
   9   4   4 19630.0 2244.70  10
   9   4   4 16513.0 2283.28   6
   9   4   5 18809.9 2233.61  20
   9   4   5 27121.1 2636.79  10
   9   4   5 26230.6 2783.02   6
   9   4   6 5128.16 1193.71  10
   9   4   6 5271.43 1222.08  20
   9   4   6 4267.77 1170.24   6
   9   4   7 16632.9 2097.15  10
   9   4   7 12973.0 1859.44  20
   9   4   7 15872.0 2110.65   6
   9   4   8 26634.0 2626.71  10
   9   4   8 27538.8 2703.75  20
   9   4   9 4531.33 1144.65  10
   9   4   9 6427.91 1359.84  20
   9   4  10 1752.79 792.423  10
   9   4  10 609.485 437.336  20
   9   4  11 18902.9 2165.58  10
   9   4  11 20494.2 2245.64  20
   9   4  12 19055.8 2118.28  10
  -9  -4  12 20352.7 2458.10   9
   9   4  13 29223.3 2497.09  10
  -9  -4  13 32730.8 3012.73   9
   9   4  14 3484.31 825.270  10
  -9  -4  14 5700.57 1219.01   9
   9   4  15 17966.4 1714.49  10
  -9  -4  15 18249.1 1990.04   9
   9   4  16 9458.12 1110.40  10
  -9  -4  16 9631.50 1324.19   9
  -9  -4  17 2989.23 675.627   9
   9  -5  12 24108.9 2511.32   6
   9  -5  11 3901.09 1110.61   6
   9  -5  10 10914.7 1873.71   6
   9  -5   9 14002.0 2149.14   6
   9  -5   8 4895.11 1253.36   6
   9  -5   7 3938.00 1278.70   6
   9  -5   6 30620.0 3298.48   6
   9  -5   5 18636.0 2634.23   6
   9  -5   4 41223.9 3923.54   6
   9  -5   3-13.5155 632.766   6
   9  -5   2 10821.2 2044.16   6
   9  -5   1 18332.2 2609.90   6
   9  -5   0 46209.1 4086.74   6
   9   5   1 23706.3 2562.38  20
   9  -5  -1 24800.4 2983.76   6
   9   5   2 19942.9 2365.74  20
   9  -5  -2 16616.3 2422.33   6
   9   5   3 227.040 458.040  20
   9   5   4 42283.3 3370.91  20
   9   5   5 21554.4 2423.39  20
   9   5   6 24092.7 2526.70  20
   9   5   7 2085.76 769.536  20
  -9  -5   7 3943.78 1298.73   9
   9   5   8 2555.31 880.550  20
  -9  -5   8 3604.65 1290.76   9
   9   5   9 14398.2 1932.42  20
  -9  -5   9 11314.9 1944.94   9
   9   5  10 13241.0 1844.37  20
  -9  -5  10 11194.9 1957.84   9
   9   5  11 5126.06 1176.47  20
  -9  -5  11 6325.07 1486.11   9
   9   5  12 15408.8 1850.05  20
  -9  -5  12 14328.1 2026.55   9
  -9  -5  13 6157.07 1295.78   9
  -9  -5  14 1564.57 646.298   9
  -9  -5  15 9334.26 1319.29   9
  -9  -5  16 17105.7 1588.56   9
   9  -6  12 7401.89 1310.63   6
   9  -6  11 9567.29 1644.60   6
   9  -6  10 1887.93 873.372   6
   9  -6   9 848.068 640.943   6
   9  -6   8 5182.37 1415.00   6
   9  -6   7 1999.23 783.839   6
   9  -6   6 8204.97 1724.70   6
   9  -6   5 13891.6 2285.59   6
   9  -6   4 11664.3 2124.89   6
   9  -6   3 25875.2 3165.63   6
   9  -6   2 11378.2 2138.01   6
   9  -6   1 37578.4 3801.50   6
   9   6   0 3726.17 1116.33  20
   9  -6   0 1558.34 908.507   6
   9   6   1 45979.7 3587.94  20
   9  -6  -1 39537.6 3838.67   6
   9   6   2 8771.63 1553.49  20
   9  -6  -2 9099.79 1904.62   6
   9   6   3 34762.5 3086.24  20
   9   6   4 13032.7 1887.03  20
   9   6   5 15383.3 2017.02  20
   9   6   6 5770.64 1249.57  20
   9   6   7 1994.94 702.228  20
   9   6   8 4109.85 1039.83  20
  -9  -6   8 3207.18 1039.07   9
   9   6   9 4276.43 1064.21  20
  -9  -6   9 2344.90 908.989   9
   9   6  10 1881.58 801.509  20
  -9  -6  10 1623.23 711.304   9
   9   6  11 15537.7 1895.97  20
  -9  -6  11 11245.6 1749.95   9
   9   6  12 5362.37 1055.87  20
  -9  -6  12 5416.33 1207.90   9
  -9  -6  13 26196.3 2410.38   9
  -9  -6  14 2951.83 760.954   9
  -9  -6  15 7005.50 1072.45   9
   9  -7  12 3449.59 837.204   6
   9  -7  11 4166.56 1039.78   6
   9  -7  10 5023.61 1132.02   6
   9  -7   9 15899.1 2161.95   6
   9  -7   8 20544.9 2540.53   6
   9  -7   7 12247.6 1999.71   6
   9  -7   6 10731.8 1936.26   6
   9  -7   5 11086.3 2035.54   6
   9  -7   4 41572.0 3901.08   6
   9  -7   3 7129.53 1672.80   6
   9  -7   2 4939.85 1464.01   6
   9   7  -1 2474.86 982.571  20
   9  -7   1 2186.44 1021.32   6
   9   7   0 38597.4 3290.07  20
   9  -7   0 30495.8 3515.22   6
   9   7   1 5527.45 1314.50  20
   9  -7  -1 3348.63 1177.54   6
   9   7   2 5224.52 1259.94  20
   9  -7  -2 2482.59 1028.61   6
   9   7   3 4662.76 1189.86  20
   9   7   4 42745.6 3366.06  20
   9   7   5 10675.9 1673.31  20
   9   7   6 7008.19 1374.55  20
   9   7   7 10537.2 1599.00  20
   9   7   8 25454.7 2520.73  20
   9   7   9 14032.5 1834.45  20
  -9  -7   9 13852.6 1872.22   9
   9   7  10 5649.93 1169.65  20
  -9  -7  10 7204.95 1347.29   9
   9   7  11 3642.12 962.532  20
  -9  -7  11 2785.52 837.307   9
   9   7  12 5853.27 1038.86  20
  -9  -7  12 4716.30 1015.32   9
  -9  -7  13 7561.50 1176.03   9
  -9  -7  14 7449.59 1045.24   9
   9  -8  12 29227.3 2113.11   6
   9  -8  11 12375.3 1573.05   6
   9  -8  10 3826.94 997.493   6
   9  -8   9 19259.4 2214.72   6
   9  -8   8 45936.4 3554.12   6
   9  -8   7 486.714 711.848   6
   9  -8   6 4599.75 1262.08   6
   9  -8   5 17696.9 2466.55   6
   9  -8   4 16970.6 2453.60   6
   9  -8   3 8821.93 1902.17   6
   9  -8   2 3035.47 1170.49   6
   9   8  -1 12064.2 1824.69  20
   9  -8   1 9963.26 2005.18   6
   9   8   0 1460.81 791.140  20
   9  -8   0-431.714 658.203   6
   9   8   1 10196.5 1676.98  20
   9  -8  -1 9165.24 1956.09   6
   9   8   2 7264.77 1384.61  20
   9  -8  -2 8076.39 1707.98   6
   9   8   3 10981.8 1707.86  20
   9   8   4 20913.3 2276.50  20
   9   8   5 14807.1 1936.85  20
   9   8   6 5857.61 1230.27  20
   9   8   7 1545.47 702.672  20
   9   8   8 47993.4 3265.83  20
   9   8   9 15209.7 1792.05  20
   9   8  10 3549.19 852.674  20
  -9  -8  10 5453.27 1008.27   9
   9   8  11 11591.5 1415.88  20
  -9  -8  11 11812.8 1402.65   9
   9   8  12 22769.1 1823.05  20
  -9  -8  12 19671.7 1685.20   9
   9  -9  11 9766.93 1187.75   6
   9  -9  10 1278.69 521.037   6
   9  -9   9 42240.7 2968.11   6
   9  -9   8 27308.2 2544.93   6
   9  -9   7 7035.30 1359.00   6
   9  -9   6 16270.6 2109.69   6
   9  -9   5 27555.9 2861.96   6
   9  -9   4 1310.23 825.742   6
   9  -9   3 8638.49 1705.26   6
   9   9  -2 439.462 388.681  20
   9  -9   2 516.528 567.161   6
   9   9  -1 2580.13 868.251  20
   9  -9   1 1850.10 915.381   6
   9   9   0-13.2553 339.218  20
   9  -9   0-94.4861 650.631   6
   9   9   1 1570.93 651.354  20
   9  -9  -1 2031.68 898.629   6
   9   9   2 5003.12 1076.88  20
   9   9   3 10834.9 1578.58  20
   9   9   4 2410.67 870.511  20
   9   9   5 35712.9 2860.88  20
   9   9   6 19313.0 2025.82  20
   9   9   7 9906.90 1444.44  20
   9   9   8 24625.0 2157.87  20
   9   9   9 37961.5 2558.01  20
   9   9  10 1791.87 589.882  20
   9   9  11 10605.7 1184.49  20
   9 -10   9 3182.98 703.234   6
   9 -10   8 21125.0 1972.98   6
   9 -10   7 10607.0 1497.55   6
   9 -10   6 2125.50 759.497   6
   9 -10   5 3469.45 1005.80   6
   9 -10   4 9188.67 1559.89   6
   9 -10   3 12372.9 1872.64   6
   9  10  -2 6061.15 1096.63  20
   9 -10   2 6629.88 1363.86   6
   9  10  -1 13280.2 1617.27  20
   9 -10   1 13016.0 2026.70   6
   9  10   0 13220.1 1643.80  20
   9 -10   0 13782.0 2025.42   6
   9  10   1 15357.4 1768.19  20
   9 -10  -1 15177.6 2083.68   6
   9  10   2 10196.7 1446.73  20
   9  10   3 12707.5 1592.17  20
   9  10   4 11561.2 1475.85  20
   9  10   5 2150.31 659.136  20
   9  10   6 2239.39 682.253  20
   9  10   7 8412.00 1133.82  20
   9  10   8 20489.2 1714.40  20
   9  10   9 6927.90 937.812  20
   9 -11   6 1165.80 489.186   6
   9 -11   5 5824.03 1077.72   6
   9 -11   4 19303.1 1975.93   6
   9 -11   3 12468.6 1636.89   6
   9 -11   2 7518.73 1307.51   6
   9  11  -1 5803.93 921.340  20
   9 -11   1 8224.90 1407.50   6
   9  11   0 26892.8 1981.10  20
   9 -11   0 29427.5 2486.14   6
   9  11   1 6063.32 990.363  20
   9  11   2 10506.4 1279.11  20
   9  11   3 13465.9 1413.83  20
   9  11   4 19386.2 1658.69  20
   9  11   5 4865.80 839.492  20
   9  11   6 2431.79 543.041  20
  10   0   0 3016.09 1001.08  19
  10   0   0 3580.31 1096.20   6
  10   0   1 23446.8 2794.81  19
  10   0  -1 21631.5 2703.34  19
  10   0  -1 19666.5 2463.84   6
  10   0   1 20140.9 2543.51   6
  10   0   2 6082.71 1564.71  19
  10   0  -2 5199.36 1393.90  19
  10   0   2 6408.01 1499.25  10
  10   0  -2 6283.02 1358.45   6
  10   0   2 4177.06 1269.71   6
  10   0   3 13898.1 2161.38  19
  10   0   3 13634.8 2161.89  10
  10   0  -3 10258.5 1897.67  19
  10   0  -3 10584.3 1739.30   6
  10   0   3 11803.1 2009.09   6
  10   0  -4 2576.34 1050.23  19
  10   0   4 2212.05 866.729  10
  10   0   4 1329.66 767.146  19
  10   0   4 1834.49 831.386   6
  10   0   5 76812.8 5089.82  19
  10   0  -5 59697.0 4493.45  19
  10   0   5 66315.8 4791.97  10
  10   0   5 64901.9 4566.04   6
  10   0  -6 4494.59 1272.37  19
  10   0   6 4934.92 1392.31  10
  10   0   6 4677.16 1315.86  19
  10   0   6 3574.68 1059.66   6
  10   0   7 29323.6 3229.11  10
  10   0  -7 27642.1 3005.95  19
  10   0   7 26201.9 2833.65   6
  10   0  -8-59.3954 522.792  19
  10   0   8 362.540 623.263  10
  10   0   8 787.400 456.860   6
  10   0   9 4024.88 1256.19  10
  10   0   9 4055.17 1103.43   6
  10   0  10 15105.6 2235.17  10
  10   0  10 17459.8 2167.60   6
  10   0  11 1916.70 943.870  10
  10   0  11 4307.25 1032.06   6
  10   0  12 61.0208 506.602  10
  10   0  13 20231.9 2301.51  10
  10   0  14 1181.35 569.923  10
  10   0  15 7022.33 1165.49  10
  10   0  16-130.604 341.844  10
 -10   0  16 228.731 335.292   9
  10  -1  16 1122.76 419.310  10
  10  -1  15 3316.64 839.142  10
  10  -1  14 3665.05 950.409  10
  10  -1  13 6329.63 1265.79  10
  10  -1  12 35336.6 3147.24  10
  10  -1  11 1213.29 774.197  10
  10  -1  11 2052.08 791.673   6
  10  -1  10 6550.39 1523.34  10
  10  -1  10 8237.06 1495.96   6
  10  -1   9 18094.2 2526.45  10
  10  -1   9 16754.7 2206.38   6
  10  -1   8 9924.33 1876.44  10
  10  -1   8 8705.65 1715.86   6
  10   1  -7 7451.98 1549.87  19
  10  -1   7 8800.07 1832.29  10
  10  -1   7 9271.55 1754.52   6
  10   1  -6 2572.75 1047.23  19
  10  -1   6 1368.96 802.633  10
  10  -1   6 1171.54 550.402  19
  10  -1   6 2840.97 1011.54   6
  10   1  -5 9479.78 1803.20  19
  10  -1   5 12112.0 2099.41  10
  10  -1   5 10898.6 1956.22  19
  10  -1   5 11235.3 1986.34   6
  10  -1   4 103096. 5872.00  19
  10   1  -4 83485.7 5307.32  19
  10  -1   4 94474.6 5733.11  10
  10  -1   4 87011.3 5363.43   6
  10  -1   3 1702.28 738.306  19
  10   1  -3 415.251 495.769  19
  10  -1   3 1357.28 705.231  10
  10   1  -3 835.166 572.285   6
  10  -1   3 2355.96 940.746   6
  10   1  -2 27238.2 3034.66  19
  10  -1   2 25567.7 2931.15  10
  10  -1   2 24234.2 2833.86  19
  10   1  -2 23745.9 2600.97   6
  10  -1   2 19348.2 2561.85   6
  10   1  -1 11826.5 2040.27  19
  10  -1   1 10765.7 1921.34  19
  10   1  -1 13251.7 2006.21   6
  10  -1   1 9818.98 1824.10   6
  10   1   0 13651.4 2149.73  19
  10  -1   0 15794.0 2367.77  19
  10   1   0 11444.3 1892.42   6
  10  -1   0 14514.8 2133.62   6
  10   1   1 11215.3 1963.73  19
  10  -1  -1 10131.8 1848.45  19
  10   1   1 9449.19 1694.14   6
  10  -1  -1 11544.9 1929.23   6
  10   1   2 21164.6 2672.84  19
  10   1   2 23030.1 2623.31  10
  10  -1  -2 18915.5 2580.74  19
  10   1   2 19736.9 2525.81   6
  10  -1  -2 19203.5 2412.78   6
  10  -1  -3 2261.97 928.955  19
  10   1   3 805.816 529.243  10
  10   1   3 700.014 617.730  19
  10   1   3 1376.94 555.244   6
  10  -1  -3 1411.29 815.911   6
  10   1   4 83244.0 5301.54  19
  10  -1  -4 77646.5 5160.97  19
  10   1   4 83900.7 5135.66  10
  10   1   4 86934.8 5236.09   6
  10  -1  -5 7449.70 1621.32  19
  10   1   5 9897.56 1830.74  10
  10   1   5 10246.1 1854.28  19
  10   1   5 8925.24 1763.23   6
  10  -1  -6 1312.61 735.716  19
  10   1   6 3502.02 1140.05  10
  10   1   6 3583.65 1116.53   6
  10  -1  -7 7883.46 1603.17  19
  10   1   7 10207.4 1901.89  10
  10   1   7 10296.0 1755.64   6
  10  -1  -8 7650.11 1580.51  19
  10   1   8 8370.12 1700.63  10
  10   1   8 8104.11 1490.73   6
  10   1   9 17549.8 2421.45  10
  10  -1  -9 18438.9 2344.37  19
  10   1   9 21030.3 2355.18   6
  10   1  10 7224.00 1507.36  10
  10   1  10 9032.18 1536.12   6
  10   1  11 1949.84 787.434  10
  10   1  11 1979.07 712.813   6
  10   1  12 30585.5 2884.46  10
  10   1  13 4848.06 1136.00  10
  10   1  14 1849.69 739.805  10
  10   1  15 4274.27 904.564  10
  10   1  16 2006.82 570.143  10
 -10  -1  16 1742.96 560.275   9
  10  -2  16 10796.6 1238.57  10
  10  -2  15 7992.19 1207.52  10
  10  -2  14 2046.79 743.928  10
  10  -2  13 1855.34 682.479  10
  10  -2  12 27688.2 2740.73  10
  10  -2  11 16895.2 2239.60  10
  10  -2  11 18149.9 2153.44   6
  10  -2  10 4435.23 1297.22  10
  10  -2  10 4000.86 1095.00   6
  10  -2   9 10356.8 1909.49  10
  10  -2   9 11381.5 1868.42   6
  10  -2   8 42184.4 3862.99  10
  10  -2   8 41103.8 3601.80   6
  10  -2   7 9670.73 1914.64  10
  10  -2   7 10163.3 1887.90   6
  10  -2   6 3860.90 1279.76  10
  10  -2   6 3935.84 1196.63  19
  10   2  -6 2970.75 1114.60  19
  10  -2   6 4413.94 1272.18   6
  10   2  -5 46716.1 3980.77  19
  10  -2   5 55712.7 4307.51  19
  10  -2   5 53109.8 4350.69  10
  10  -2   5 51415.8 4219.04   6
  10   2  -4 20609.0 2654.70  19
  10  -2   4 25690.7 2958.94  19
  10  -2   4 24918.8 2963.17  10
  10   2  -4 21677.3 2352.88   6
  10  -2   4 19716.6 2623.95   6
  10  -2   3 10467.5 1880.65  19
  10  -2   3 11612.9 2046.05  10
  10   2  -3 8101.47 1666.73  19
  10   2  -3 10587.7 1695.27   6
  10  -2   3 8817.54 1801.35   6
  10  -2   2 9409.33 1835.25  19
  10  -2   2 8959.72 1828.71  10
  10   2  -2 8060.20 1669.72  19
  10   2  -2 9495.79 1688.33   6
  10  -2   2 9657.63 1831.00   6
  10  -2   1 7815.93 1636.61  19
  10   2  -1 7793.76 1635.03  19
  10   2  -1 6825.58 1461.53   6
  10  -2   1 6974.50 1534.61   6
  10  -2   0 579.597 591.330  19
  10   2   0 1053.53 689.352  19
  10   2   0 582.712 564.865   6
  10  -2   0 401.894 422.403   6
  10  -2  -1 8939.89 1786.65  19
  10   2   1 11546.4 1989.96  19
  10   2   1 8749.60 1644.10   6
  10  -2  -1 9689.08 1746.18   6
  10  -2  -2 6782.59 1517.45  19
  10   2   2 8130.11 1536.13  10
  10   2   2 8181.42 1695.39  19
  10   2   2 5862.84 1373.22   6
  10  -2  -2 6173.94 1412.36   6
  10  -2  -3 9157.21 1835.89  19
  10   2   3 11578.5 1839.56  20
  10   2   3 9339.18 1680.58  10
  10   2   3 9859.82 1863.35  19
  10   2   3 10261.3 1750.73   6
  10  -2  -3 8645.97 1568.49   6
  10   2   4 24007.5 2598.95  20
  10   2   4 20479.4 2448.84  10
  10   2   4 22952.2 2631.58   6
  10   2   5 58160.0 4005.59  20
  10   2   5 53331.7 3979.32  10
  10   2   5 59040.7 4209.66   6
  10   2   6 5807.78 1358.17  10
  10   2   6 5619.47 1255.12  20
  10   2   6 4786.61 1272.66   6
  10   2   7 9552.28 1738.23  10
  10   2   7 11846.1 1790.32  20
  10   2   7 12248.3 1902.44   6
  10   2   8 42557.3 3597.98  10
  10  -2  -8 33999.9 3331.88  19
  10   2   8 40445.1 3309.55   6
  10  -2  -9 9447.26 1704.35  19
  10   2   9 8502.99 1603.41  10
  10   2   9 9136.13 1505.19   6
  10  -2 -10 6051.55 1316.05  19
  10   2  10 5285.14 1313.03  10
  10   2  10 5289.43 1130.96   6
  10   2  11 16215.7 2093.56  10
  10   2  12 28701.8 2712.71  10
  10   2  13 929.979 512.346  10
  10   2  14 1550.51 609.692  10
 -10  -2  14 1028.17 511.429   9
  10   2  15 7847.06 1169.12  10
 -10  -2  15 7218.54 1206.14   9
  10   2  16 6941.65 969.562  10
 -10  -2  16 8256.68 1149.70   9
  10  -3  15 1964.94 592.471  10
  10  -3  14 30279.4 2354.20  10
  10  -3  13 26452.7 2400.92  10
  10  -3  12 22954.0 2413.13  10
  10  -3  12 23449.1 2282.42   6
  10  -3  11 3968.80 1085.37  10
  10  -3  11 5350.57 1223.06   6
  10  -3  10 3174.61 1033.21  10
  10  -3  10 2597.72 968.158   6
  10  -3   9 30960.9 3099.89  10
  10  -3   9 30762.6 3066.95   6
  10  -3   8-1119.75 808.666  10
  10  -3   8 1240.28 667.963   6
  10  -3   7 15995.0 2356.79  10
  10  -3   7 12358.9 2048.16   6
  10  -3   6 13945.8 2163.23  10
  10   3  -6 15794.8 2278.79  19
  10  -3   6 14380.1 2257.06   6
  10  -3   5 15052.3 2207.18  19
  10   3  -5 17881.7 2502.40  19
  10  -3   5 19169.2 2601.17  10
  10  -3   5 13196.0 2159.19   6
  10  -3   4 2081.46 940.721  19
  10  -3   4 1466.36 726.709  10
  10   3  -4 1811.36 1008.06  19
  10  -3   4 2432.57 1074.89   6
  10  -3   3 10868.1 1963.29  19
  10  -3   3 10473.0 1983.42  10
  10   3  -3 8484.47 1777.06  19
  10  -3   3 6931.26 1610.95   6
  10   3  -2 37505.9 3653.35  19
  10  -3   2 35439.5 3496.21  19
  10   3  -2 34935.0 3123.93   6
  10  -3   2 33502.0 3447.22   6
  10  -3   1 7211.40 1735.15  19
  10   3  -1 6189.50 1581.87  19
  10   3  -1 3368.32 992.151   6
  10  -3   1 1793.70 772.976   6
  10   3   0 24342.4 2932.41  19
  10  -3   0 24068.3 2859.83  19
  10   3   0 26401.9 2825.55   6
  10  -3   0 23751.6 2852.46   6
  10   3   1 4648.06 1251.74   6
  10  -3  -1 4143.61 1206.38   6
  10   3   2 37733.3 3400.56   6
  10  -3  -2 34103.2 3263.92   6
  10   3   3 5149.58 1176.40  20
  10   3   3 7894.10 1502.24  10
  10   3   3 6272.52 1405.35   6
  10   3   4 5071.82 1199.99  20
  10   3   4 5844.66 1311.13  10
  10   3   4 4543.96 1180.19   6
  10   3   5 15741.6 2054.24  20
  10   3   5 13360.0 1910.58  10
  10   3   5 14246.8 2052.04   6
  10   3   6 14495.6 1948.67  20
  10   3   6 14305.0 1991.15  10
  10   3   6 14513.1 2060.56   6
  10   3   7 11412.4 1786.57  10
  10   3   7 9058.38 1546.17  20
  10   3   7 8955.64 1588.05   6
  10   3   8-145.033 704.898  10
  10   3   8-2.28887 360.934  20
  10   3   8 1203.99 691.954   6
  10   3   9 28345.2 2766.95  10
  10   3   9 29124.3 2656.84  20
  10  -3 -10 1489.27 716.499  19
  10   3  10 3449.77 1024.89  10
  10   3  11 3750.04 1013.72  10
  10   3  12 24370.0 2353.63  10
  10   3  13 21906.2 2119.83  10
 -10  -3  13 26562.5 2502.71   9
  10   3  14 28209.9 2219.64  10
 -10  -3  14 28410.5 2414.88   9
  10   3  15 1972.95 557.294  10
 -10  -3  15 2023.94 707.596   9
 -10  -3  16 2462.44 620.360   9
  10  -4  14 7603.29 1079.14  10
  10  -4  13 9248.68 1314.88  10
  10  -4  12 9553.38 1456.82  10
  10  -4  12 8612.33 1342.13   6
  10  -4  11 26621.5 2565.44  10
  10  -4  11 28466.5 2716.17   6
  10  -4  10 8643.79 1551.87  10
  10  -4  10 9925.04 1710.64   6
  10  -4   9 999.481 488.461  10
  10  -4   9 2006.79 992.487   6
  10  -4   8 6971.96 1444.17  10
  10  -4   8 6491.80 1489.05   6
  10  -4   7 936.274 503.244  10
  10  -4   7 1323.19 740.976   6
  10  -4   6 9167.65 1715.36  10
  10  -4   6 7737.63 1693.46   6
  10  -4   5 17363.1 2371.77  10
  10  -4   5 17593.8 2510.49   6
  10  -4   4 27316.6 2956.01  10
  10  -4   4 26282.8 2948.96  19
  10  -4   4 22049.5 2823.94   6
  10  -4   3 42816.6 3791.37  19
  10  -4   3 33716.1 3495.97   6
  10  -4   2 11444.0 2005.64  19
  10  -4   2 10974.6 2051.92   6
  10  -4   1 6858.53 1582.98  19
  10  -4   1 5664.73 1478.89   6
  10  -4   0 9919.32 1852.91   6
  10  -4  -1 7577.14 1680.12   6
  10   4   2 11533.2 1738.79  20
  10  -4  -2 8272.40 1648.27   6
  10   4   3 38263.5 3176.82  20
  10   4   4 18645.7 2224.18  20
  10   4   5 19319.7 2234.51  20
  10   4   5 17305.9 2104.40  10
  10   4   6 4122.16 1067.07  20
  10   4   6 4171.41 1086.72  10
  10   4   7 897.869 540.084  10
  10   4   7 1135.66 648.077  20
  10   4   8 7323.47 1367.91  10
  10   4   8 6683.96 1318.24  20
  10   4   9 835.699 510.611  10
  10   4   9 515.814 538.418  20
 -10  -4   9 875.313 711.100   9
  10   4  10 5266.31 1141.38  10
  10   4  10 6980.62 1330.24  20
 -10  -4  10 7040.78 1489.37   9
  10   4  11 27877.9 2436.29  10
 -10  -4  11 28574.3 2728.44   9
  10   4  12 7322.71 1209.41  10
 -10  -4  12 6746.09 1304.58   9
  10   4  13 7372.71 1128.40  10
 -10  -4  13 8398.18 1402.93   9
  10   4  14 7820.75 1063.76  10
 -10  -4  14 8351.80 1283.42   9
 -10  -4  15 5169.66 896.830   9
  10  -5  12 9389.18 1354.20   6
  10  -5  11 4149.22 1036.56   6
  10  -5  10-92.4953 465.015   6
  10  -5   9 98.2338 533.774   6
  10  -5   8 3298.63 1072.86   6
  10  -5   7 9503.17 1793.37   6
  10  -5   6 543.111 540.915   6
  10  -5   5 866.272 496.893   6
  10  -5   4 2862.15 1136.33   6
  10  -5   3 39792.5 3580.52  19
  10  -5   3 34643.6 3590.86   6
  10  -5   2 17589.1 2413.17  19
  10  -5   2 12218.6 2179.75   6
  10  -5   1 9291.47 1928.30   6
  10  -5   0 58836.5 4626.29   6
  10   5   1 13921.4 1918.64  20
  10  -5  -1 11026.4 2074.81   6
  10   5   2 14930.4 1973.87  20
  10  -5  -2 13215.3 2152.71   6
  10   5   3 32063.6 2907.58  20
  10   5   4 3377.58 876.709  20
  10   5   5-9.29441 546.643  20
  10   5   6 951.134 488.078  20
  10   5   7 6607.05 1304.36  20
  10   5   8 2828.10 932.747  20
 -10  -5   8 952.769 543.594   9
  10   5   9 489.037 595.052  20
 -10  -5   9-1346.00 681.157   9
  10   5  10-77.5104 520.774  20
 -10  -5  10 308.564 626.108   9
 -10  -5  11 3662.95 952.168   9
  10  -5 -12 5534.74 1149.32  19
 -10  -5  12 6482.51 1252.41   9
 -10  -5  13 9401.64 1348.40   9
 -10  -5  14 26375.0 2017.21   9
  10  -6  12 1870.98 568.941   6
  10  -6  11 1872.83 669.206   6
  10  -6  10 572.121 479.799   6
  10  -6   9 12280.4 1815.40   6
  10  -6   8 310.277 495.831   6
  10  -6   7 5811.85 1398.76   6
  10  -6   6 19840.0 2575.26   6
  10  -6   5 9476.97 1872.25   6
  10  -6   4 3400.36 1039.98   6
  10  -6   3 13568.3 2057.77  19
  10  -6   3 9528.52 1932.52   6
  10  -6   2 29157.7 2983.64  19
  10  -6   2 24999.9 3078.11   6
  10  -6   1 10076.7 2039.87   6
  10  -6   0 2974.61 1113.52   6
  10   6   1 10898.7 1721.53  20
  10  -6  -1 9820.41 1932.94   6
  10   6   2 37302.0 3114.85  20
  10  -6  -2 33286.1 3407.11   6
  10   6   3 14905.6 1951.68  20
  10   6   4 4998.89 1122.08  20
  10   6   5 6486.65 1283.84  20
  10   6   6 25542.6 2471.38  20
  10   6   7 7589.86 1354.57  20
  10   6   8 1539.00 605.407  20
  10   6   9 14939.2 1756.58  20
 -10  -6   9 16041.6 1916.45   9
  10   6  10-332.517 543.333  20
 -10  -6  10 314.245 427.277   9
 -10  -6  11 2817.45 727.529   9
 -10  -6  12 3360.28 838.691   9
 -10  -6  13 2808.29 683.416   9
  10  -7  11 9219.15 1257.29   6
  10  -7  10 29576.5 2491.63   6
  10  -7   9 5399.79 1169.42   6
  10  -7   8 7860.44 1436.27   6
  10  -7   7 4208.39 1171.25   6
  10  -7   6 11298.0 1916.84   6
  10  -7   5 17768.2 2413.19   6
  10  -7   4 148.090 437.036   6
  10  -7   3 24391.5 2940.73   6
  10  -7   2 2552.54 824.477  19
  10  -7   2 2452.51 1022.17   6
  10  -7   1 7314.78 1631.12   6
  10   7   0 21780.2 2325.80  20
  10  -7   0 16181.0 2425.82   6
  10   7   1 7746.64 1408.93  20
  10  -7  -1 4347.17 1247.88   6
  10   7   2 3206.46 896.902  20
  10  -7  -2 1402.52 696.983   6
  10   7   3 29671.0 2702.74  20
  10   7   4 1623.74 761.966  20
  10   7   5 14368.0 1811.82  20
  10   7   6 11125.3 1578.56  20
  10   7   7 7026.43 1223.69  20
  10   7   8 8105.16 1286.95  20
  10   7   9 4827.00 989.575  20
  10   7  10 23825.4 2017.88  20
 -10  -7  11 7442.61 1043.56   9
  10  -8  10 2483.72 658.467   6
  10  -8   9 21870.2 2050.28   6
  10  -8   8 2151.28 757.550   6
  10  -8   7 63092.5 3900.33   6
  10  -8   6 12786.2 1848.23   6
  10  -8   5 258.663 570.306   6
  10  -8   4 4679.31 1276.69   6
  10  -8   3 1742.33 866.526   6
  10  -8   2 4517.02 1329.88   6
  10  -8   1 1485.30 855.626   6
  10   8   0-14.3509 297.448  20
  10  -8   0-829.353 539.646   6
  10   8   1 376.373 331.338  20
  10  -8  -1-188.561 590.669   6
  10   8   2 5026.24 1030.39  20
  10   8   3 2844.80 794.354  20
  10   8   4 4898.47 1053.29  20
  10   8   5 586.407 456.578  20
  10   8   6 13750.1 1639.68  20
  10   8   7 65582.1 3473.13  20
  10   8   8 2875.67 809.367  20
  10   8   9 20877.4 1825.77  20
  10   8  10 3331.77 702.522  20
  10  -9   9-194.296 265.578   6
  10  -9   8 8637.49 1241.88   6
  10  -9   7 4182.84 958.897   6
  10  -9   6 35198.9 2764.66   6
  10  -9   5 3144.27 903.870   6
  10  -9   4 7526.08 1419.97   6
  10  -9   3 2394.16 856.493   6
  10  -9   2 562.979 593.864   6
  10  -9   1 4042.02 1068.29   6
  10   9   0 7125.20 1124.13  20
  10  -9   0 6811.87 1400.42   6
  10   9   1 4943.18 985.342  20
  10  -9  -1 4377.21 1160.92   6
  10   9   2 1552.18 565.644  20
  10   9   3 2860.79 747.480  20
  10   9   4 7942.25 1201.83  20
  10   9   5 2789.33 732.235  20
  10   9   6 36668.0 2422.08  20
  10   9   7 4638.83 844.499  20
  10   9   8 7501.47 1021.29  20
  10   9   9 856.666 400.262  20
  10 -10   6 674.262 348.194   6
  10 -10   5-565.908 418.333   6
  10 -10   4 6646.79 1102.60   6
  10 -10   3 529.694 361.693   6
  10 -10   2 23477.6 2262.00   6
  10 -10   1 7102.02 1254.29   6
  10  10   0 1351.21 456.169  20
  10 -10   0 1050.62 446.967   6
  10 -10  -1 6895.05 1042.65  19
  10  10   1 4420.25 801.074  20
  10  10   2 16337.3 1536.03  20
  10  10   3 581.962 241.268  20
  10  10   4 7931.52 1034.54  20
  10  10   5 38.5425 176.584  20
  10  10   6 882.315 371.928  20
  11   0   0 553.866 622.991  19
  11   0   0-770.701 579.745   6
  11   0  -1 875.049 695.280  19
  11   0   1 455.931 400.684  19
  11   0  -1-233.978 472.814   6
  11   0   1 312.258 641.047   6
  11   0   2 26085.1 2972.63  19
  11   0  -2 23039.3 2835.12  19
  11   0  -2 21814.9 2428.98   6
  11   0   2 21273.1 2584.15   6
  11   0  -3 9403.35 1816.80  19
  11   0   3 9237.02 1750.84  19
  11   0  -3 10966.8 1687.14   6
  11   0   3 13841.9 2052.02   6
  11   0  -4 365.726 458.552  19
  11   0   4 434.744 589.928  10
  11   0   4 727.856 644.079  19
  11   0   4 476.992 500.811   6
  11   0  -5 25493.4 2898.82  19
  11   0   5 30072.4 3199.99  10
  11   0   5 30862.9 3042.48   6
  11   0   6 135.443 437.337  10
  11   0  -6 702.989 558.703  19
  11   0   6 100.456 554.699   6
  11   0  -7 1493.38 752.657  19
  11   0   7 686.969 659.003  10
  11   0   7 2.52682 524.401   6
  11   0  -8 10325.8 1690.41  19
  11   0   8 10166.4 1858.88  10
  11   0   8 11533.5 1743.22   6
  11   0   9 25359.5 2797.27  10
  11   0   9 25105.1 2462.49   6
  11   0  10 103.540 463.237  10
  11   0  10 688.947 535.141   6
  11   0  11 28038.1 2680.44  10
  11   0  11 29694.9 2384.40   6
  11   0  12 42.4311 457.292  10
  11   0  13-57.2069 452.293  10
  11   0  14 2823.25 701.498  10
  11   0  15 1337.06 394.090  10
 -11   0  15 1515.44 503.016   9
  11  -1  14 1085.66 506.482  10
  11  -1  13 3642.61 821.008  10
  11  -1  12 4940.87 1081.85  10
  11  -1  11 6604.36 1320.75  10
  11  -1  11 7190.24 1210.81   6
  11  -1  10 2050.75 913.099  10
  11  -1  10 4744.57 1092.72   6
  11  -1   9 13525.8 2068.58  10
  11  -1   9 10767.1 1684.54   6
  11  -1   8 31524.4 3188.21  10
  11  -1   8 34485.2 3087.50   6
  11  -1   7 8676.44 1729.38  10
  11   1  -7 7858.33 1527.90  19
  11  -1   7 6068.94 1344.03   6
  11   1  -6 32865.0 3195.67  19
  11  -1   6 34729.1 3440.98  10
  11  -1   6 34592.1 3190.91   6
  11  -1   5 464.364 602.550  10
  11  -1   5 1268.10 749.283  19
  11   1  -5-398.444 448.733  19
  11  -1   5 28.2744 764.382   6
  11  -1   4 2757.41 1066.63  10
  11  -1   4 1816.88 855.102  19
  11   1  -4 1829.70 870.712  19
  11  -1   4 1370.17 827.284   6
  11  -1   3 18847.8 2517.10  19
  11   1  -3 19109.7 2571.46  19
  11   1  -3 22558.0 2404.57   6
  11  -1   3 19508.8 2517.61   6
  11  -1   2 4316.94 1191.23  19
  11   1  -2 2774.66 946.936  19
  11   1  -2 4007.60 1021.40   6
  11  -1   2 2698.61 877.169   6
  11   1  -1 28675.1 3137.59  19
  11  -1   1 33359.9 3374.96  19
  11   1  -1 25845.1 2691.09   6
  11  -1   1 28105.6 2958.13   6
  11  -1   0 2292.04 1067.20  19
  11   1   0 795.902 592.616  19
  11   1   0 2076.52 880.232   6
  11  -1   0 2606.20 1060.65   6
  11   1   1 28063.7 3104.28  19
  11  -1  -1 25094.1 2951.50  19
  11   1   1 23913.6 2681.75   6
  11  -1  -1 23814.6 2645.17   6
  11  -1  -2 1924.03 936.512  19
  11   1   2 3722.88 1176.88  19
  11   1   2 2157.80 844.048   6
  11  -1  -2 4370.54 1158.11   6
  11   1   3 22057.5 2736.15  19
  11  -1  -3 16840.2 2387.65  19
  11   1   3 19411.2 2404.26   6
  11  -1  -3 18886.1 2220.01   6
  11  -1  -4 2049.84 910.700  19
  11   1   4 3028.48 1043.25  10
  11   1   4 1812.97 782.037   6
  11  -1  -5 1140.76 767.780  19
  11   1   5 933.853 855.119  10
  11   1   5 726.452 569.451   6
  11  -1  -6 33054.7 3248.41  19
  11   1   6 39596.4 3503.98  10
  11   1   6 35865.8 3154.93   6
  11   1   7 9803.24 1780.64  10
  11  -1  -7 5801.12 1356.16  19
  11   1   7 8729.68 1553.33   6
  11  -1  -8 30740.7 2933.27  19
  11   1   8 37286.8 3361.27  10
  11   1   8 34068.0 2901.94   6
  11  -1  -9 7076.80 1359.33  19
  11   1   9 8863.33 1603.15  10
  11   1   9 9378.85 1499.94   6
  11   1  10 3171.29 1004.42  10
  11   1  10 4305.59 973.371   6
  11   1  11 8225.78 1413.03  10
  11   1  11 8997.19 1291.17   6
  11   1  12 4715.17 1038.18  10
  11   1  13 3461.27 856.666  10
  11   1  14 984.884 483.422  10
 -11  -1  14-49.0308 426.283   9
  11  -2  14 12008.2 1304.46  10
  11  -2  13 4287.27 908.630  10
  11  -2  12 890.005 553.623  10
  11  -2  11 15647.2 1944.63  10
  11  -2  11 16821.7 1834.44   6
  11  -2  10 12624.2 1863.42  10
  11  -2  10 9644.64 1502.95   6
  11  -2   9 8646.90 1645.42  10
  11  -2   9 9451.76 1503.52   6
  11  -2   8 14865.2 2167.34  10
  11  -2   8 14100.9 2039.26   6
  11   2  -7 8214.30 1481.94  19
  11  -2   7 10446.3 1947.63  10
  11  -2   7 8231.01 1589.96   6
  11  -2   6 8778.07 1844.73  10
  11  -2   6 9367.03 1698.39  19
  11   2  -6 11472.4 1880.35  19
  11  -2   6 7797.08 1606.48   6
  11  -2   5 3980.62 1305.65  10
  11   2  -5 1491.62 633.039  19
  11  -2   5 3767.39 1250.58  19
  11  -2   5 3641.38 1248.93   6
  11   2  -4 10595.3 1918.05  19
  11  -2   4 9510.41 1755.76  19
  11  -2   4 9561.73 1860.01   6
  11  -2   3 8611.78 1755.16  19
  11   2  -3 7394.60 1654.48  19
  11  -2   3 8018.24 1698.49   6
  11  -2   2 14666.7 2206.22  19
  11   2  -2 11852.6 2024.86  19
  11   2  -2 12181.5 1816.91   6
  11  -2   2 12983.7 2081.45   6
  11  -2   1 14148.9 2221.39  19
  11   2  -1 17332.7 2439.45  19
  11   2  -1 15914.3 2103.27   6
  11  -2   1 13034.6 2056.84   6
  11   2   0 18609.7 2559.61  19
  11  -2   0 19618.1 2615.86  19
  11   2   0 17835.7 2268.84   6
  11  -2   0 19888.4 2568.26   6
  11  -2  -1 16077.3 2346.68  19
  11   2   1 14171.7 2216.81  19
  11   2   1 14261.1 2009.96   6
  11  -2  -1 13281.9 2016.84   6
  11  -2  -2 13033.1 2133.51  19
  11   2   2 12104.1 1891.47   6
  11  -2  -2 11623.9 1854.94   6
  11  -2  -3 5914.34 1427.30  19
  11   2   3 6809.80 1427.27   6
  11  -2  -3 7362.23 1433.58   6
  11  -2  -4 8816.95 1808.95  19
  11   2   4 12783.8 1949.77   6
  11  -2  -5 3288.48 1234.58  19
  11   2   5 2995.11 1020.11  10
  11   2   5 3433.02 982.500   6
  11  -2  -6 7557.55 1635.54  19
  11   2   6 7619.94 1462.43  10
  11   2   6 7265.98 1392.87   6
  11  -2  -7 7825.98 1667.87  19
  11   2   7 9204.46 1650.70  10
  11   2   7 7795.64 1398.59   6
  11  -2  -8 14604.8 2058.29  19
  11   2   8 19779.5 2364.79  10
  11   2   8 15706.8 1942.46   6
  11  -2  -9 8246.48 1508.27  19
  11   2   9 7887.00 1452.77  10
  11   2   9 8639.42 1421.58   6
  11  -2 -10 9088.76 1449.83  19
  11   2  10 10582.8 1646.55  10
  11   2  11 19692.7 2101.69  10
  11   2  12 1365.59 589.903  10
  11   2  13 4638.00 899.562  10
 -11  -2  13 3742.09 902.580   9
  11   2  14 6530.06 950.532  10
 -11  -2  14 10386.6 1310.45   9
  11  -3  13 3394.09 736.147  10
  11  -3  12 5147.07 992.714  10
  11  -3  11 7236.02 1256.01  10
  11  -3  11 6302.69 1123.71   6
  11  -3  10 19573.6 2174.10  10
  11  -3  10 20418.0 2156.55   6
  11  -3   9 10339.3 1642.05  10
  11  -3   9 9558.90 1615.94   6
  11  -3   8 2451.07 858.764  10
  11  -3   8 2527.07 937.573   6
  11  -3   7 10447.6 1791.02  10
  11  -3   7 7396.68 1505.02   6
  11  -3   6 13096.3 2043.57  10
  11  -3   6 13472.8 2076.07   6
  11  -3   5 2935.33 835.761  19
  11  -3   5 4076.92 1191.64   6
  11  -3   4 11718.2 1969.04  19
  11  -3   4 16848.4 2422.05   6
  11  -3   3 10943.1 1897.45  19
  11  -3   3 11954.6 2063.32   6
  11  -3   2 13889.2 2154.26  19
  11  -3   2 13925.9 2186.75   6
  11  -3   1 6962.03 1598.12  19
  11  -3   1 6267.31 1494.31   6
  11  -3   0 2519.83 1095.46  19
  11  -3   0 1739.40 924.906   6
  11  -3  -1 5490.61 1390.02  19
  11   3   1 5215.21 1202.24   6
  11  -3  -1 5123.89 1332.50   6
  11  -3  -2 12887.6 2168.34  19
  11   3   2 10095.7 1754.90   6
  11  -3  -2 11388.2 1822.11   6
  11  -3  -3 14218.1 2190.93  19
  11   3   3 15271.3 1948.86  20
  11   3   3 13186.3 1934.49   6
  11  -3  -4 12445.9 2140.54  19
  11   3   4 13794.2 1871.42  20
  11   3   4 10776.0 1749.46   6
  11  -3  -5 3990.75 1204.92  19
  11   3   5 4047.16 1106.80   6
  11  -3  -6 8530.11 1746.25  19
  11   3   6 9580.59 1548.88  10
  11   3   6 9581.14 1563.49   6
  11  -3  -7 10240.7 1801.88  19
  11   3   7 13250.3 1850.61  10
  11  -3  -8 2531.28 776.672  19
  11   3   8 3264.16 951.723  10
  11  -3  -9 9636.32 1642.05  19
  11   3   9 10599.6 1584.01  10
  11  -3 -10 19403.3 2164.71  19
  11   3  10 22291.2 2177.42  10
 -11  -3  10 18052.5 2106.07   9
  11   3  11 8017.35 1236.05  10
 -11  -3  11 7548.78 1324.02   9
  11   3  12 6287.38 1046.14  10
 -11  -3  12 5875.34 1115.99   9
  11   3  13 1500.18 487.917  10
 -11  -3  13 2842.27 739.865   9
 -11  -3  14 1555.33 518.464   9
  11  -4  11 6905.28 1115.52  10
  11  -4  11 6114.34 1091.33   6
  11  -4  10 13.0149 297.111  10
  11  -4  10-1497.80 628.739   6
  11  -4   9 4106.37 1067.56  10
  11  -4   9 6254.73 1318.79   6
  11  -4   8 12690.9 1948.40   6
  11  -4   7 6067.15 1320.23   6
  11  -4   6 4273.82 1217.71   6
  11  -4   5 21189.2 2623.75   6
  11  -4   4 195.444 386.959  19
  11  -4   4 1274.75 693.502   6
  11  -4   3 516.957 584.709  19
  11  -4   3 234.701 615.554   6
  11  -4   2 1981.20 879.541  19
  11  -4   2 1576.66 792.470   6
  11  -4   1 42888.1 3726.98  19
  11  -4   1 41457.3 3725.80   6
  11  -4   0 10601.8 1897.39  19
  11  -4   0 9889.93 1834.91   6
  11  -4  -1 46179.6 3924.74  19
  11  -4  -1 46958.9 3874.59   6
  11  -4  -2 5375.90 1429.88  19
  11  -4  -2 3198.40 1056.13   6
  11  -4  -3 2261.94 1046.04  19
  11   4   3 1421.38 759.538  20
  11  -4  -4 629.883 705.657  19
  11   4   4 1514.27 575.439  20
  11  -4  -5 15013.9 2244.68  19
  11   4   5 20932.4 2218.99  20
  11  -4  -6 3106.44 1157.44  19
  11   4   6 3934.08 1011.21  20
  11  -4  -7 3023.72 1081.85  19
  11   4   7 4117.37 933.302  20
  11  -4  -8 10698.1 1873.19  19
  11  -4  -9 3235.22 1081.52  19
 -11  -4   9 1770.57 732.754   9
  11  -4 -10 165.418 562.014  19
  11   4  10 123.097 287.430  10
 -11  -4  10 567.973 371.070   9
  11  -4 -11 7131.02 1228.09  19
 -11  -4  11 7383.95 1215.39   9
 -11  -4  12 2398.83 721.738   9
 -11  -4  13 9995.37 1176.78   9
  11  -5  11 796.077 386.780   6
  11  -5  10 8526.84 1297.65   6
  11  -5   9 2978.86 851.975   6
  11  -5   8 375.895 514.873   6
  11  -5   7 7786.27 1475.51   6
  11  -5   6 6431.67 1419.59   6
  11  -5   5 1545.72 847.820   6
  11  -5   4 18022.7 2508.82   6
  11  -5   3 1693.28 831.420  19
  11  -5   3 2186.98 962.786   6
  11  -5   2 41819.2 3508.36  19
  11  -5   2 33383.3 3407.26   6
  11  -5   1 744.003 760.803  19
  11  -5   1-283.331 525.872   6
  11  -5   0 14376.5 2126.25  19
  11  -5   0 9960.26 1862.78   6
  11  -5  -1 441.207 530.696  19
  11  -5  -1 300.922 463.100   6
  11  -5  -2 31774.8 3209.85  19
  11  -5  -2 37237.1 3353.19   6
  11   5   3 2844.26 865.843  20
  11   5   4 17821.8 1997.51  20
  11   5   5 5028.87 1074.99  20
  11   5   6 3266.87 814.699  20
  11   5   7 8473.88 1324.31  20
  11  -5  -8 794.919 620.494  19
  11   5   8 165.760 389.663  20
  11  -5  -9 1483.46 815.197  19
  11  -5 -10 8866.79 1483.37  19
 -11  -5  10 7982.73 1163.65   9
  11  -5 -11 2257.72 716.674  19
 -11  -5  11 1915.97 579.203   9
  11  -6  10 20661.9 1892.16   6
  11  -6   9 2831.93 806.947   6
  11  -6   8 4441.30 1052.51   6
  11  -6   7 1202.85 629.385   6
  11  -6   6 10738.5 1723.11   6
  11  -6   5 5158.28 1317.40   6
  11  -6   4 12948.5 2031.70   6
  11  -6   3 6903.84 1278.62  19
  11  -6   3 4396.07 1293.18   6
  11  -6   2 1228.44 659.647  19
  11  -6   2 1920.96 988.473   6
  11  -6   1 34735.1 3077.15  19
  11  -6   1 27370.9 3014.33   6
  11  -6   0 5343.93 1304.32  19
  11  -6   0 7191.69 1586.04   6
  11  -6  -1 29969.8 2974.61  19
  11  -6  -1 31864.9 3184.31   6
  11  -6  -2 2251.66 912.958  19
  11   6   2 2606.99 826.132  20
  11   6   3 4306.52 1006.42  20
  11   6   4 19215.2 2003.61  20
  11   6   5 5656.42 1109.49  20
  11   6   6 14411.4 1662.19  20
  11   6   7 3368.04 857.676  20
  11   6   8 3804.16 841.615  20
  11  -6  -9 2471.07 851.262  19
  11  -6 -10 17817.4 1968.94  19
  11  -7   9 10653.3 1323.29   6
  11  -7   8 14230.1 1652.70   6
  11  -7   7 21942.8 2167.80   6
  11  -7   6 11250.7 1681.12   6
  11  -7   5 1011.72 655.083   6
  11  -7   4 4349.07 1145.02   6
  11  -7   3 9036.66 1659.71   6
  11  -7   2 904.379 497.142  19
  11  -7   2 583.984 565.237   6
  11  -7   1 2769.77 838.994  19
  11  -7   1 1775.23 803.054   6
  11  -7   0 29526.1 2677.60  19
  11  -7   0 27602.0 2929.37   6
  11  -7  -1 2828.74 1013.87  19
  11  -7  -1 1549.72 799.157   6
  11  -7  -2 790.266 615.796  19
  11   7   2 1006.70 574.752  20
  11   7   3 16133.5 1749.96  20
  11   7   4 6424.01 1107.14  20
  11   7   5 709.899 443.069  20
  11   7   6 13819.1 1540.78  20
  11   7   7 24684.5 1979.83  20
  11   7   8 15039.8 1470.96  20
  11  -7  -8 12822.2 1816.59  19
  11  -7  -9 9509.39 1488.77  19
  11  -8   8 8950.40 1162.59   6
  11  -8   7 1011.51 463.490   6
  11  -8   6 1980.76 697.587   6
  11  -8   5 13727.8 1680.72   6
  11  -8   4 17179.7 2015.94   6
  11  -8   3 6945.61 1355.48   6
  11  -8   2 259.915 435.011   6
  11  -8   1 592.126 374.689  19
  11  -8   1 930.306 594.066   6
  11  -8   0 925.393 499.131  19
  11  -8   0-169.484 518.065   6
  11  -8  -1 1674.29 596.735  19
  11  -8  -1 1074.29 735.194   6
  11  -8  -2 1437.45 717.505  19
  11   8   2 304.112 272.319  20
  11  -8  -3 8525.24 1391.73  19
  11   8   3 9656.08 1232.43  20
  11   8   4 15451.5 1541.00  20
  11   8   5 17226.5 1589.77  20
  11   8   6 2893.26 690.352  20
  11  -8  -7 143.302 388.079  19
  11   8   7 308.432 276.180  20
  11  -8  -8 8068.93 1300.99  19
  11  -9   5 3345.96 766.383   6
  11  -9   4 15.8452 314.895   6
  11  -9   3 10917.2 1413.98   6
  11  -9   2 4032.52 912.911   6
  11  -9   1 3371.30 850.436   6
  11  -9  -2 3570.91 814.641  19
  11  -9  -3 4279.15 878.177  19
  11  -9  -4 243.608 296.258  19
  11  -9  -5 4524.91 947.547  19
  12   0   0 51515.2 4041.62  19
  12   0   0 41082.3 3222.28   6
  12   0   1 3072.44 1060.18  19
  12   0  -1 3432.77 1165.20  19
  12   0  -1 3450.42 886.556   6
  12   0   1 3469.06 952.072   6
  12   0   2 9018.64 1721.86  19
  12   0  -2 5795.74 1419.77  19
  12   0  -2 4996.25 1092.39   6
  12   0   2 4623.31 1160.39   6
  12   0  -3 39.1009 428.016  19
  12   0  -3-885.379 504.717   6
  12   0   3 281.944 422.288   6
  12   0  -4 5208.22 1304.06  19
  12   0   4 2758.52 826.892   6
  12   0  -5 689.484 537.418  19
  12   0   5 1384.73 745.793   6
  12   0  -6 2193.03 850.438  19
  12   0   6 4221.50 1091.65   6
  12   0  -7 29576.3 2692.57  19
  12   0   7 32008.0 2695.11   6
  12   0  -8-197.505 338.973  19
  12   0   8 836.462 576.923   6
  12   0   9 15595.4 1912.46  10
  12   0   9 16661.5 1768.71   6
  12   0  10 5187.39 1047.01  10
  12   0  10 5474.23 955.540   6
  12   0  11 6953.88 1154.56  10
  12  -1  11 4575.65 786.846   6
  12  -1  10 20313.2 1820.20   6
  12  -1   9-71.0557 258.052   6
  12  -1   8 10145.9 1492.63   6
  12   1  -7-376.296 557.227  19
  12  -1   7-105.746 452.010   6
  12   1  -6 13464.4 1867.11  19
  12  -1   6 15696.2 1970.18   6
  12   1  -5 2742.04 891.897  19
  12  -1   5 4049.47 1048.44   6
  12  -1   4 3828.32 1095.33  19
  12   1  -4 1775.35 745.588  19
  12  -1   4 2870.65 982.681   6
  12  -1   3 11676.0 1904.74  19
  12   1  -3 12303.0 1943.04  19
  12  -1   3 10262.4 1696.33   6
  12   1  -2 6343.44 1470.70  19
  12  -1   2 7540.96 1600.95  19
  12   1  -2 6585.48 1254.91   6
  12  -1   2 6010.98 1328.58   6
  12   1  -1 6146.51 1463.24  19
  12  -1   1 7643.94 1601.94  19
  12   1  -1 5439.88 1176.82   6
  12  -1   1 8652.24 1591.52   6
  12   1   0 23048.2 2729.37  19
  12  -1   0 22759.1 2729.39  19
  12   1   0 18476.2 2167.18   6
  12  -1   0 17513.9 2132.13   6
  12  -1  -1 9054.94 1749.09  19
  12   1   1 6918.46 1368.34   6
  12  -1  -1 7562.01 1395.73   6
  12  -1  -2 5984.36 1399.46  19
  12   1   2 5763.50 1240.85   6
  12  -1  -2 6802.12 1317.74   6
  12  -1  -3 11002.1 1896.91  19
  12   1   3 10163.2 1621.46   6
  12  -1  -4 1603.35 725.022  19
  12   1   4 2638.72 889.205   6
  12  -1  -5 1488.34 697.998  19
  12   1   5 3308.41 931.711   6
  12  -1  -6 9482.57 1631.79  19
  12   1   6 13936.9 1821.81   6
  12  -1  -7 465.586 370.409  19
  12   1   7 396.248 456.576   6
  12  -1  -8 8119.95 1368.10  19
  12   1   8 8769.78 1367.72   6
  12  -1  -9 352.492 381.743  19
 -12  -1  12 5300.18 896.839   9
  12  -2  11 3040.78 617.320   6
  12  -2  10 1702.68 572.620   6
  12  -2   9 14513.1 1631.06   6
  12  -2   8 29.2919 438.989   6
  12  -2   7 14143.8 1817.86   6
  12  -2   6 675.165 411.754   6
  12  -2   5 13065.5 1868.72   6
  12  -2   4 862.519 586.051  19
  12  -2   4-77.6014 422.120   6
  12  -2   3 4479.66 1230.97  19
  12  -2   3 3943.72 1003.19   6
  12  -2   2 10981.4 1832.72  19
  12  -2   2 10554.8 1747.07   6
  12  -2   1 9717.85 1764.63  19
  12  -2   1 7980.10 1495.11   6
  12  -2   0 1605.23 805.112  19
  12  -2   0 2559.45 865.586   6
  12  -2  -1 10063.7 1843.47  19
  12   2   1 10412.0 1622.03   6
  12  -2  -1 10037.8 1593.85   6
  12  -2  -2 10603.7 1896.48  19
  12   2   2 9258.49 1567.59   6
  12  -2  -2 9683.47 1505.87   6
  12  -2  -3 4043.55 1162.18  19
  12   2   3 3995.45 1057.75   6
  12  -2  -4-160.414 673.440  19
  12   2   4 1084.34 597.640   6
  12  -2  -5 13685.5 2052.66  19
  12   2   5 15434.4 1923.54   6
  12  -2  -6 366.635 469.854  19
  12   2   6 2056.41 781.018   6
  12  -2  -7 11800.6 1814.64  19
  12  -2  -8 922.919 548.727  19
  12  -2  -9 14813.9 1716.18  19
 -12  -2   9 15202.4 1711.70   9
 -12  -2  10 1023.54 485.157   9
 -12  -2  11 3435.37 758.866   9
  12  -3  10 6024.53 978.982   6
  12  -3   9 3015.75 782.894   6
  12  -3   8 6667.91 1171.54   6
  12  -3   7 11885.3 1653.43   6
  12  -3   6 7302.15 1348.44   6
  12  -3   5 3939.98 1036.79  19
  12  -3   5 3386.84 1009.15   6
  12  -3   4 2511.21 893.788  19
  12  -3   4 2101.93 908.698   6
  12  -3   3 7859.00 1406.76  19
  12  -3   3 5331.69 1296.92   6
  12  -3   2 7979.43 1562.30  19
  12  -3   2 8505.55 1611.97   6
  12  -3   1 9741.72 1655.10  19
  12  -3   1 8487.29 1571.45   6
  12  -3   0 15511.7 2180.73  19
  12  -3   0 15986.5 2085.58   6
  12  -3  -1 10882.6 1898.82  19
  12  -3  -1 9824.69 1640.19   6
  12  -3  -2 5809.99 1382.70  19
  12  -3  -2 4265.51 1018.84   6
  12  -3  -3 5221.94 1330.88  19
  12  -3  -4 1374.66 822.791  19
  12  -3  -5 2430.96 943.922  19
  12  -3  -6 9183.89 1598.50  19
  12  -3  -7 12001.0 1780.73  19
  12  -3  -8 5170.69 1166.43  19
  12  -3  -9 4944.66 1039.77  19
  12  -3 -10 6795.21 1071.82  19
 -12  -3  10 4460.50 809.972   9
  12  -4  10 7395.88 1032.50   6
  12  -4   9 4295.53 897.853   6
  12  -4   8 16723.3 1809.17   6
  12  -4   7 1990.16 754.545   6
  12  -4   6 4131.16 1030.25   6
  12  -4   5 2231.08 809.955   6
  12  -4   4 16628.8 1968.59  19
  12  -4   4 16664.9 2149.28   6
  12  -4   3 10639.2 1654.46  19
  12  -4   3 9472.07 1705.18   6
  12  -4   2 17004.4 2119.59  19
  12  -4   2 13973.9 2031.45   6
  12  -4   1 5525.24 1216.71  19
  12  -4   1 4456.47 1179.86   6
  12  -4   0 4220.38 1183.53  19
  12  -4   0 4929.57 1247.15   6
  12  -4  -1 3511.36 998.719  19
  12  -4  -1 4441.81 1106.01   6
  12  -4  -2 13911.5 2089.54  19
  12  -4  -2 13361.3 1758.57   6
  12  -4  -3 7064.24 1523.79  19
  12  -4  -4 10518.7 1817.72  19
  12  -4  -5 1518.96 833.367  19
  12  -4  -6 2337.56 932.528  19
  12  -4  -7 1183.42 621.167  19
  12  -4  -8 11476.0 1640.97  19
  12  -4  -9 5189.41 1087.15  19
  12  -5   9 7232.95 1039.96   6
  12  -5   8 465.777 339.755   6
  12  -5   7 21336.2 2073.37   6
  12  -5   6 963.298 413.763   6
  12  -5   5 4704.02 1072.40   6
  12  -5   4 1339.15 669.977   6
  12  -5   3 9078.55 1419.11  19
  12  -5   3 7275.15 1462.50   6
  12  -5   2 14120.8 1819.43  19
  12  -5   2 10655.0 1732.33   6
  12  -5   1 4855.00 1125.45  19
  12  -5   1 2146.07 853.075   6
  12  -5   0 13787.3 1885.98  19
  12  -5   0 11353.6 1740.51   6
  12  -5  -1 7788.47 1485.87  19
  12  -5  -1 5099.30 1181.13   6
  12  -5  -2 10059.3 1651.10  19
  12  -5  -3 4994.82 1231.43  19
  12  -5  -4 2492.31 1029.81  19
  12  -5  -5 4403.80 1164.23  19
  12  -5  -6 1710.45 725.776  19
  12  -5  -7 14676.2 1936.08  19
  12  -5  -8 536.099 465.109  19
  12  -5  -9 14053.3 1652.56  19
  12  -6   8 15266.8 1478.56   6
  12  -6   7-103.993 268.425   6
  12  -6   6 235.717 338.468   6
  12  -6   5 12602.6 1638.79   6
  12  -6   4 5543.39 1082.99   6
  12  -6   3 2756.46 846.885   6
  12  -6   2 1310.57 528.302  19
  12  -6   2 3066.72 1105.21   6
  12  -6   1 9047.20 1378.24  19
  12  -6   1 7022.08 1290.76   6
  12  -6   0 651.145 448.254  19
  12  -6   0-347.922 504.539   6
  12  -6  -1 8067.66 1367.36  19
  12  -6  -1 7729.40 1324.52   6
  12  -6  -2 5340.78 1140.78  19
  12  -6  -3 3477.03 981.694  19
  12  -6  -4 6042.12 1250.40  19
  12  -6  -5 11888.5 1684.19  19
  12  -6  -6 55.1161 371.177  19
  12  -6  -7 348.334 503.010  19
  12  -6  -8 20409.7 2010.78  19
  12  -7   6 679.828 375.763   6
  12  -7   5 5665.57 971.958   6
  12  -7   4 11374.8 1487.68   6
  12  -7   3 2413.03 698.366   6
  12  -7   2 6833.81 1196.04   6
  12  -7   1 2068.43 598.008  19
  12  -7   1 506.816 369.906   6
  12  -7   0-529.779 352.596  19
  12  -7   0-107.129 499.047   6
  12  -7  -1 1697.13 652.448  19
  12  -7  -2 8033.55 1246.61  19
  12  -7  -3 4842.54 1024.54  19
  12  -7  -4 10819.1 1479.79  19
  12  -7  -5 6283.72 1176.09  19
  12  -7  -6 1225.79 564.178  19
  13   0   0 141.390 320.488   6
  13   0   1 9320.52 1389.19   6
  13   0  -2 4021.70 1065.88  19
  13   0   2 3483.88 917.985   6
  13   0  -3 130.718 427.010  19
  13   0   3 18.4470 369.329   6
  13   0  -4 19349.8 2162.01  19
  13   0   4 19692.4 2002.49   6
  13   0   5-162.754 455.740   6
  13   0   6 1234.56 546.599   6
  13   0   7 240.049 262.702   6
  13  -1   8 2903.39 675.495   6
  13  -1   7 5848.81 982.929   6
  13  -1   6 2536.25 687.308   6
  13  -1   5 3370.30 802.288   6
  13  -1   4 5748.24 1097.88   6
  13  -1   3 6025.86 1142.44   6
  13  -1   2 2318.22 771.876   6
  13  -1   1 4471.96 1011.28   6
  13  -1   0 6384.85 1321.21  19
  13  -1   0 5664.71 1108.52   6
  13  -1  -1 5197.20 1214.68  19
  13  -1  -1 4735.24 957.979   6
  13  -1  -2 2979.26 935.484  19
  13  -1  -2 3447.42 769.991   6
  13  -1  -3 6071.44 1231.80  19
  13  -1  -4 5534.90 1213.34  19
  13  -1  -5 3597.79 951.860  19
  13  -1  -6 2041.70 721.143  19
  13  -1  -7 5338.01 1042.64  19
  13  -2   8 594.775 315.687   6
  13  -2   7 7347.90 1088.15   6
  13  -2   6 2109.51 686.857   6
  13  -2   5 3352.97 873.602   6
  13  -2   4 9469.30 1411.76   6
  13  -2   3 8824.92 1395.93   6
  13  -2   2 432.028 427.739  19
  13  -2   2 890.261 598.630   6
  13  -2   1 10336.5 1606.14  19
  13  -2   1 13157.4 1676.21   6
  13  -2   0 694.105 526.803  19
  13  -2   0 475.086 374.154   6
  13  -2  -1 10587.8 1686.21  19
  13  -2  -1 6927.26 1163.56   6
  13  -2  -2 45.6006 421.496  19
  13  -2  -3 9343.26 1507.30  19
  13  -2  -4 7428.96 1345.31  19
  13  -2  -5 4059.29 1029.55  19
  13  -2  -6 2469.09 847.335  19
  13  -2  -7 3956.70 863.822  19
  13  -3   7 2844.80 678.587   6
  13  -3   6 2565.49 720.501   6
  13  -3   5 3359.81 822.757   6
  13  -3   4 17130.7 1856.16   6
  13  -3   3 8672.56 1346.10   6
  13  -3   2 621.135 489.428  19
  13  -3   2 1580.77 572.176   6
  13  -3   1-552.682 556.512  19
  13  -3   1 404.005 383.852   6
  13  -3   0 19032.0 2110.73  19
  13  -3   0 18736.2 1925.81   6
  13  -3  -1 60.1268 376.925  19
  13  -3  -1-363.483 362.753   6
  13  -3  -2 605.977 465.962  19
  13  -3  -3 9909.94 1558.83  19
  13  -3  -4 11969.7 1732.86  19
  13  -3  -5 1268.09 694.216  19
  13  -3  -6 2853.30 817.777  19
  13  -3  -7 4682.54 986.598  19
  13  -4   6 17843.2 1646.02   6
  13  -4   5 8637.73 1211.55   6
  13  -4   4 757.823 480.840   6
  13  -4   3 4668.52 959.066   6
  13  -4   2 9328.62 1304.12  19
  13  -4   2 7072.68 1202.07   6
  13  -4   1 7319.28 1216.05  19
  13  -4   1 6234.95 1110.25   6
  13  -4   0-97.2578 366.561  19
  13  -4   0 1256.28 537.078   6
  13  -4  -1 6239.55 1179.82  19
  13  -4  -1 5324.72 961.510   6
  13  -4  -2 6900.84 1233.64  19
  13  -4  -3 5059.29 1130.83  19
  13  -4  -4 701.193 510.708  19
  13  -4  -5 7534.47 1286.64  19
  13  -4  -6 14757.6 1690.28  19
  13  -5   5 9962.79 1217.15   6
  13  -5   4 1352.61 562.641   6
  13  -5   3 4423.23 888.268   6
  13  -5   2 2774.71 720.908   6
  13  -5   1 719.657 398.686  19
  13  -5   1 1051.14 490.073   6
  13  -5   0-897.655 433.350  19
  13  -5  -1 160.010 376.629  19
  13  -5  -2 864.098 458.960  19
  13  -5  -3 4249.85 902.927  19
  13  -5  -4 3058.86 803.506  19
  13  -5  -5 10401.5 1380.85  19
   0   0   0    0.00    0.00   0
TITL 202111338 in P2(1)2(1)2(1)
REM P2(1)2(1)2(1) (#19 in standard setting)
CELL 1.54184  11.518962  12.479769  19.553720  90.0000  90.0000  90.0000
ZERR    5.00   0.000216   0.000204   0.000299   0.0000   0.0000   0.0000
LATT -1
SYMM -x+1/2,-y, z+1/2
SYMM -x, y+1/2,-z+1/2
SYMM  x+1/2,-y+1/2,-z
SFAC C H N O
UNIT 150.00 15.00 10.00 15.00
TREF
HKLF 4
END
;
_shelx_hkl_checksum     57268
_shelx_res_file
;
TITL 202111338 in P212121 #19
    202111338.res
    created by SHELXL-2019/3 at 15:36:52 on 29-Apr-2025
REM reset to P212121 #19
CELL 1.54184 11.518962 12.479769 19.55372 90 90 90
ZERR 4 0.000216 0.000204 0.000299 0 0 0
LATT -1
SYMM 0.5-X,-Y,0.5+Z
SYMM 0.5+X,0.5-Y,-Z
SYMM -X,0.5+Y,0.5-Z
SFAC C H I N O Pd
UNIT 84 152 8 16 12 4
EQIV $1 -0.5+X,0.5-Y,1-Z
EQIV $2 0.5+X,0.5-Y,1-Z
DFIX 1.54 C20 C21
SADI O3 C20 O3 C20A
DFIX 1.4 C20A O3 O3 C20
SIMU 0.01 0.08 1.7 C20 > C21A
DFIX 1.54 C20A C21A
SADI O3 C20 O3A C20
SADI O3 C20A O3A C20A
SADI O3 C20 O3A C20A
SIMU 0.01 0.08 1.7 O3A O3
ISOR 0.01 0.02 C21A C21
ISOR 0.01 0.02 O3 O3A
L.S. 50 0 0
PLAN  30
SIZE 0.1 0.12 0.15
MPLA C1 C2 C3 N1 N2
MPLA C5 C6 C7 N3 N4
CONF
HTAB O2 O3
HTAB O2 O3A
HTAB O3 O1_$1
HTAB O3A O1_$1
HTAB O1 O3_$2
HTAB O1 O3A_$2
BOND $h
MORE -1
htab
fmap 2
acta
REM <olex2.extras>
REM <HklSrc "%.\\202111338.hkl">
REM </olex2.extras>
WGHT    0.042400
FVAR       2.57774   0.58291
I1    3    0.220944    0.760302    0.288818    11.00000    0.04896    0.02977 =
         0.03159    0.00788   -0.00186    0.00136
I2    3    0.478601    0.801512    0.406997    11.00000    0.05277    0.02686 =
         0.03613   -0.00172   -0.00414   -0.01310
PD1   6    0.369004    0.634034    0.354319    11.00000    0.03290    0.01949 =
         0.01942   -0.00205    0.00140   -0.00273
O1    5    0.713203    0.539335    0.561609    11.00000    0.05924    0.03424 =
         0.10555    0.00107   -0.04281   -0.00743
AFIX 147
H1    2    0.687748    0.478394    0.557033    11.00000   -1.50000
AFIX   0
O2    5    0.039623    0.323005    0.384697    11.00000    0.10929    0.06049 =
         0.16391    0.03498    0.02493   -0.00307
AFIX 147
H2    2    0.088367    0.278229    0.395532    11.00000   -1.50000
AFIX   0
PART 1
O3    5    0.231235    0.178861    0.397198    21.00000    0.07722    0.05753 =
         0.06723    0.01734    0.00547    0.01740
AFIX  83
H3A   2    0.219942    0.114842    0.403898    21.00000   -1.50000
AFIX   0
PART 0
N1    4    0.191144    0.463623    0.307262    11.00000    0.04242    0.02670 =
         0.03668   -0.00235    0.00072    0.00019
N2    4    0.365069    0.442435    0.270081    11.00000    0.04245    0.03163 =
         0.02356   -0.01137    0.00401    0.00107
N3    4    0.532161    0.456705    0.339507    11.00000    0.02503    0.03164 =
         0.02277   -0.00526    0.00413    0.00155
N4    4    0.541608    0.503377    0.444279    11.00000    0.02830    0.02764 =
         0.02472    0.00035   -0.00205   -0.00216
C1    1    0.299167    0.505739    0.308568    11.00000    0.03432    0.02413 =
         0.02270    0.00059   -0.00156   -0.00918
C2    1    0.192786    0.373521    0.264196    11.00000    0.04925    0.03356 =
         0.05077   -0.01351   -0.00628   -0.00815
AFIX  43
H2A   2    0.129794    0.330227    0.253169    11.00000   -1.20000
AFIX   0
C3    1    0.301052    0.361731    0.242185    11.00000    0.04789    0.03912 =
         0.03182   -0.01674    0.00025    0.00375
AFIX  43
H3    2    0.328157    0.308308    0.213123    11.00000   -1.20000
AFIX   0
C4    1    0.489957    0.453817    0.269207    11.00000    0.04832    0.04613 =
         0.02590   -0.01229    0.00692   -0.00298
AFIX  23
H4A   2    0.511298    0.519395    0.245733    11.00000   -1.20000
H4B   2    0.524699    0.393992    0.245039    11.00000   -1.20000
AFIX   0
C5    1    0.488793    0.529130    0.385493    11.00000    0.02578    0.02191 =
         0.02415   -0.00250    0.00087    0.00185
C6    1    0.609046    0.389906    0.370344    11.00000    0.03106    0.03173 =
         0.04536   -0.01254    0.00650    0.00903
AFIX  43
H6    2    0.649617    0.334577    0.349275    11.00000   -1.20000
AFIX   0
C7    1    0.616255    0.417351    0.435923    11.00000    0.03393    0.04539 =
         0.04008   -0.00081   -0.00296    0.00631
AFIX  43
H7    2    0.662050    0.385333    0.469340    11.00000   -1.20000
AFIX   0
C8    1    0.523530    0.559559    0.510485    11.00000    0.04636    0.03128 =
         0.02064   -0.00499    0.00017    0.00718
AFIX  13
H8    2    0.467610    0.617056    0.501538    11.00000   -1.20000
AFIX   0
C9    1    0.633161    0.613222    0.534835    11.00000    0.05780    0.03549 =
         0.03898   -0.00762   -0.01132    0.00188
AFIX  23
H9A   2    0.668642    0.651178    0.496925    11.00000   -1.20000
H9B   2    0.613832    0.665412    0.569787    11.00000   -1.20000
AFIX   0
C10   1    0.467077    0.485842    0.561998    11.00000    0.05072    0.04867 =
         0.03014    0.00095   -0.00093    0.00377
AFIX  23
H10A  2    0.514080    0.421594    0.565568    11.00000   -1.20000
H10B  2    0.468800    0.520929    0.606251    11.00000   -1.20000
AFIX   0
C11   1    0.344425    0.452628    0.547660    11.00000    0.04785    0.04723 =
         0.04319   -0.00223    0.01469    0.00052
AFIX  13
H11   2    0.344444    0.419456    0.502233    11.00000   -1.20000
AFIX   0
C12   1    0.262633    0.547359    0.543908    11.00000    0.06321    0.07575 =
         0.08527   -0.00820    0.00403    0.02431
AFIX 137
H12A  2    0.187471    0.523464    0.529165    11.00000   -1.50000
H12B  2    0.292290    0.598890    0.511917    11.00000   -1.50000
H12C  2    0.256257    0.579808    0.588263    11.00000   -1.50000
AFIX   0
C13   1    0.301768    0.368553    0.597006    11.00000    0.06097    0.11134 =
         0.11926    0.06021    0.01818   -0.01637
AFIX 137
H13A  2    0.310226    0.394318    0.642997    11.00000   -1.50000
H13B  2    0.346479    0.304241    0.591359    11.00000   -1.50000
H13C  2    0.221440    0.353569    0.588082    11.00000   -1.50000
AFIX   0
C14   1    0.091135    0.498965    0.347330    11.00000    0.03807    0.02875 =
         0.03836   -0.00205    0.00020    0.00161
AFIX  13
H14   2    0.111652    0.568367    0.367423    11.00000   -1.20000
AFIX   0
C15   1    0.073873    0.420782    0.406607    11.00000    0.07330    0.06573 =
         0.07617    0.02433    0.02765    0.01253
AFIX  23
H15A  2    0.146138    0.413779    0.431679    11.00000   -1.20000
H15B  2    0.015924    0.449361    0.437636    11.00000   -1.20000
AFIX   0
C16   1   -0.012267    0.517982    0.300750    11.00000    0.03604    0.03554 =
         0.05344   -0.00307   -0.01051    0.00293
AFIX  23
H16A  2   -0.032345    0.450933    0.278620    11.00000   -1.20000
H16B  2    0.010273    0.568200    0.265291    11.00000   -1.20000
AFIX   0
C17   1   -0.120351    0.561617    0.337193    11.00000    0.03679    0.04682 =
         0.08271    0.01427    0.01338   -0.00249
AFIX  13
H17   2   -0.148346    0.506263    0.368686    11.00000   -1.20000
AFIX   0
C18   1   -0.215463    0.580699    0.282636    11.00000    0.04190    0.04709 =
         0.12217    0.00378   -0.00703    0.00127
AFIX 137
H18A  2   -0.185454    0.626213    0.247224    11.00000   -1.50000
H18B  2   -0.281394    0.614412    0.303586    11.00000   -1.50000
H18C  2   -0.238542    0.513307    0.263256    11.00000   -1.50000
AFIX   0
C19   1   -0.099127    0.664174    0.378623    11.00000    0.07074    0.07386 =
         0.06132   -0.02119    0.00708    0.01159
AFIX 137
H19A  2   -0.049281    0.648402    0.416660    11.00000   -1.50000
H19B  2   -0.171869    0.691329    0.395168    11.00000   -1.50000
H19C  2   -0.062953    0.716958    0.349964    11.00000   -1.50000
AFIX   0
PART 1
C20   1    0.347811    0.205115    0.415317    21.00000    0.09563    0.06869 =
         0.10553   -0.00566    0.01903   -0.02466
AFIX  23
H20A  2    0.360606    0.188291    0.463158    21.00000   -1.20000
H20B  2    0.360175    0.281393    0.409172    21.00000   -1.20000
AFIX   0
PART 2
C20A  1    0.344699    0.204310    0.390767   -21.00000    0.09507    0.07224 =
         0.10559   -0.00256    0.01990   -0.02256
AFIX  23
H20C  2    0.358128    0.280701    0.386164   -21.00000   -1.20000
H20D  2    0.354750    0.170198    0.346588   -21.00000   -1.20000
AFIX   0
PART 1
C21   1    0.434791    0.142706    0.371235    21.00000    0.08853    0.07185 =
         0.11919   -0.01169    0.01059   -0.02629
AFIX 137
H21A  2    0.408514    0.141784    0.324648    21.00000   -1.50000
H21B  2    0.440859    0.070551    0.387875    21.00000   -1.50000
H21C  2    0.509430    0.176727    0.373598    21.00000   -1.50000
AFIX   0
PART 2
C21A  1    0.424745    0.154770    0.444740   -21.00000    0.08454    0.07604 =
         0.12131    0.02107   -0.02078   -0.01350
AFIX 137
H21D  2    0.427849    0.078544    0.438395   -21.00000   -1.50000
H21E  2    0.395236    0.170467    0.489548   -21.00000   -1.50000
H21F  2    0.501320    0.184250    0.440102   -21.00000   -1.50000
AFIX   0
O3A   5    0.231732    0.182640    0.418758   -21.00000    0.09255    0.03597 =
         0.05349    0.00724    0.01803   -0.00001
AFIX  83
H3AA  2    0.227571    0.119314    0.429671   -21.00000   -1.50000
AFIX   0
HKLF 4
REM  202111338 in P212121 #19
REM wR2 = 0.0988, GooF = S = 1.043, Restrained GooF = 1.037 for all data
REM R1 = 0.0402 for 4887 Fo > 4sig(Fo) and 0.0443 for all 5265 data
REM 316 parameters refined using 70 restraints
END
WGHT      0.0424      0.0000
REM Instructions for potential hydrogen bonds
HTAB O1 O3_$2
HTAB O1 O3A_$2
HTAB O2 O3
HTAB O2 O3A
HTAB O3 O1_$1
EQIV $3 -x+1, y-1/2, -z+1/2
HTAB C3 I2_$3
HTAB C4 I2_$3
HTAB C6 I1_$3
HTAB C7 O3A_$2
HTAB C8 I2
EQIV $4 x+1/2, -y+3/2, -z+1
HTAB C9 I1_$4
HTAB C14 I1
HTAB O3A O1_$1
REM Highest difference peak  0.943,  deepest hole -0.780,  1-sigma level  0.134
Q1    1   0.1284  0.3679  0.4361  11.00000  0.05    0.94
Q2    1   0.3640  0.6826  0.3078  11.00000  0.05    0.71
Q3    1   0.4924  0.7540  0.4519  11.00000  0.05    0.66
Q4    1   0.3865  0.8029  0.4041  11.00000  0.05    0.66
Q5    1   0.4818  0.8531  0.4556  11.00000  0.05    0.60
Q6    1   0.1340  0.7837  0.2874  11.00000  0.05    0.60
Q7    1   0.5563  0.7895  0.4058  11.00000  0.05    0.59
Q8    1   0.5229  0.8223  0.3505  11.00000  0.05    0.53
Q9    1   0.1823  0.7724  0.3470  11.00000  0.05    0.53
Q10   1   0.2059  0.7222  0.3300  11.00000  0.05    0.52
Q11   1   0.4830  0.8607  0.3618  11.00000  0.05    0.52
Q12   1   0.6234  0.7381  0.4497  11.00000  0.05    0.52
Q13   1   0.1894  0.7962  0.2412  11.00000  0.05    0.52
Q14   1   0.4305  0.7995  0.3381  11.00000  0.05    0.50
Q15   1   0.2208  0.7151  0.2481  11.00000  0.05    0.49
Q16   1   0.3660  0.6913  0.2493  11.00000  0.05    0.47
Q17   1   0.4189  0.4332  0.4928  11.00000  0.05    0.47
Q18   1  -0.1527  0.7945  0.4372  11.00000  0.05    0.47
Q19   1   0.3210  0.7636  0.2857  11.00000  0.05    0.47
Q20   1   0.4675  0.7611  0.3602  11.00000  0.05    0.46
Q21   1   0.2453  0.3657  0.6742  11.00000  0.05    0.45
Q22   1   0.4631  0.6276  0.3568  11.00000  0.05    0.45
Q23   1  -0.0339  0.6334  0.4891  11.00000  0.05    0.44
Q24   1   0.3765  0.5848  0.3966  11.00000  0.05    0.44
Q25   1   0.3077  0.6812  0.6233  11.00000  0.05    0.44
Q26   1   0.2997  0.7845  0.3665  11.00000  0.05    0.43
Q27   1   0.2749  0.6201  0.3473  11.00000  0.05    0.43
Q28   1   0.4987  0.4146  0.1775  11.00000  0.05    0.43
Q29   1   0.3704  0.6817  0.4005  11.00000  0.05    0.42
Q30   1   0.3612  0.5362  0.4482  11.00000  0.05    0.42
;
_shelx_res_checksum     31044
