# Supplementary material for: (S,S)-Di­iodido­{3,3′-methyl­enebis[1-(1-hy­droxy-4-methyl­pentan-2-yl)imidazol-2-ylene]}palladium(II) ethanol monosolvate
Source: IUCrdata. 2025 Jun 10;10(Pt 6):x250423. doi: 10.1107/S2414314625004237 (PMC12230600; doi:10.1107/S2414314625004237)
Supplement: Supplementary file 2 [file x-10-x250423-Isup3.hkl]

data_I                                                                          
_shelx_title ' 202111338 in P212121 No19' 
_shelx_refln_list_code          4                                               
_shelx_F_calc_maximum      350.41                                               
_exptl_crystal_F_000      1472.00                                               
_reflns_d_resolution_high  0.8151                                               
                                                                                
loop_                                                                           
 _space_group_symop_operation_xyz                                               
 'x, y, z'                                                                      
 '-x+1/2, -y, z+1/2'                                                            
 'x+1/2, -y+1/2, -z'                                                            
 '-x, y+1/2, -z+1/2'                                                            
                                                                                
_cell_length_a    11.5190                                                       
_cell_length_b    12.4798                                                       
_cell_length_c    19.5537                                                       
_cell_angle_alpha  90.000                                                       
_cell_angle_beta   90.000                                                       
_cell_angle_gamma  90.000                                                       
                                                                                
_shelx_F_squared_multiplier     1.000                                           
                                                                                
loop_                                                                           
 _refln_index_h                                                                 
 _refln_index_k                                                                 
 _refln_index_l                                                                 
 _refln_F_squared_calc                                                          
 _refln_F_squared_meas                                                          
 _refln_F_squared_sigma                                                         
 _refln_observed_status                                                         
   2   0   0        154.05        171.24        43.68 o                         
   4   0   0      23986.32      25297.54       342.59 o                         
   6   0   0       7400.25       8896.28       481.01 o                         
   8   0   0      20812.08      20581.39      1447.38 o                         
  10   0   0        679.77        496.15       111.25 o                         
  12   0   0       7227.59       6879.08       785.05 o                         
   1   1   0       8593.50       9414.88       210.19 o                         
   2   1   0      13931.67      13709.84       445.31 o                         
   3   1   0         51.66         74.33        35.53 o                         
   4   1   0      38854.07      38396.16       436.50 o                         
   5   1   0      16868.01      18429.70       345.28 o                         
   6   1   0       8835.22       9069.45       343.82 o                         
   7   1   0       1431.83       1308.76       179.79 o                         
   8   1   0      25492.56      24788.41       994.81 o                         
   9   1   0          5.30         -3.44        27.69 o                         
  10   1   0       2125.74       2075.96       159.20 o                         
  11   1   0        190.10        265.80        61.93 o                         
  12   1   0       3065.20       3034.61       213.25 o                         
  13   1   0        874.55        900.46       127.80 o                         
   0   2   0      10923.16      11983.81       294.50 o                         
   1   2   0         34.50         75.07        41.23 o                         
   2   2   0       8370.65       9181.53       257.88 o                         
   3   2   0      29225.51      31732.49       548.82 o                         
   4   2   0      19915.54      19177.58       333.00 o                         
   5   2   0      11523.81      12150.45       363.35 o                         
   6   2   0        302.75        437.31        97.66 o                         
   7   2   0        855.86        868.13       177.84 o                         
   8   2   0       1522.39       1413.70       244.20 o                         
   9   2   0         73.87        -16.58        52.54 o                         
  10   2   0        127.05         92.86        40.66 o                         
  11   2   0       2821.28       2850.86       187.44 o                         
  12   2   0        238.95        310.78        88.72 o                         
  13   2   0          8.58         85.19        45.91 o                         
   1   3   0        445.63        544.93        71.15 o                         
   2   3   0      23697.43      26053.84       457.77 o                         
   3   3   0        585.34        548.55        91.61 o                         
   4   3   0      18468.87      19253.99       473.57 o                         
   5   3   0      19439.21      20574.99       445.24 o                         
   6   3   0         34.39         91.92        60.78 o                         
   7   3   0       3845.40       3639.15       366.55 o                         
   8   3   0      14261.64      14417.09       789.29 o                         
   9   3   0         53.46        129.77        62.56 o                         
  10   3   0       3842.03       3717.08       215.72 o                         
  11   3   0        298.32        315.54       106.36 o                         
  12   3   0       2567.99       2372.29       226.83 o                         
  13   3   0       2777.79       2840.10       214.10 o                         
   0   4   0       5893.13       6169.43       309.81 o                         
   1   4   0       5505.52       6400.89       217.08 o                         
   2   4   0       1309.89       1439.31       137.99 o                         
   3   4   0      28984.30      31613.84       512.54 o                         
   4   4   0      95572.20      93348.01      1270.95 o                         
   5   4   0      11879.12      12912.87       379.03 o                         
   6   4   0        450.80        471.54       101.37 o                         
   7   4   0        254.23         53.40        80.43 o                         
   8   4   0       1989.13       2237.14       313.58 o                         
   9   4   0          1.52          0.73       131.12 o                         
  10   4   0       1580.93       1492.81       278.85 o                         
  11   4   0       1121.46       1542.02       198.50 o                         
  12   4   0        748.33        689.86       129.20 o                         
  13   4   0         32.91         67.99       101.85 o                         
   1   5   0      13070.36      13605.68       346.35 o                         
   2   5   0      30971.61      34248.86       578.21 o                         
   3   5   0        601.54        687.53        83.26 o                         
   4   5   0       7481.34       7862.00       323.80 o                         
   5   5   0       3743.62       4061.45       290.00 o                         
   6   5   0         75.84        -68.26       115.02 o                         
   7   5   0       2429.24       2008.61       424.48 o                         
   8   5   0       1083.19        681.48       243.23 o                         
   9   5   0       7398.63       6954.24       615.03 o                         
  10   5   0       9579.69       8854.60       696.23 o                         
  11   5   0       1908.76       1848.28       332.31 o                         
  12   5   0       2212.11       1894.87       192.49 o                         
  13   5   0          6.30        -65.22        65.22 o                         
   0   6   0        284.16        109.93        99.31 o                         
   1   6   0      46149.04      49553.29      1430.15 o                         
   2   6   0      29993.21      32660.29       613.11 o                         
   3   6   0       3570.80       3811.94       248.98 o                         
   4   6   0       2101.63       2283.17       297.47 o                         
   5   6   0        754.75        975.76       210.74 o                         
   6   6   0       3944.80       4368.60       678.82 o                         
   7   6   0      28003.53      25734.87      2526.28 o                         
   8   6   0          5.10        -42.50        77.08 o                         
   9   6   0        328.88        389.56       163.12 o                         
  10   6   0        511.21        447.66       167.58 o                         
  11   6   0        889.09        936.73       151.61 o                         
  12   6   0          4.33         27.26        75.18 o                         
   1   7   0      28146.14      31159.70      1124.65 o                         
   2   7   0        285.12        208.05        75.40 o                         
   3   7   0        723.71        849.39       198.44 o                         
   4   7   0        129.14        362.40       180.16 o                         
   5   7   0         37.94        390.86       151.41 o                         
   6   7   0      25825.56      24425.83       837.55 o                         
   7   7   0          9.34         41.92        86.58 o                         
   8   7   0        323.70        143.28        44.35 o                         
   9   7   0       5473.23       5310.00       609.62 o                         
  10   7   0       2768.38       2935.87       421.33 o                         
  11   7   0       4033.13       4316.54       297.43 o                         
  12   7   0         17.10        -43.34        43.34 o                         
   0   8   0       5544.90       7435.82       841.35 o                         
   1   8   0       6302.10       6623.50       558.72 o                         
   2   8   0      33168.57      36048.96      3860.57 o                         
   3   8   0       1348.32        868.89       292.40 o                         
   4   8   0       7748.87       6233.03       830.53 o                         
   5   8   0          6.88        128.36        95.12 o                         
   6   8   0       3283.84       3057.07       260.98 o                         
   7   8   0       5933.69       5229.12       556.52 o                         
   8   8   0        465.24        381.17        98.32 o                         
   9   8   0        211.83         64.37       142.41 o                         
  10   8   0          6.83        -45.74        61.33 o                         
  11   8   0        108.09         58.41        82.39 o                         
   1   9   0       1019.19       1132.34       358.27 o                         
   2   9   0        398.37        195.49       106.41 o                         
   3   9   0       2324.96       2035.50       294.47 o                         
   4   9   0        139.48        290.13       122.86 o                         
   5   9   0        946.75       1146.62       163.60 o                         
   6   9   0      29931.33      28756.19      1165.73 o                         
   7   9   0         11.45        -52.70        52.70 o                         
   8   9   0        614.04        664.55       129.95 o                         
   9   9   0         38.20         -6.18        45.27 o                         
  10   9   0        915.01       1054.33       131.93 o                         
   0  10   0       1302.33       1530.86       248.15 o                         
   1  10   0       4428.42       4513.21       427.35 o                         
   2  10   0      24843.86      23443.50       996.85 o                         
   3  10   0      10021.06       9870.80       667.08 o                         
   4  10   0       2963.19       2977.11       215.51 o                         
   5  10   0          3.55         23.11        48.20 o                         
   6  10   0       2109.16       1901.80       227.38 o                         
   7  10   0          7.73          8.99        47.31 o                         
   8  10   0         74.30         81.27        60.11 o                         
   9  10   0       1687.85       2023.98       192.08 o                         
  10  10   0        135.25        180.50        48.05 o                         
   1  11   0        798.52        933.64       117.52 o                         
   2  11   0       2328.08       2384.09       234.41 o                         
   3  11   0       8568.58       7778.06       422.86 o                         
   4  11   0         26.08         82.56        58.85 o                         
   5  11   0       3719.87       3918.37       296.16 o                         
   6  11   0       4570.59       4898.25       335.63 o                         
   7  11   0         53.78         69.07        51.58 o                         
   8  11   0         20.71         87.39        53.36 o                         
   9  11   0       3885.43       4203.62       233.17 o                         
   0  12   0       4506.42       4317.47       418.99 o                         
   1  12   0       6376.77       5663.85       273.69 o                         
   2  12   0       6690.67       6402.10       369.06 o                         
   3  12   0         19.39         54.29        62.99 o                         
   4  12   0        896.19        805.64       130.05 o                         
   5  12   0       1114.17        947.70       143.84 o                         
   6  12   0       5065.17       4994.76       254.09 o                         
   7  12   0         29.25         58.13        36.48 o                         
   8  12   0       3204.55       3385.59       206.39 o                         
   1  13   0       1088.12        874.56       182.93 o                         
   2  13   0       4271.41       4107.13       279.34 o                         
   3  13   0       3146.23       3071.89       238.93 o                         
   4  13   0        516.56        490.36        97.67 o                         
   5  13   0        120.96         67.48        37.42 o                         
   6  13   0        301.60        282.61        56.94 o                         
   7  13   0       1460.63       1191.07       155.49 o                         
   0  14   0        219.88         53.12       173.63 o                         
   1  14   0       1212.60       1079.08       104.91 o                         
   2  14   0       1298.23       1346.10       146.49 o                         
   3  14   0       2988.63       2731.96       200.89 o                         
   4  14   0       2345.81       2436.25       153.34 o                         
   5  14   0       5535.47       5689.30       260.69 o                         
   1  15   0       5270.32       4540.27       297.86 o                         
   2  15   0         70.10         68.97        49.42 o                         
   1   0   1      24326.13      22989.99      1103.20 o                         
   2   0   1      10185.62      11024.92       268.30 o                         
   3   0   1      14509.37      15453.36       485.27 o                         
   4   0   1       2333.19       2522.80        95.70 o                         
   5   0   1      13396.03      14014.96       314.34 o                         
   6   0   1       1736.90       1702.10       146.40 o                         
   7   0   1      52494.27      53543.17      1121.46 o                         
   8   0   1      11181.85      10464.61       635.33 o                         
   9   0   1       1298.48       1237.91       105.17 o                         
  10   0   1       3339.15       3187.51       196.90 o                         
  11   0   1         17.18         47.24        38.60 o                         
  12   0   1        473.75        507.74        75.23 o                         
  13   0   1       1279.31       1402.69       209.07 o                         
 -13   1   1        673.85        673.01       152.19 o                         
 -12   1   1       1134.44       1041.87       107.13 o                         
 -11   1   1       4670.55       4336.82       226.43 o                         
 -10   1   1       1578.78       1725.59       146.17 o                         
  -9   1   1       5433.03       5246.15       220.25 o                         
  -8   1   1       5965.89       5348.91       466.31 o                         
  -7   1   1       1442.05       1540.85       224.90 o                         
  -6   1   1      10688.53      11031.90       404.16 o                         
  -5   1   1       1895.27       2236.40       163.29 o                         
  -4   1   1      12330.53      13005.81       315.72 o                         
  -3   1   1      11267.63      11327.47       251.79 o                         
  -2   1   1      14198.52      15691.52       342.90 o                         
  -1   1   1      38570.71      40573.73       678.61 o                         
   0   1   1      44355.82      43048.20      1369.20 o                         
   1   1   1      51647.03      50909.53       547.35 o                         
   2   1   1      14884.62      15497.42       227.58 o                         
   3   1   1      13131.99      12064.01       271.61 o                         
   4   1   1       9234.45      10066.69       153.73 o                         
   5   1   1       3575.59       4084.56       178.88 o                         
   6   1   1       9648.43       9950.98       405.12 o                         
   7   1   1       1420.79       1732.14       215.11 o                         
   8   1   1       6003.20       5044.17       754.60 o                         
   9   1   1       5957.80       5760.21       228.05 o                         
  10   1   1       1741.47       1589.64       139.19 o                         
  11   1   1       3718.31       3780.96       212.72 o                         
  12   1   1       1172.14       1167.19       128.38 o                         
  13   1   1        853.30        740.84       113.20 o                         
 -13   2   1       1436.23       1784.37       212.27 o                         
 -12   2   1       1524.64       1322.95       171.67 o                         
 -11   2   1       2381.75       2276.60       164.88 o                         
 -10   2   1       1127.16       1104.45       117.51 o                         
  -9   2   1       2619.42       2639.34       176.91 o                         
  -8   2   1       7895.85       7706.31       641.03 o                         
  -7   2   1      19543.34      20352.35       843.91 o                         
  -6   2   1        891.62        989.62       122.02 o                         
  -5   2   1      13682.48      13607.51       347.13 o                         
  -4   2   1      31351.75      32852.14       698.73 o                         
  -3   2   1      10016.64      11337.47       276.82 o                         
  -2   2   1       8936.90       8438.40       310.93 o                         
  -1   2   1       3747.90       3849.70       108.35 o                         
   0   2   1         31.98        105.68        29.95 o                         
   1   2   1       3501.66       4090.06       136.17 o                         
   2   2   1       8078.21       7752.87       255.12 o                         
   3   2   1       9713.93      10798.52       394.47 o                         
   4   2   1      31532.88      33340.70       429.80 o                         
   5   2   1      13566.31      13918.46       334.46 o                         
   6   2   1       1044.83       1110.94       139.47 o                         
   7   2   1      22650.84      23907.57       917.30 o                         
   8   2   1       6370.11       6849.16       533.92 o                         
   9   2   1       3317.80       3154.81       186.52 o                         
  10   2   1       1341.78       1461.59       133.87 o                         
  11   2   1       2198.72       2168.29       160.57 o                         
  12   2   1       1661.88       1532.20       145.63 o                         
  13   2   1       1250.71       1274.57       275.45 o                         
 -13   3   1         11.65          2.03        71.99 o                         
 -12   3   1       1407.80       1373.30       171.51 o                         
 -11   3   1        888.34        994.71       164.26 o                         
 -10   3   1        690.00        631.45       178.97 o                         
  -9   3   1        788.23        907.58       105.28 o                         
  -8   3   1       1906.26       2053.67       293.83 o                         
  -7   3   1        234.38        221.49        72.34 o                         
  -6   3   1       7543.94       7731.18       407.71 o                         
  -5   3   1      33258.86      34175.67       657.98 o                         
  -4   3   1      12468.85      12983.30       430.89 o                         
  -3   3   1      73050.70      75491.34      1523.76 o                         
  -2   3   1      10978.73      11715.22       604.71 o                         
  -1   3   1      51245.77      55230.97       489.09 o                         
   0   3   1       4031.37       4976.22       170.56 o                         
   1   3   1      47025.70      49423.87      1741.75 o                         
   2   3   1      10773.03      11311.19       330.75 o                         
   3   3   1      76352.10      74086.97       686.57 o                         
   4   3   1      12169.94      12172.40       260.62 o                         
   5   3   1      30651.10      31526.95       616.16 o                         
   6   3   1       7008.42       7211.12       515.73 o                         
   7   3   1        412.26        492.50       135.43 o                         
   8   3   1       1320.11        862.74       202.90 o                         
   9   3   1        723.76        648.74       104.06 o                         
  10   3   1        748.82        662.33       130.72 o                         
  11   3   1        858.91        793.23       113.04 o                         
  12   3   1       1508.10       1550.61       186.80 o                         
  13   3   1         11.16        -23.44        39.34 o                         
 -13   4   1        885.41       1019.04       123.39 o                         
 -12   4   1        737.30        757.26       127.47 o                         
 -11   4   1       6723.89       6348.57       396.55 o                         
 -10   4   1       1098.42        944.82       162.63 o                         
  -9   4   1       7744.95       6298.14       573.71 o                         
  -8   4   1        742.87        719.80       130.83 o                         
  -7   4   1       4063.04       4556.87       427.60 o                         
  -6   4   1       1085.93        834.16       145.98 o                         
  -5   4   1       9092.88       9128.63       468.85 o                         
  -4   4   1      14513.56      15098.36       649.67 o                         
  -3   4   1      32034.02      34097.47       736.15 o                         
  -2   4   1       8880.42       8930.12       289.89 o                         
  -1   4   1       6879.09       7688.30       210.48 o                         
   0   4   1       2891.72       3257.12       139.68 o                         
   1   4   1       8659.48       9219.63       339.65 o                         
   2   4   1       9139.84       9193.75       239.61 o                         
   3   4   1      32533.62      34856.77       464.05 o                         
   4   4   1      15179.26      14930.41       336.89 o                         
   5   4   1       6604.56       6054.67       257.78 o                         
   6   4   1       1148.85       1036.16       152.96 o                         
   7   4   1       4798.61       5370.00       455.57 o                         
   8   4   1        615.41        588.16       166.47 o                         
   9   4   1       8297.18       7805.93       584.04 o                         
  10   4   1       1049.82       1140.32       252.85 o                         
  11   4   1       6708.59       7009.68       414.96 o                         
  12   4   1        796.01        599.54       111.55 o                         
  13   4   1        805.03        861.60       112.17 o                         
 -13   5   1        187.64        130.68        46.54 o                         
 -12   5   1        537.90        535.59       203.84 o                         
 -11   5   1         35.37         20.55        77.30 o                         
 -10   5   1       1695.60       1398.32       290.20 o                         
  -9   5   1       3580.62       2758.90       392.78 o                         
  -8   5   1       5927.52       4628.40       485.84 o                         
  -7   5   1       6439.06       5190.66       931.60 o                         
  -6   5   1       1513.91       1530.11       239.93 o                         
  -5   5   1      18863.09      18885.13       629.48 o                         
  -4   5   1      19502.72      21417.61       838.31 o                         
  -3   5   1      33978.19      37273.64       818.44 o                         
  -2   5   1       5579.77       6191.48       312.71 o                         
  -1   5   1      33076.64      36188.73       688.09 o                         
   0   5   1        144.21        124.30        60.13 o                         
   1   5   1      29442.14      31310.87       702.54 o                         
   2   5   1       5579.57       6081.17       236.50 o                         
   3   5   1      28570.91      30617.80       471.53 o                         
   4   5   1      21736.92      23496.25       485.68 o                         
   5   5   1      22800.61      23759.50       606.68 o                         
   6   5   1       1476.24       1609.87       192.03 o                         
   7   5   1       7679.91       7778.65      1975.50 o                         
   8   5   1       5619.51       3273.43       482.40 o                         
   9   5   1       3632.86       3639.39       292.55 o                         
  10   5   1       1850.42       1919.17       217.84 o                         
  11   5   1         27.32         55.13        52.51 o                         
  12   5   1        794.63        966.18       202.35 o                         
  13   5   1        103.55         24.08        56.68 o                         
 -12   6   1       1280.46       1218.48       152.39 o                         
 -11   6   1       4639.68       4727.73       554.14 o                         
 -10   6   1       1329.29       1516.49       306.99 o                         
  -9   6   1       7454.77       5655.36       572.11 o                         
  -8   6   1       4918.64       4408.83       323.12 o                         
  -7   6   1       4101.39       4016.66       299.63 o                         
  -6   6   1       1654.22       1000.51       915.35 o                         
  -5   6   1       7504.76       8408.68       442.11 o                         
  -4   6   1        228.85        163.58        97.53 o                         
  -3   6   1      11905.91      13279.41       527.25 o                         
  -2   6   1       4484.51       4837.58       430.12 o                         
  -1   6   1      11134.61      12329.03       645.37 o                         
   0   6   1      50593.52      53273.62       976.75 o                         
   1   6   1       9750.66      11018.68       462.63 o                         
   2   6   1       4544.42       4735.03       274.13 o                         
   3   6   1      12333.04      13449.69       416.38 o                         
   4   6   1        506.77        423.71       112.00 o                         
   5   6   1       8524.34       9191.57       503.04 o                         
   6   6   1       1093.87       1035.41       345.81 o                         
   7   6   1       3897.66       2685.18       240.37 o                         
   8   6   1       4936.91       4713.12       579.30 o                         
   9   6   1       7111.47       6503.82       484.75 o                         
  10   6   1       1689.62       1572.56       193.47 o                         
  11   6   1       4630.27       4647.56       327.13 o                         
  12   6   1       1150.26       1188.42       143.18 o                         
 -12   7   1        266.47        174.11       117.51 o                         
 -11   7   1        301.00        343.94        87.31 o                         
 -10   7   1       1279.03       1100.84       245.48 o                         
  -9   7   1        364.61        351.17       106.56 o                         
  -8   7   1       4326.09       3448.22       391.04 o                         
  -7   7   1      10588.26       8788.97      1083.62 o                         
  -6   7   1       4709.67       4263.66       414.43 o                         
  -5   7   1        613.07        977.70       311.22 o                         
  -4   7   1       4512.52       4685.86       683.81 o                         
  -3   7   1       5977.75       6154.55       756.70 o                         
  -2   7   1      10674.62      11570.74      2126.31 o                         
  -1   7   1      35638.00      37215.58      2352.39 o                         
   0   7   1        201.42        218.51       114.40 o                         
   1   7   1      36235.07      36723.85       916.99 o                         
   2   7   1      11812.62      12090.02       470.87 o                         
   3   7   1       5610.41       6156.96       431.64 o                         
   4   7   1       3706.13       3371.79       305.13 o                         
   5   7   1        354.27        251.54       111.64 o                         
   6   7   1       4038.94       3809.64       335.43 o                         
   7   7   1      10037.46       8375.33      1028.84 o                         
   8   7   1       4261.96       3724.97       303.77 o                         
   9   7   1        465.53        686.48       163.95 o                         
  10   7   1        972.68        952.47       255.80 o                         
  11   7   1        341.38        318.07        96.24 o                         
  12   7   1        197.40        255.41        98.19 o                         
 -11   8   1        129.94        108.80        47.69 o                         
 -10   8   1        159.73        223.53       128.77 o                         
  -9   8   1       2064.71       1687.19       203.10 o                         
  -8   8   1       2817.25       2724.47       612.18 o                         
  -7   8   1       4365.15       4019.63       414.70 o                         
  -6   8   1       6044.75       5458.31       346.91 o                         
  -5   8   1      14193.27      12366.67       524.69 o                         
  -4   8   1       1131.27        968.70       339.16 o                         
  -3   8   1       3634.99       3172.84       579.38 o                         
  -2   8   1        127.40        201.83       172.21 o                         
  -1   8   1       1134.43        971.26       320.49 o                         
   0   8   1      13068.10      13650.99       810.60 o                         
   1   8   1        976.43        929.00       221.39 o                         
   2   8   1        333.30        259.91        70.52 o                         
   3   8   1       3786.76       3088.45       377.25 o                         
   4   8   1       1612.57       1236.52       361.97 o                         
   5   8   1      14075.13      13540.12       738.32 o                         
   6   8   1       6255.18       5853.95       358.39 o                         
   7   8   1       4153.04       3735.34       351.99 o                         
   8   8   1       2361.75       2067.32       227.86 o                         
   9   8   1       1637.83       1472.78       191.60 o                         
  10   8   1        118.12         26.09        43.49 o                         
  11   8   1        306.57        211.52        69.73 o                         
 -11   9   1        416.86        507.36       127.99 o                         
 -10   9   1        619.25        608.30       160.77 o                         
  -9   9   1        238.28        334.82        94.80 o                         
  -8   9   1        844.24        767.41       157.66 o                         
  -7   9   1       5088.96       4586.06       276.92 o                         
  -6   9   1       2357.99       2243.90       255.13 o                         
  -5   9   1       1881.60       1766.05       168.81 o                         
  -4   9   1       9409.11       8553.59       442.00 o                         
  -3   9   1       2573.88       2622.96       339.90 o                         
  -2   9   1      10533.17       9308.55      1031.46 o                         
  -1   9   1      15025.67      14378.83      1273.53 o                         
   0   9   1        178.71        -19.34       112.29 o                         
   1   9   1      16304.56      17132.12       922.21 o                         
   2   9   1      11406.37      10299.44      1068.31 o                         
   3   9   1       3015.96       3191.44       372.61 o                         
   4   9   1       9419.54       9624.12       458.91 o                         
   5   9   1       2094.45       2011.89       299.15 o                         
   6   9   1       2126.20       2009.69       229.44 o                         
   7   9   1       4830.19       4505.43       339.99 o                         
   8   9   1       1441.30       1368.05       186.12 o                         
   9   9   1        294.19        265.56        79.37 o                         
  10   9   1        642.11        710.75       113.06 o                         
 -10  10   1       1224.63       1068.82       188.76 o                         
  -9  10   1       1765.93       1983.32       190.24 o                         
  -8  10   1       1369.01       1592.19       332.29 o                         
  -7  10   1       2452.96       2588.14       203.51 o                         
  -6  10   1       7323.75       7772.44       424.39 o                         
  -5  10   1       8553.25       8050.65       537.85 o                         
  -4  10   1       7153.48       6012.15       380.08 o                         
  -3  10   1       3431.90       2961.57       262.05 o                         
  -2  10   1       4514.20       4408.61       310.50 o                         
  -1  10   1        866.57        838.47       137.57 o                         
   0  10   1          8.03         21.37        42.70 o                         
   1  10   1       1098.57       1191.28       124.40 o                         
   2  10   1       5495.46       5201.23       469.05 o                         
   3  10   1       4140.01       3397.05       393.50 o                         
   4  10   1       6369.46       5409.36       492.86 o                         
   5  10   1       8224.01       7523.66       416.50 o                         
   6  10   1       7415.97       7309.64       407.07 o                         
   7  10   1       2563.10       2459.06       196.64 o                         
   8  10   1       1761.14       1821.57       200.11 o                         
   9  10   1       2086.05       2299.96       202.90 o                         
  10  10   1        964.79        843.77       186.22 o                         
  -9  11   1        925.10       1011.11       182.17 o                         
  -8  11   1        824.20       1039.02       137.67 o                         
  -7  11   1        974.91       1058.81       148.10 o                         
  -6  11   1       1209.35       1098.00       132.48 o                         
  -5  11   1        199.18        132.04       183.36 o                         
  -4  11   1       1476.51       1370.54       148.12 o                         
  -3  11   1       5161.56       5078.03       343.69 o                         
  -2  11   1      13113.84      12916.67       536.85 o                         
  -1  11   1       5170.94       4755.33       321.48 o                         
   0  11   1       3529.15       3525.71       302.34 o                         
   1  11   1       6229.98       6116.46       456.94 o                         
   2  11   1      11745.31      10842.00       687.63 o                         
   3  11   1       5603.31       5076.56       341.71 o                         
   4  11   1       1144.48       1116.20       164.96 o                         
   5  11   1        166.31        137.23        67.94 o                         
   6  11   1       2180.90       2067.93       178.94 o                         
   7  11   1        587.82        488.75        81.18 o                         
   8  11   1        683.96        610.63       108.60 o                         
   9  11   1        830.37        912.50       149.04 o                         
  -8  12   1        721.40        675.35        95.27 o                         
  -7  12   1        965.04       1086.07       145.09 o                         
  -6  12   1        571.08        580.90        87.03 o                         
  -5  12   1        656.51        499.55       212.55 o                         
  -4  12   1       2926.55       2645.60       237.21 o                         
  -3  12   1       2293.71       2023.12       175.10 o                         
  -2  12   1       6414.39       6406.61       371.60 o                         
  -1  12   1       6154.71       6011.05       282.19 o                         
   0  12   1         49.67         48.32        39.58 o                         
   1  12   1       6120.07       5983.39       279.58 o                         
   2  12   1       5523.58       5058.78       326.29 o                         
   3  12   1       2045.40       1981.73       205.79 o                         
   4  12   1       3017.27       2838.35       243.35 o                         
   5  12   1        584.37        638.81       115.88 o                         
   6  12   1        875.28        831.06       105.22 o                         
   7  12   1        655.29        762.26        92.89 o                         
   8  12   1        715.22        891.54       147.97 o                         
  -7  13   1         72.93         87.59        46.68 o                         
  -6  13   1       3561.86       3811.79       197.43 o                         
  -5  13   1       3121.05       3114.06       192.59 o                         
  -4  13   1        625.20        617.86       106.10 o                         
  -3  13   1       4911.88       4850.68       304.68 o                         
  -2  13   1       1692.67       1606.21       178.18 o                         
  -1  13   1       1567.05       1464.83       164.42 o                         
   0  13   1       3244.28       2898.00       183.94 o                         
   1  13   1       1649.27       1686.82       176.66 o                         
   2  13   1       1546.37       1499.90       171.16 o                         
   3  13   1       4996.03       4991.24       301.96 o                         
   4  13   1        653.15        484.72       102.47 o                         
   5  13   1       3057.39       3100.78       188.17 o                         
   6  13   1       3290.04       3589.76       187.81 o                         
   7  13   1         44.68          4.20        29.87 o                         
  -5  14   1       1319.09       1520.95       136.68 o                         
  -4  14   1       1380.36       1354.83       140.37 o                         
  -3  14   1       1771.80       1695.22       160.84 o                         
  -2  14   1       5451.69       5246.04       283.65 o                         
  -1  14   1       1183.39       1081.12       102.91 o                         
   0  14   1        564.12        551.16        61.88 o                         
   1  14   1       1160.37       1193.47       149.63 o                         
   2  14   1       4746.57       4728.96       265.60 o                         
   3  14   1       2189.12       2111.00       176.30 o                         
   4  14   1       1359.81       1326.38       118.10 o                         
   5  14   1       1232.57       1128.04       115.22 o                         
  -2  15   1        572.20        406.12        93.22 o                         
  -1  15   1        910.95        934.15       142.32 o                         
   0  15   1         73.44        -36.85        43.87 o                         
   2  15   1        577.86        498.28       112.11 o                         
   0   0   2      16115.14      12913.32       440.87 o                         
   1   0   2      70002.94      54305.18       628.69 o                         
   2   0   2      63921.86      59746.50       721.06 o                         
   3   0   2       3934.78       4018.48       157.01 o                         
   4   0   2        513.25        666.98        58.78 o                         
   5   0   2        730.55        731.77        77.67 o                         
   6   0   2       2078.47       1996.91       230.21 o                         
   7   0   2        307.94        347.71       112.50 o                         
   8   0   2         41.84        205.38       152.81 o                         
   9   0   2      10371.11      10459.32       324.68 o                         
  10   0   2        795.00        854.26        94.61 o                         
  11   0   2       3542.24       3453.52       201.68 o                         
  12   0   2        946.92        899.25       120.64 o                         
  13   0   2        557.16        561.64       104.68 o                         
 -13   1   2        329.67        348.88       116.16 o                         
 -12   1   2       1025.40        992.70       105.01 o                         
 -11   1   2        453.72        519.26        74.52 o                         
 -10   1   2       3797.49       3615.24       186.71 o                         
  -9   1   2        126.26         95.44        34.44 o                         
  -8   1   2       5476.33       5255.39       446.13 o                         
  -7   1   2      20807.72      20247.74       693.84 o                         
  -6   1   2      20723.36      20730.42       561.08 o                         
  -5   1   2       2065.78       1972.49       131.04 o                         
  -4   1   2      27223.03      28920.60       622.53 o                         
  -3   1   2      15044.60      14791.74       279.86 o                         
  -2   1   2       4190.54       4633.60       282.62 o                         
  -1   1   2      43152.59      41500.68       430.75 o                         
   0   1   2      29082.87      28918.21       454.28 o                         
   1   1   2      50506.28      48213.58      1808.12 o                         
   2   1   2       2032.49       2222.85       111.64 o                         
   3   1   2      16410.77      16908.76       396.52 o                         
   4   1   2      24382.08      25992.53       333.64 o                         
   5   1   2       1997.18       2150.61       142.94 o                         
   6   1   2      19899.80      20077.28       480.46 o                         
   7   1   2      21339.16      21914.98       854.84 o                         
   8   1   2       6439.72       6132.64       831.85 o                         
   9   1   2        104.85        122.04        41.13 o                         
  10   1   2       3203.47       3078.35       172.18 o                         
  11   1   2        523.17        451.12        87.14 o                         
  12   1   2        870.18        933.99       114.22 o                         
  13   1   2        467.24        492.80        89.47 o                         
 -13   2   2         34.53         93.76        52.38 o                         
 -12   2   2       1371.21       1619.64       190.31 o                         
 -11   2   2       1982.52       1940.13       151.78 o                         
 -10   2   2       1467.99       1373.71       118.84 o                         
  -9   2   2       6282.09       5993.27       236.90 o                         
  -8   2   2        563.99        319.90       144.11 o                         
  -7   2   2       2451.35       2257.34       241.55 o                         
  -6   2   2      26576.31      28029.59       655.35 o                         
  -5   2   2       9984.76      10271.66       309.02 o                         
  -4   2   2       6165.09       6793.78       230.38 o                         
  -3   2   2        447.16        400.66        66.14 o                         
  -2   2   2     100568.70      93537.79      7600.67 o                         
  -1   2   2      15057.32      15655.88       292.80 o                         
   0   2   2       9060.88       9729.60       421.65 o                         
   1   2   2      19178.79      19837.61       280.37 o                         
   2   2   2     122789.51     116018.34      1535.84 o                         
   3   2   2        359.03        357.56        47.88 o                         
   4   2   2       5364.34       5646.16       181.06 o                         
   5   2   2      11210.30      11430.99       302.36 o                         
   6   2   2      25963.59      27558.73       871.62 o                         
   7   2   2       2497.25       2544.93       312.05 o                         
   8   2   2        671.74       1001.63       347.87 o                         
   9   2   2       7065.82       6625.93       319.88 o                         
  10   2   2       1156.84       1058.57       100.61 o                         
  11   2   2       1854.39       1837.83       169.34 o                         
  12   2   2       1494.75       1472.54       141.83 o                         
  13   2   2         62.73          6.86        63.43 o                         
 -13   3   2        119.05        160.06        72.21 o                         
 -12   3   2       1094.70       1240.48       168.83 o                         
 -11   3   2       1985.68       2092.98       230.96 o                         
 -10   3   2       5648.09       5315.30       256.83 o                         
  -9   3   2       2221.46       2147.31       159.37 o                         
  -8   3   2       3253.93       2961.33       444.86 o                         
  -7   3   2       1519.71       1475.59       197.58 o                         
  -6   3   2      14473.05      15068.00       586.87 o                         
  -5   3   2        968.23        878.39       133.30 o                         
  -4   3   2      57616.84      62351.36      1213.81 o                         
  -3   3   2      34397.91      36167.83       839.82 o                         
  -2   3   2      23328.41      26784.81       598.91 o                         
  -1   3   2       2378.96       2672.36       116.40 o                         
   0   3   2      11737.37      13293.03       295.89 o                         
   1   3   2       3034.35       2988.91       106.77 o                         
   2   3   2      21553.03      23356.90       596.81 o                         
   3   3   2      34083.70      34210.11       423.47 o                         
   4   3   2      57663.03      59375.57       768.63 o                         
   5   3   2        648.60        595.25        86.28 o                         
   6   3   2      14198.08      14927.89       771.34 o                         
   7   3   2       1463.48       1467.05       184.15 o                         
   8   3   2       4144.31       3703.67       668.70 o                         
   9   3   2       1647.68       1666.77       120.34 o                         
  10   3   2       6246.18       5408.13       354.38 o                         
  11   3   2       1918.17       1711.84       164.34 o                         
  12   3   2        875.54        740.75       123.44 o                         
  13   3   2        150.96         91.20        70.12 o                         
 -13   4   2       1144.18       1243.81       169.75 o                         
 -12   4   2       2167.03       2343.72       228.04 o                         
 -11   4   2        479.93        266.13        88.60 o                         
 -10   4   2       2061.81       1688.49       215.85 o                         
  -9   4   2       6649.65       6848.69       962.39 o                         
  -8   4   2       3521.20       3338.94       273.33 o                         
  -7   4   2        800.46       1035.45       172.80 o                         
  -6   4   2      11536.18      10916.92       507.67 o                         
  -5   4   2      16945.75      17939.45       770.73 o                         
  -4   4   2      11036.58      11351.48       653.22 o                         
  -3   4   2      23717.72      25440.70       774.70 o                         
  -2   4   2      14944.55      17451.37       812.66 o                         
  -1   4   2      13815.63      14854.25       269.46 o                         
   0   4   2       8112.30       9830.17       454.38 o                         
   1   4   2      13686.34      13912.13       291.12 o                         
   2   4   2      13930.33      14951.27       368.42 o                         
   3   4   2      24262.49      26371.23       437.48 o                         
   4   4   2      10638.06      10373.71       304.09 o                         
   5   4   2      15804.92      16625.26       545.64 o                         
   6   4   2      10696.59      10947.66       570.18 o                         
   7   4   2        673.15        607.67       207.00 o                         
   8   4   2       3292.26       3264.32       258.68 o                         
   9   4   2       6347.16       6469.38       311.51 o                         
  10   4   2       1951.82       1517.86       245.37 o                         
  11   4   2        493.04        638.10       163.85 o                         
  12   4   2       1821.87       2045.95       202.49 o                         
  13   4   2       1112.64       1038.54       185.66 o                         
 -13   5   2        414.75        417.58       108.49 o                         
 -12   5   2       1510.24       1888.18       260.79 o                         
 -11   5   2       5431.37       5711.62       634.78 o                         
 -10   5   2       2564.63       2275.39       404.12 o                         
  -9   5   2       2250.54       1628.54       307.64 o                         
  -8   5   2      10437.79       8267.82       654.75 o                         
  -7   5   2       1699.22       1407.99       239.20 o                         
  -6   5   2       2331.32       2343.78       243.06 o                         
  -5   5   2       1143.45       1320.52       234.63 o                         
  -4   5   2       5075.19       5010.35       431.23 o                         
  -3   5   2      15007.25      17067.19       686.31 o                         
  -2   5   2       9770.62       9852.41       392.75 o                         
  -1   5   2      11648.93      13017.93       480.79 o                         
   0   5   2      48244.24      51137.74      1060.47 o                         
   1   5   2      10199.97      10704.47       329.09 o                         
   2   5   2       8004.87       8436.26       240.39 o                         
   3   5   2      12803.29      14300.28       322.90 o                         
   4   5   2       6533.99       6960.44       247.05 o                         
   5   5   2       1128.03       1061.00       207.08 o                         
   6   5   2       3666.72       4019.38       310.17 o                         
   7   5   2       2243.47       1792.74       453.70 o                         
   8   5   2       9263.43       7722.69       674.92 o                         
   9   5   2       2867.03       2779.62       254.71 o                         
  10   5   2       2248.79       2136.82       218.95 o                         
  11   5   2       5104.45       5207.61       411.02 o                         
  12   5   2       1625.61       1513.87       248.48 o                         
  13   5   2        262.43        130.04        69.07 o                         
 -12   6   2        407.43        282.71       132.15 o                         
 -11   6   2        228.77        226.59        82.57 o                         
 -10   6   2       4606.89       4108.91       322.42 o                         
  -9   6   2       1734.80       1712.36       321.76 o                         
  -8   6   2       4355.91       3786.57       463.16 o                         
  -7   6   2       1310.92        916.45       222.09 o                         
  -6   6   2       4308.66       3490.22       634.95 o                         
  -5   6   2       3646.81       3385.68       391.33 o                         
  -4   6   2      12432.21      12599.04      1103.82 o                         
  -3   6   2       7203.40       7562.86       385.91 o                         
  -2   6   2      20151.93      23472.75      1624.97 o                         
  -1   6   2        659.48        619.89       203.76 o                         
   0   6   2      14501.77      15582.53       529.49 o                         
   1   6   2         64.13         63.04        32.32 o                         
   2   6   2      18478.25      19982.58       472.78 o                         
   3   6   2       6543.73       7331.30       296.09 o                         
   4   6   2      11896.90      12435.20       379.64 o                         
   5   6   2       4141.20       3944.23       409.21 o                         
   6   6   2       5278.19       4487.20       768.59 o                         
   7   6   2        766.53        557.09       109.52 o                         
   8   6   2       4434.09       4098.69       307.16 o                         
   9   6   2       1272.73       1340.25       181.17 o                         
  10   6   2       5209.55       5355.57       345.98 o                         
  11   6   2        287.57        367.61        92.19 o                         
  12   6   2        602.98        803.76       171.68 o                         
 -12   7   2        919.46       1028.45       180.00 o                         
 -11   7   2          4.84        113.54        56.18 o                         
 -10   7   2        380.68        377.54        96.58 o                         
  -9   7   2        667.10        743.42       220.33 o                         
  -8   7   2      11570.83      11773.29      2256.41 o                         
  -7   7   2       1875.57       1181.75       166.95 o                         
  -6   7   2       7517.24       6911.68       527.67 o                         
  -5   7   2       8728.58       7526.76       894.03 o                         
  -4   7   2       4700.23       3793.27       621.71 o                         
  -3   7   2       6054.40       5566.00       726.73 o                         
  -2   7   2       2904.63       3186.88       541.60 o                         
  -1   7   2      10385.23       9823.59       910.52 o                         
   0   7   2      49403.45      51386.89       872.91 o                         
   1   7   2      11807.11      11648.46       415.68 o                         
   2   7   2       2641.61       2964.91       237.43 o                         
   3   7   2       6018.03       6201.69       307.00 o                         
   4   7   2       5908.94       5978.29       355.19 o                         
   5   7   2       8677.70       6392.44      1521.11 o                         
   6   7   2       7306.19       6927.08       487.14 o                         
   7   7   2       1762.28       1568.40       249.70 o                         
   8   7   2      10565.13       9954.95       566.51 o                         
   9   7   2        485.52        592.39       206.32 o                         
  10   7   2        323.86        341.60       135.74 o                         
  11   7   2         15.99        135.78        63.23 o                         
  12   7   2       1151.25       1209.01       187.61 o                         
 -11   8   2         57.92         39.12        65.47 o                         
 -10   8   2       1029.41        679.79       200.14 o                         
  -9   8   2        956.39        456.82       176.15 o                         
  -8   8   2       2696.09       2449.25       251.37 o                         
  -7   8   2       8556.06       8137.19      1197.94 o                         
  -6   8   2        182.47        279.41        90.56 o                         
  -5   8   2      12985.04      12307.35       526.24 o                         
  -4   8   2       5666.27       5589.17       811.20 o                         
  -3   8   2        512.17        434.76       234.30 o                         
  -2   8   2       6717.91       6575.48       832.59 o                         
  -1   8   2       9139.34       8697.54       943.93 o                         
   0   8   2      24762.38      23841.09       916.43 o                         
   1   8   2       9107.02       9385.34       675.89 o                         
   2   8   2       6447.74       7248.13       392.96 o                         
   3   8   2       1111.93        986.70       176.98 o                         
   4   8   2       5572.07       6101.07       951.39 o                         
   5   8   2      11960.49      10746.30       662.31 o                         
   6   8   2        113.48        214.11       112.96 o                         
   7   8   2       9076.81       8424.11       453.83 o                         
   8   8   2       3038.32       2677.85       433.13 o                         
   9   8   2       1273.56       1144.88       161.87 o                         
  10   8   2        908.15        756.42       155.07 o                         
  11   8   2         55.59         92.69        85.28 o                         
 -11   9   2        486.60        606.87       137.39 o                         
 -10   9   2        123.58         84.73        89.37 o                         
  -9   9   2         34.38         70.85        48.25 o                         
  -8   9   2       3940.88       4390.04       367.37 o                         
  -7   9   2       2810.20       2753.67       217.84 o                         
  -6   9   2       1530.04       1332.88       378.51 o                         
  -5   9   2      13509.92      12863.48       446.99 o                         
  -4   9   2       6418.34       5691.71       361.74 o                         
  -3   9   2      19505.29      18412.86       632.74 o                         
  -2   9   2        571.79        171.31       132.90 o                         
  -1   9   2       2490.13       2541.61       354.35 o                         
   0   9   2        393.63        451.66       280.04 o                         
   1   9   2       2817.92       1701.35       452.51 o                         
   2   9   2        523.19        607.60       275.56 o                         
   3   9   2      20422.05      19564.03      2543.06 o                         
   4   9   2       5987.89       6072.58       509.75 o                         
   5   9   2      13695.75      13544.59       769.63 o                         
   6   9   2       1812.16       1580.83       192.61 o                         
   7   9   2       2593.70       2657.11       259.39 o                         
   8   9   2       4043.42       4398.15       544.17 o                         
   9   9   2         39.37        752.94       162.06 o                         
  10   9   2        176.61        233.60        85.13 o                         
  11   9   2        498.66        537.40       122.60 o                         
 -10  10   2       2822.64       3533.26       340.42 o                         
  -9  10   2        849.67        947.63       128.62 o                         
  -8  10   2        606.13        691.80       129.87 o                         
  -7  10   2       3567.24       3739.08       343.74 o                         
  -6  10   2        148.21        233.81        82.55 o                         
  -5  10   2       3463.03       3516.38       238.13 o                         
  -4  10   2       2463.40       2095.08       230.46 o                         
  -3  10   2       3067.46       2965.97       263.86 o                         
  -2  10   2       7297.73       7092.03       394.67 o                         
  -1  10   2       2712.39       2511.72       446.71 o                         
   0  10   2      14190.47      12076.89      2664.00 o                         
   1  10   2       2601.47       2605.43       222.99 o                         
   2  10   2       8249.61       8262.05       593.12 o                         
   3  10   2       2516.86       2443.13       233.75 o                         
   4  10   2       3232.77       3324.57       386.26 o                         
   5  10   2       3358.42       3194.30       380.03 o                         
   6  10   2        120.14        290.04        70.16 o                         
   7  10   2       3412.18       3570.96       253.66 o                         
   8  10   2        540.90        679.93       124.07 o                         
   9  10   2       1038.76       1534.55       217.73 o                         
  10  10   2       2526.57       2458.68       231.16 o                         
  -9  11   2       1290.77       1131.53       196.77 o                         
  -8  11   2       3442.63       3683.53       272.71 o                         
  -7  11   2        414.28        427.75        81.09 o                         
  -6  11   2       1633.75       1578.90       185.07 o                         
  -5  11   2       5454.21       5247.48       344.55 o                         
  -4  11   2       5436.45       5826.94       299.26 o                         
  -3  11   2       2437.84       2340.67       232.90 o                         
  -2  11   2       2384.97       2025.95       217.33 o                         
  -1  11   2       8265.26       7953.56       415.74 o                         
   0  11   2       4233.83       4357.07       299.45 o                         
   1  11   2       7327.96       8061.30       399.19 o                         
   2  11   2       2941.82       2553.55       334.74 o                         
   3  11   2       2532.59       2539.95       337.83 o                         
   4  11   2       5104.71       5309.38       343.73 o                         
   5  11   2       5721.00       5173.61       336.69 o                         
   6  11   2       1447.78       1553.09       183.84 o                         
   7  11   2        354.38        287.75        63.86 o                         
   8  11   2       4321.25       4886.56       384.97 o                         
   9  11   2       1316.36       1581.16       192.50 o                         
  -8  12   2        518.80        314.54        65.91 o                         
  -7  12   2        368.00        382.33        86.36 o                         
  -6  12   2        236.13        204.38        54.51 o                         
  -5  12   2        878.47        841.17       139.69 o                         
  -4  12   2       2905.81       2681.25       241.89 o                         
  -3  12   2       4492.27       4293.73       309.45 o                         
  -2  12   2       4489.29       4424.73       310.63 o                         
  -1  12   2        545.39        344.27        89.94 o                         
   0  12   2       2055.06       1922.38       160.88 o                         
   1  12   2        586.49        550.41       108.98 o                         
   2  12   2       4174.70       4156.61       753.99 o                         
   3  12   2       4772.50       4422.13       306.76 o                         
   4  12   2       3123.88       2746.23       436.94 o                         
   5  12   2       1167.64       1178.59       156.12 o                         
   6  12   2        113.93         95.20        46.08 o                         
   7  12   2        339.40        429.56        99.34 o                         
   8  12   2        520.59        389.73       101.80 o                         
  -7  13   2       2190.30       1835.87       323.10 o                         
  -6  13   2        681.12        818.79       146.63 o                         
  -5  13   2        591.53        662.25        93.36 o                         
  -4  13   2        999.00        887.15       131.64 o                         
  -3  13   2       1866.05       1707.34       184.68 o                         
  -2  13   2       3450.33       3200.24       250.23 o                         
  -1  13   2       5907.88       5963.85       265.94 o                         
   0  13   2       1120.27        842.89        87.04 o                         
   1  13   2       6005.98       5743.10       320.91 o                         
   2  13   2       3821.60       3706.48       262.10 o                         
   3  13   2       1557.78       1324.47       244.40 o                         
   4  13   2        910.16        831.46       128.13 o                         
   5  13   2       1023.11       1119.39       113.25 o                         
   6  13   2        597.18        458.64        79.24 o                         
   7  13   2       2094.99       1833.10       191.64 o                         
  -5  14   2       1607.55       1271.50       445.60 o                         
  -4  14   2       1499.69       1244.54       179.11 o                         
  -3  14   2       1730.62       1674.55       158.18 o                         
  -2  14   2        514.60        414.00        86.81 o                         
  -1  14   2        291.03        246.71        70.03 o                         
   0  14   2        325.36        397.86        73.50 o                         
   1  14   2        441.74        481.12        88.73 o                         
   2  14   2        201.83        111.09        45.53 o                         
   3  14   2       2186.06       2308.01       182.15 o                         
   4  14   2       1477.71       1535.98       143.65 o                         
   5  14   2       1766.29       1756.97       165.30 o                         
  -2  15   2       4328.36       4034.57       282.81 o                         
  -1  15   2       2175.87       1695.79       190.59 o                         
   0  15   2        537.56        496.43       107.90 o                         
   1   0   3      41657.79      37642.80       492.78 o                         
   2   0   3      19291.23      18597.51       309.31 o                         
   3   0   3       5251.70       6112.87       180.78 o                         
   4   0   3       2613.79       3056.66       150.22 o                         
   5   0   3      17116.17      18166.71       412.58 o                         
   6   0   3      27141.30      28442.21       874.29 o                         
   7   0   3       1041.18        722.09       155.28 o                         
   8   0   3       8822.04       9061.31       594.35 o                         
   9   0   3       6958.85       7201.28       256.04 o                         
  10   0   3       1746.36       1805.21       132.81 o                         
  11   0   3       1731.47       1647.96       136.36 o                         
  12   0   3         58.73        -22.40        48.07 o                         
  13   0   3          3.92         10.61        42.04 o                         
 -13   1   3        770.07        906.86       171.93 o                         
 -12   1   3       1773.66       1712.25       159.70 o                         
 -11   1   3       3066.40       3038.81       188.15 o                         
 -10   1   3        186.17        178.85        44.80 o                         
  -9   1   3       5945.73       5586.28       227.51 o                         
  -8   1   3       5621.43       4814.13       495.85 o                         
  -7   1   3      10576.44      10713.50       624.40 o                         
  -6   1   3       4388.71       4133.45       288.59 o                         
  -5   1   3       4173.21       4031.57       168.49 o                         
  -4   1   3       3829.99       3524.45       161.31 o                         
  -3   1   3      31818.97      32254.09       765.94 o                         
  -2   1   3      16235.18      17561.76       262.80 o                         
  -1   1   3       5204.41       5515.00       182.88 o                         
   0   1   3      55043.80      53455.40       678.77 o                         
   1   1   3       2932.19       3311.91       147.27 o                         
   2   1   3      12529.42      13859.45       322.90 o                         
   3   1   3      32258.07      30192.77       739.48 o                         
   4   1   3       5513.50       5094.45       235.98 o                         
   5   1   3       5045.62       4913.13       328.70 o                         
   6   1   3       4302.39       4479.99       273.90 o                         
   7   1   3       9256.45       9178.04       646.94 o                         
   8   1   3       5826.69       4989.50       449.57 o                         
   9   1   3       5740.50       5525.44       220.32 o                         
  10   1   3        215.24        183.89        43.27 o                         
  11   1   3       2983.29       2900.48       181.85 o                         
  12   1   3       1846.29       1585.27       185.49 o                         
  13   1   3        915.89        913.72       185.38 o                         
 -13   2   3       1310.50       1328.11       210.08 o                         
 -12   2   3        628.06        628.19       117.03 o                         
 -11   2   3       1141.51       1206.24       147.82 o                         
 -10   2   3       1619.56       1497.68       121.36 o                         
  -9   2   3       8089.97       8132.08       275.38 o                         
  -8   2   3       4123.76       3556.06       478.12 o                         
  -7   2   3       1833.45       1492.26       225.12 o                         
  -6   2   3       6981.75       7307.31       287.35 o                         
  -5   2   3      36023.59      37297.12       939.09 o                         
  -4   2   3      16282.89      16527.97       374.74 o                         
  -3   2   3       9795.77      10731.55       280.73 o                         
  -2   2   3      23432.06      23218.14       437.83 o                         
  -1   2   3      38630.32      39304.54       508.16 o                         
   0   2   3        713.21        660.21       141.95 o                         
   1   2   3      40555.55      41822.34       345.24 o                         
   2   2   3      24339.35      23769.32       361.50 o                         
   3   2   3      12641.34      13279.30       313.94 o                         
   4   2   3      16223.96      16169.82       463.81 o                         
   5   2   3      32355.67      32833.12       743.54 o                         
   6   2   3       5393.79       5517.29       319.12 o                         
   7   2   3       2170.25       1963.93       264.88 o                         
   8   2   3       4095.35       3941.84       686.71 o                         
   9   2   3       9874.57      10587.33       397.15 o                         
  10   2   3       1501.38       1478.57       107.30 o                         
  11   2   3       1009.13       1015.34       124.20 o                         
  12   2   3        567.77        604.60       117.73 o                         
  13   2   3       1312.02       1406.11       226.84 o                         
 -13   3   3       1629.41       1305.18       202.58 o                         
 -12   3   3       1049.28       1013.91       190.17 o                         
 -11   3   3       1547.86       1719.98       210.19 o                         
 -10   3   3       1209.56       1386.09       136.50 o                         
  -9   3   3       1452.19       1536.94       121.35 o                         
  -8   3   3       1821.43       2367.71       551.50 o                         
  -7   3   3       5652.90       5621.48       449.20 o                         
  -6   3   3      14007.73      13629.55       560.73 o                         
  -5   3   3       4601.62       4667.03       314.99 o                         
  -4   3   3      30020.45      32465.38       693.15 o                         
  -3   3   3      26518.12      26846.13      1146.08 o                         
  -2   3   3       4310.06       4845.82       409.71 o                         
  -1   3   3      59424.40      60699.59       622.06 o                         
   0   3   3       8556.76       9095.90       513.69 o                         
   1   3   3      60012.59      58120.09      1259.29 o                         
   2   3   3       5625.30       5679.51       164.81 o                         
   3   3   3      29343.78      30598.62       408.01 o                         
   4   3   3      26803.68      27626.96       485.84 o                         
   5   3   3       3704.62       4116.33       288.14 o                         
   6   3   3      13880.27      13601.61       527.06 o                         
   7   3   3       4798.07       4141.37       421.30 o                         
   8   3   3       2563.80       2011.06       497.28 o                         
   9   3   3       1056.01        957.47       121.85 o                         
  10   3   3        880.48        965.61       116.39 o                         
  11   3   3       2120.69       2148.33       175.08 o                         
  12   3   3        935.61        785.88       200.29 o                         
  13   3   3       1658.82       1491.40       234.60 o                         
 -13   4   3        769.73        702.59       144.33 o                         
 -12   4   3       1654.69       1521.06       178.70 o                         
 -11   4   3        105.69         57.11        63.80 o                         
 -10   4   3       5809.25       5785.15       684.79 o                         
  -9   4   3       1997.29       1896.54       217.99 o                         
  -8   4   3       1725.89       1794.77       214.31 o                         
  -7   4   3       4816.59       4757.19       336.54 o                         
  -6   4   3      11602.87      11489.70       622.62 o                         
  -5   4   3      22446.99      22468.25       876.14 o                         
  -4   4   3      12537.63      12654.19       606.10 o                         
  -3   4   3       1745.08       1632.50       200.75 o                         
  -2   4   3      83915.38      89540.74      4125.97 o                         
  -1   4   3       1143.36       1554.00       102.15 o                         
   0   4   3       3229.37       3503.87       254.38 o                         
   1   4   3       1813.43       2104.14       156.76 o                         
   2   4   3      82607.97      80325.34      1268.91 o                         
   3   4   3       1156.86       1294.28        94.46 o                         
   4   4   3      12790.61      12947.84       346.20 o                         
   5   4   3      20730.04      21688.59       607.90 o                         
   6   4   3      13950.45      14661.44       571.16 o                         
   7   4   3       5687.56       5548.85       512.57 o                         
   8   4   3       1579.17       1280.45       209.17 o                         
   9   4   3       1756.89       1868.68       160.25 o                         
  10   4   3       5407.96       5758.46       478.10 o                         
  11   4   3        166.20        267.12        92.50 o                         
  12   4   3       1519.18       1063.13       229.32 o                         
  13   4   3        618.24        761.40       170.18 o                         
 -13   5   3        717.22        665.67       133.68 o                         
 -12   5   3       1082.30       1249.56       153.27 o                         
 -11   5   3        270.54        289.26        94.70 o                         
 -10   5   3       5414.93       5629.04       387.44 o                         
  -9   5   3         92.10         -2.03        95.23 o                         
  -8   5   3       7479.57       6743.87       594.14 o                         
  -7   5   3       3991.02       3513.18       306.71 o                         
  -6   5   3       8286.60       8245.23       608.27 o                         
  -5   5   3       1820.56       2348.14       306.39 o                         
  -4   5   3      18360.17      19786.09      1271.38 o                         
  -3   5   3       4386.77       4824.03       366.43 o                         
  -2   5   3      10451.60      11267.88       394.89 o                         
  -1   5   3      21994.09      22795.84       643.56 o                         
   0   5   3        685.20        645.02       156.89 o                         
   1   5   3      19060.30      18940.23       524.27 o                         
   2   5   3      10101.15      10666.07       335.00 o                         
   3   5   3       4331.87       4801.41       213.65 o                         
   4   5   3      19600.17      20482.82       511.44 o                         
   5   5   3       2649.55       3227.10       277.98 o                         
   6   5   3       8423.78       8013.15       598.52 o                         
   7   5   3       3840.74       3396.45       418.52 o                         
   8   5   3       7258.74       7341.47       543.85 o                         
   9   5   3         52.02         34.17        68.93 o                         
  10   5   3       4992.85       4825.41       437.58 o                         
  11   5   3        293.09        428.05       130.30 o                         
  12   5   3        811.63        751.70       185.32 o                         
  13   5   3        722.26        639.58       135.89 o                         
 -12   6   3        428.64        414.83       127.45 o                         
 -11   6   3        648.87        894.19       188.70 o                         
 -10   6   3       1952.48       1772.46       303.98 o                         
  -9   6   3       4790.93       3894.09       476.41 o                         
  -8   6   3       1779.26       1396.66       278.15 o                         
  -7   6   3       9888.89       9268.16       681.63 o                         
  -6   6   3       5607.19       4799.59       510.93 o                         
  -5   6   3       5138.56       5807.82       508.66 o                         
  -4   6   3       5763.36       6469.91      1290.28 o                         
  -3   6   3       9240.87      10082.30       872.28 o                         
  -2   6   3      18825.54      18093.25      1139.86 o                         
  -1   6   3      17854.62      18450.38       641.31 o                         
   0   6   3      16085.79      16193.06       501.50 o                         
   1   6   3      18573.70      19315.58       555.16 o                         
   2   6   3      17441.86      17858.40       463.63 o                         
   3   6   3      10482.01      11441.09       352.57 o                         
   4   6   3       5560.05       6593.25       339.80 o                         
   5   6   3       6152.68       6058.05       433.68 o                         
   6   6   3       5332.09       4136.93       962.28 o                         
   7   6   3       8558.13       8914.73       587.87 o                         
   8   6   3       1880.77       1932.55       281.18 o                         
   9   6   3       4782.82       5231.58       464.46 o                         
  10   6   3       2150.65       2243.22       293.72 o                         
  11   6   3        764.28        648.11       151.46 o                         
  12   6   3        590.91        523.28       147.74 o                         
 -12   7   3        541.52        363.15       105.10 o                         
 -11   7   3       1350.49       1359.97       249.78 o                         
 -10   7   3       3832.44       3670.80       442.56 o                         
  -9   7   3       1150.98       1072.96       251.75 o                         
  -8   7   3        720.09        805.85       226.80 o                         
  -7   7   3       8911.36       8139.94       663.47 o                         
  -6   7   3        410.17        238.14        87.27 o                         
  -5   7   3       9589.94       8645.80       978.37 o                         
  -4   7   3        744.93       1154.84       348.42 o                         
  -3   7   3       4992.37       5298.23       715.37 o                         
  -2   7   3      15718.59      16187.08      1201.81 o                         
  -1   7   3      10005.23       9411.50       653.64 o                         
   0   7   3      11561.38      12274.06       479.64 o                         
   1   7   3       8380.25       9263.19       419.85 o                         
   2   7   3      14410.26      15849.84       628.65 o                         
   3   7   3       3919.34       4175.95       337.76 o                         
   4   7   3        525.17        628.24       138.83 o                         
   5   7   3       9986.52       7616.70      1993.65 o                         
   6   7   3       1014.89        601.59       158.95 o                         
   7   7   3       9499.04       8684.13       598.09 o                         
   8   7   3        719.83        548.78       155.47 o                         
   9   7   3        877.55        701.72       179.07 o                         
  10   7   3       4170.91       4465.33       406.75 o                         
  11   7   3       1776.18       2428.01       263.36 o                         
  12   7   3        752.23        728.78       154.19 o                         
 -11   8   3       1193.44       1045.28       203.99 o                         
 -10   8   3        189.18        262.21       130.41 o                         
  -9   8   3       1968.54       1327.66       286.27 o                         
  -8   8   3       3269.40       2697.06       389.63 o                         
  -7   8   3       2316.43       2072.66       240.16 o                         
  -6   8   3      11617.47      11152.42       798.74 o                         
  -5   8   3        503.99        333.01        99.91 o                         
  -4   8   3         45.35         65.02        72.88 o                         
  -3   8   3      16656.84      15126.32       830.68 o                         
  -2   8   3      11225.57      10672.40       669.39 o                         
  -1   8   3       4883.11       4630.47       426.16 o                         
   0   8   3       4810.00       5403.36       448.20 o                         
   1   8   3       6743.53       7117.80       524.44 o                         
   2   8   3      12638.46      13380.67       703.00 o                         
   3   8   3      17280.51      16918.75       714.07 o                         
   4   8   3        165.62        148.13       112.13 o                         
   5   8   3        530.73        710.22       176.08 o                         
   6   8   3      11676.01      11991.81       712.52 o                         
   7   8   3       2387.39       2208.99       308.46 o                         
   8   8   3       3447.24       3121.52       360.13 o                         
   9   8   3       1665.02       1652.71       257.02 o                         
  10   8   3        302.53        428.13       119.55 o                         
  11   8   3       1201.89       1383.57       138.86 o                         
 -11   9   3       1294.92       1642.98       212.80 o                         
 -10   9   3        343.77        360.31       128.90 o                         
  -9   9   3       1232.94       1300.05       256.63 o                         
  -8   9   3       2966.85       3085.30       269.33 o                         
  -7   9   3       1766.94       1731.93       168.76 o                         
  -6   9   3       2406.48       2091.92       224.27 o                         
  -5   9   3       9055.03       9098.01       379.21 o                         
  -4   9   3       2788.37       3109.14       277.51 o                         
  -3   9   3       2980.87       2760.96       245.23 o                         
  -2   9   3       3264.62       3103.93       261.81 o                         
  -1   9   3        779.47        440.10       147.01 o                         
   0   9   3      12137.86       7196.38       930.84 o                         
   1   9   3       1184.00       1093.49       378.86 o                         
   2   9   3       3393.22       3684.64       632.53 o                         
   3   9   3       3420.19       3120.33       363.66 o                         
   4   9   3       2382.94       2018.24       296.71 o                         
   5   9   3       9037.46       8346.58       606.03 o                         
   6   9   3       1941.65       1651.12       270.14 o                         
   7   9   3       1560.74       1628.69       271.97 o                         
   8   9   3       3100.17       3278.04       361.60 o                         
   9   9   3       1521.41       1630.60       237.57 o                         
  10   9   3        430.37        430.53       112.49 o                         
  11   9   3       1162.16        643.99       132.16 o                         
 -10  10   3         64.94         79.72        54.43 o                         
  -9  10   3       1453.33       1862.06       281.82 o                         
  -8  10   3        463.29        411.85       146.12 o                         
  -7  10   3       3475.66       3465.22       231.76 o                         
  -6  10   3       6709.53       6391.36       390.24 o                         
  -5  10   3       4283.49       4122.71       357.91 o                         
  -4  10   3        705.37        608.39       130.70 o                         
  -3  10   3      18180.48      17603.76       642.17 o                         
  -2  10   3        692.41        809.73       138.65 o                         
  -1  10   3       7370.36       7059.99       635.48 o                         
   0  10   3       7543.36       6579.68       366.54 o                         
   1  10   3       6010.25       5816.29       340.41 o                         
   2  10   3       1086.79       1402.31       168.22 o                         
   3  10   3      15858.97      15668.18       825.68 o                         
   4  10   3        611.14        555.62       165.91 o                         
   5  10   3       4354.70       4473.48       447.29 o                         
   6  10   3       5835.63       5647.30       705.45 o                         
   7  10   3       4196.46       4375.53       670.63 o                         
   8  10   3        396.10        441.40       138.90 o                         
   9  10   3       1687.20       1912.41       239.61 o                         
  10  10   3        113.98         87.58        36.31 o                         
  -9  11   3       1655.26       1876.46       246.34 o                         
  -8  11   3       2116.20       2589.69       205.51 o                         
  -7  11   3       1117.08       1121.80       231.25 o                         
  -6  11   3        652.19        852.40       129.81 o                         
  -5  11   3       3735.07       3676.98       291.81 o                         
  -4  11   3       2191.18       2129.92       184.23 o                         
  -3  11   3       1814.70       1640.68       249.01 o                         
  -2  11   3       4093.59       3872.53       300.45 o                         
  -1  11   3       7915.50       7372.42       410.09 o                         
   0  11   3        312.22        408.81        97.67 o                         
   1  11   3       8925.17       8701.87       418.81 o                         
   2  11   3       4512.94       4119.28       291.51 o                         
   3  11   3       2050.10       1814.65       282.00 o                         
   4  11   3       1684.86       1744.09       276.45 o                         
   5  11   3       2879.35       2737.12       322.22 o                         
   6  11   3        770.76        608.99       112.96 o                         
   7  11   3       1509.48       1565.34       174.31 o                         
   8  11   3       1985.26       2457.90       270.02 o                         
   9  11   3       1856.96       2026.55       212.77 o                         
  -8  12   3        346.24        278.62       107.17 o                         
  -7  12   3       3635.41       3493.28       234.65 o                         
  -6  12   3        734.32        663.18        92.70 o                         
  -5  12   3       1076.24       1078.22       151.64 o                         
  -4  12   3       1119.71       1106.94       156.55 o                         
  -3  12   3       5256.30       5070.79       338.89 o                         
  -2  12   3       2881.84       2872.57       254.09 o                         
  -1  12   3       3473.49       3433.05       215.38 o                         
   0  12   3      10366.32       9952.28       451.86 o                         
   1  12   3       3246.89       3057.56       247.67 o                         
   2  12   3       3106.69       3071.78       243.17 o                         
   3  12   3       4847.16       5037.98       323.96 o                         
   4  12   3       1030.11        898.05       139.45 o                         
   5  12   3       1226.34       1055.30       146.12 o                         
   6  12   3        584.66        494.41       101.80 o                         
   7  12   3       3390.08       3172.85       217.56 o                         
   8  12   3        388.44        435.93        98.70 o                         
  -7  13   3        270.61        359.24       106.64 o                         
  -6  13   3        370.36        419.19        81.51 o                         
  -5  13   3       1103.22       1108.14       139.23 o                         
  -4  13   3       6826.73       6897.98       350.60 o                         
  -3  13   3        324.82        147.04       188.29 o                         
  -2  13   3        381.24        329.19       104.71 o                         
  -1  13   3       3521.16       3471.53       203.32 o                         
   0  13   3        818.43        826.90        88.16 o                         
   1  13   3       2917.67       2700.89       179.04 o                         
   2  13   3        187.05        177.74        71.77 o                         
   3  13   3        450.97        352.60        82.61 o                         
   4  13   3       7828.35       7847.09       362.71 o                         
   5  13   3       1368.24       1106.63       130.96 o                         
   6  13   3        193.67        233.34        55.09 o                         
   7  13   3        262.78        223.81        73.89 o                         
  -5  14   3        238.30        213.36       103.31 o                         
  -4  14   3       5798.48       6104.89       674.41 o                         
  -3  14   3        106.88         13.86        65.36 o                         
  -2  14   3       2977.46       2854.17       292.04 o                         
  -1  14   3       2854.38       2937.98       301.99 o                         
   0  14   3       3211.85       3120.37       208.14 o                         
   1  14   3       2789.08       2657.76       297.37 o                         
   2  14   3       3221.13       3025.60       206.18 o                         
   3  14   3        247.61        209.74       110.06 o                         
   4  14   3       5649.00       5432.00       263.11 o                         
   5  14   3        274.75        276.40       133.43 o                         
  -2  15   3        246.15        201.35        63.92 o                         
  -1  15   3        303.44        333.56        94.88 o                         
   0  15   3         16.74          6.95        36.73 o                         
   0   0   4      43950.68      36222.32      1031.07 o                         
   1   0   4      42412.30      36342.80       547.28 o                         
   2   0   4      68188.23      61554.14       712.79 o                         
   3   0   4      13336.38      13963.20       280.76 o                         
   4   0   4      14356.92      15667.89       376.06 o                         
   5   0   4       3557.07       3358.74       284.97 o                         
   6   0   4       4070.19       3735.01       280.91 o                         
   7   0   4       7776.18       7162.41       490.59 o                         
   8   0   4       8143.02       5921.86       856.36 o                         
   9   0   4        697.74        802.37        98.39 o                         
  10   0   4        194.87        291.87        64.86 o                         
  11   0   4         41.57         73.31        40.18 o                         
  12   0   4        402.16        574.24       184.33 o                         
  13   0   4       3058.95       2940.02       221.10 o                         
 -13   1   4        944.78        865.08       165.23 o                         
 -12   1   4        372.43        412.21        78.58 o                         
 -11   1   4        262.82        285.45        67.12 o                         
 -10   1   4      13018.44      13845.09       588.09 o                         
  -9   1   4       4055.73       4104.10       222.95 o                         
  -8   1   4       1611.36       1461.58       313.73 o                         
  -7   1   4       7047.04       5661.92       370.68 o                         
  -6   1   4       4660.17       4580.95       305.44 o                         
  -5   1   4      34884.79      34736.04       637.37 o                         
  -4   1   4        346.86        480.65        98.56 o                         
  -3   1   4      10528.70       9990.72       259.46 o                         
  -2   1   4      41081.86      38504.54       805.56 o                         
  -1   1   4      14354.27      14259.32       344.16 o                         
   0   1   4      87195.36      73794.89       771.58 o                         
   1   1   4      13368.64      12691.66       452.57 o                         
   2   1   4      48171.73      47609.60      1360.33 o                         
   3   1   4      10969.35       9649.97       368.54 o                         
   4   1   4        452.38        604.68        85.58 o                         
   5   1   4      36547.36      37134.41       904.67 o                         
   6   1   4       3093.12       2765.15       441.88 o                         
   7   1   4       6780.82       6173.85       463.80 o                         
   8   1   4       1605.55       1364.52       455.62 o                         
   9   1   4       4682.90       4983.45       277.96 o                         
  10   1   4      12164.09      12496.72       391.84 o                         
  11   1   4        244.65        337.15        77.62 o                         
  12   1   4        354.78        311.28        84.56 o                         
  13   1   4        945.18        832.97       182.60 o                         
 -13   2   4       1208.45       1425.08       212.46 o                         
 -12   2   4         89.70         47.56        70.74 o                         
 -11   2   4       1495.00       1487.58       159.95 o                         
 -10   2   4       3213.00       3381.32       180.41 o                         
  -9   2   4       1178.76       1030.16        95.65 o                         
  -8   2   4       1898.22       1786.31       346.61 o                         
  -7   2   4       9271.41       8647.99       555.67 o                         
  -6   2   4       7762.67       8108.72       380.31 o                         
  -5   2   4       8113.29       7447.18       313.42 o                         
  -4   2   4        344.13        412.64        61.27 o                         
  -3   2   4      36394.05      37714.18       621.60 o                         
  -2   2   4      30431.31      30395.45       432.72 o                         
  -1   2   4       5641.38       5391.11       413.66 o                         
   0   2   4       6896.96       6668.52       476.71 o                         
   1   2   4       7621.80       7659.17       333.52 o                         
   2   2   4      29584.45      28671.60       996.21 o                         
   3   2   4      36139.45      31729.33       610.58 o                         
   4   2   4        175.50        225.48        63.62 o                         
   5   2   4       8116.66       8397.26       434.82 o                         
   6   2   4       7821.35       7823.05       481.51 o                         
   7   2   4       8140.94       8188.26       545.20 o                         
   8   2   4       1667.66       1257.62       389.57 o                         
   9   2   4       1212.42       1255.12       120.15 o                         
  10   2   4       3554.10       3385.50       222.09 o                         
  11   2   4       1698.41       1658.34       298.50 o                         
  12   2   4         87.20         75.11        93.66 o                         
  13   2   4       1046.76       1118.02       202.46 o                         
 -13   3   4       2420.36       2578.08       279.34 o                         
 -12   3   4        214.79        347.38        95.90 o                         
 -11   3   4       1841.52       2139.72       386.03 o                         
 -10   3   4        223.30        286.07        68.17 o                         
  -9   3   4       5834.07       5862.05       314.59 o                         
  -8   3   4       4617.31       4363.85       375.92 o                         
  -7   3   4       6361.97       5500.73       451.72 o                         
  -6   3   4      22950.64      21606.63      1462.43 o                         
  -5   3   4      25355.84      25514.03       689.22 o                         
  -4   3   4       2466.48       2797.41       198.01 o                         
  -3   3   4       4313.48       4565.19       244.80 o                         
  -2   3   4      20165.99      21383.36       488.25 o                         
  -1   3   4      10372.66      11293.88       356.09 o                         
   0   3   4       4189.78       4090.06       211.99 o                         
   1   3   4      10887.12      11095.12       342.08 o                         
   2   3   4      15124.62      15712.31       278.22 o                         
   3   3   4       3816.45       3984.95       203.95 o                         
   4   3   4       1746.81       2053.06       192.18 o                         
   5   3   4      22441.75      23032.73       758.95 o                         
   6   3   4      25416.23      23654.17      1479.67 o                         
   7   3   4       5851.62       5328.62       487.16 o                         
   8   3   4       4294.75       4426.21       280.90 o                         
   9   3   4       7379.88       8020.22       333.60 o                         
  10   3   4        693.47        776.66       106.57 o                         
  11   3   4       1830.82       1864.63       165.14 o                         
  12   3   4        247.46        206.88       123.83 o                         
  13   3   4       2070.39       1801.38       260.79 o                         
 -13   4   4        100.80        114.05        72.36 o                         
 -12   4   4       2430.21       2505.03       218.47 o                         
 -11   4   4        142.98         87.59        81.22 o                         
 -10   4   4       3334.05       3812.37       252.65 o                         
  -9   4   4       2592.78       2361.43       199.31 o                         
  -8   4   4       4491.00       4203.43       258.39 o                         
  -7   4   4         69.19        149.84        85.49 o                         
  -6   4   4       4320.47       4343.46       458.16 o                         
  -5   4   4      16164.94      16017.91       674.06 o                         
  -4   4   4       5965.53       6263.21       326.91 o                         
  -3   4   4      22252.01      22332.75       711.85 o                         
  -2   4   4      13592.02      14182.54       540.74 o                         
  -1   4   4      16785.47      19293.46       381.18 o                         
   0   4   4      29675.77      29866.84       726.92 o                         
   1   4   4      17812.58      20459.07       415.77 o                         
   2   4   4      15045.15      15090.27       482.33 o                         
   3   4   4      21457.58      20962.67       519.55 o                         
   4   4   4       5262.96       5706.10       349.78 o                         
   5   4   4      17321.67      17480.66       929.76 o                         
   6   4   4       3565.04       2923.07       356.90 o                         
   7   4   4        190.79        -93.35        93.35 o                         
   8   4   4       5170.20       5390.37       264.15 o                         
   9   4   4       2534.57       2813.85       198.16 o                         
  10   4   4       2968.74       2806.08       334.73 o                         
  11   4   4        121.12        168.11        67.11 o                         
  12   4   4       2098.75       1583.01       273.56 o                         
  13   4   4        199.89        105.53        76.86 o                         
 -13   5   4        172.18        203.56        84.67 o                         
 -12   5   4        196.51        201.54       100.83 o                         
 -11   5   4       2939.37       2712.32       377.56 o                         
 -10   5   4        398.90        430.74       171.01 o                         
  -9   5   4       7683.34       6203.99       590.47 o                         
  -8   5   4       1726.54       1327.26       256.80 o                         
  -7   5   4        583.47        495.77        92.63 o                         
  -6   5   4      14017.53      13414.29       755.22 o                         
  -5   5   4        726.27        668.58       160.60 o                         
  -4   5   4       6244.05       6029.88       358.28 o                         
  -3   5   4       9069.58       8365.91       738.78 o                         
  -2   5   4      20044.75      19516.54       703.24 o                         
  -1   5   4      10674.68      11090.94       510.28 o                         
   0   5   4       6006.44       6563.47       383.60 o                         
   1   5   4      10629.03      11425.43       491.58 o                         
   2   5   4      17926.26      17738.18       461.05 o                         
   3   5   4       8946.34       8859.62       367.34 o                         
   4   5   4       7575.52       7636.12       444.33 o                         
   5   5   4       1145.10       1161.47       221.94 o                         
   6   5   4      15253.10      13570.99      1132.47 o                         
   7   5   4       1479.78       1670.71       299.20 o                         
   8   5   4       1599.00       1579.78       252.63 o                         
   9   5   4       7213.80       6363.42       507.30 o                         
  10   5   4        402.71        508.31       131.94 o                         
  11   5   4       2578.89       2682.09       300.62 o                         
  12   5   4        318.54        375.08       154.98 o                         
  13   5   4        320.26        460.34       120.92 o                         
 -12   6   4        917.27        834.25       162.98 o                         
 -11   6   4       1827.40       1948.68       305.76 o                         
 -10   6   4        711.90        511.74       156.51 o                         
  -9   6   4       1857.20       1755.42       319.79 o                         
  -8   6   4        780.09        776.04       206.59 o                         
  -7   6   4       3678.32       2897.58       381.10 o                         
  -6   6   4      12371.70      10266.96       707.21 o                         
  -5   6   4       4905.86       4899.47       447.78 o                         
  -4   6   4       2747.12       2785.46       320.96 o                         
  -3   6   4       7094.08       6906.72       484.58 o                         
  -2   6   4       1180.94       1116.61       193.25 o                         
  -1   6   4      24403.08      24752.51       758.85 o                         
   0   6   4      32036.21      30878.31       714.16 o                         
   1   6   4      22764.50      23688.86       636.05 o                         
   2   6   4        749.05        744.97        99.34 o                         
   3   6   4       6492.04       7260.17       353.92 o                         
   4   6   4       2458.46       2597.04       223.84 o                         
   5   6   4       5658.29       5658.92       387.00 o                         
   6   6   4      12643.82      10775.73      2335.73 o                         
   7   6   4       3093.46       2699.86       325.09 o                         
   8   6   4        951.10        905.49       204.51 o                         
   9   6   4       2000.12       1961.36       283.99 o                         
  10   6   4        631.26        752.31       168.87 o                         
  11   6   4       2323.69       2891.79       301.53 o                         
  12   6   4       1056.10        909.31       188.18 o                         
 -12   7   4       1433.26       1711.85       223.89 o                         
 -11   7   4        621.01        654.51       172.32 o                         
 -10   7   4         95.19         22.29        65.77 o                         
  -9   7   4       7056.58       6256.38       587.09 o                         
  -8   7   4       4267.78       3600.64       449.85 o                         
  -7   7   4       9956.66       7425.16       629.70 o                         
  -6   7   4       4380.26       3158.37       662.49 o                         
  -5   7   4       4734.45       4517.30       462.87 o                         
  -4   7   4       9519.60       8250.88      1049.72 o                         
  -3   7   4      17842.26      15380.81       782.66 o                         
  -2   7   4      12665.32      11706.36       659.26 o                         
  -1   7   4       8153.60       7988.13       525.22 o                         
   0   7   4        641.22        452.47       100.00 o                         
   1   7   4       8325.16       8914.57       426.27 o                         
   2   7   4      12410.38      12092.03       493.14 o                         
   3   7   4      18632.38      20487.72       757.27 o                         
   4   7   4      10244.51      10251.39      1617.69 o                         
   5   7   4       5316.77       4028.92       933.27 o                         
   6   7   4       3275.22       3046.00       356.81 o                         
   7   7   4       8798.33       8581.22       598.48 o                         
   8   7   4       4058.92       3719.60       395.68 o                         
   9   7   4       6291.65       6433.00       506.58 o                         
  10   7   4        172.41        244.36       114.67 o                         
  11   7   4        763.18        966.78       166.62 o                         
  12   7   4       1396.81       1628.22       222.70 o                         
 -11   8   4       2082.77       2585.46       303.39 o                         
 -10   8   4        654.54        704.21       192.14 o                         
  -9   8   4       3346.14       2553.99       369.25 o                         
  -8   8   4       1569.39       1480.21       291.20 o                         
  -7   8   4       1897.99       1736.12       317.75 o                         
  -6   8   4       3964.39       3849.54       282.38 o                         
  -5   8   4       4855.99       5076.49       341.56 o                         
  -4   8   4      23664.15      23704.11       860.06 o                         
  -3   8   4         11.22        -72.38        82.70 o                         
  -2   8   4         46.54        146.08        99.09 o                         
  -1   8   4      24543.80      23160.21       977.74 o                         
   0   8   4       2192.92       2204.85       298.32 o                         
   1   8   4      24313.98      24257.79       982.20 o                         
   2   8   4        171.11        101.75        50.20 o                         
   3   8   4         17.71        -84.28        84.28 o                         
   4   8   4      23368.89      28045.63      1694.62 o                         
   5   8   4       5250.68       5302.18       471.13 o                         
   6   8   4       3812.58       3555.16       391.44 o                         
   7   8   4       1764.09       1421.41       239.49 o                         
   8   8   4       1760.88       1610.91       267.27 o                         
   9   8   4       3116.24       3147.35       342.60 o                         
  10   8   4        774.12        737.19       158.51 o                         
  11   8   4       2028.88       2325.37       231.91 o                         
 -11   9   4         24.97          2.38        47.39 o                         
 -10   9   4       1095.77       1132.64       213.70 o                         
  -9   9   4        150.97        197.18       124.27 o                         
  -8   9   4       1724.53       1898.21       321.18 o                         
  -7   9   4       4901.86       4743.43       278.63 o                         
  -6   9   4       4602.70       4712.74       337.84 o                         
  -5   9   4        273.62        145.14        53.19 o                         
  -4   9   4       6030.82       5768.55       369.16 o                         
  -3   9   4       1463.42       1187.41       163.94 o                         
  -2   9   4       8209.85       7798.52       426.14 o                         
  -1   9   4       9152.29       9013.46       830.68 o                         
   0   9   4       1238.62        976.67       349.39 o                         
   1   9   4       8084.36       6937.00       916.16 o                         
   2   9   4       9149.38       7193.90       751.47 o                         
   3   9   4       1212.01       1382.43       165.97 o                         
   4   9   4       5615.16       5499.30       341.95 o                         
   5   9   4        176.28        336.14       131.11 o                         
   6   9   4       4066.38       4342.89       442.87 o                         
   7   9   4       5718.01       5860.21       501.58 o                         
   8   9   4       1814.11       1526.91       249.67 o                         
   9   9   4        275.90        362.79       131.01 o                         
  10   9   4       1075.60       1195.27       180.87 o                         
  11   9   4          3.69         36.66        44.59 o                         
 -10  10   4       1134.38       1000.31       165.94 o                         
  -9  10   4       1286.09       1382.85       234.76 o                         
  -8  10   4        474.03        579.46       191.91 o                         
  -7  10   4       2437.95       2554.08       239.22 o                         
  -6  10   4         93.82         51.78        42.21 o                         
  -5  10   4       2776.82       3015.61       221.63 o                         
  -4  10   4      11663.39      11224.88       601.95 o                         
  -3  10   4        698.25        740.08       136.63 o                         
  -2  10   4       2867.52       2852.20       257.06 o                         
  -1  10   4       7900.47       7579.59       405.78 o                         
   0  10   4       6393.45       6092.82       358.39 o                         
   1  10   4       8597.23       8379.58       415.31 o                         
   2  10   4       2516.12       2627.68       237.15 o                         
   3  10   4        671.80        770.02       135.51 o                         
   4  10   4      11105.44      10267.94       680.07 o                         
   5  10   4       1929.83       2287.49       317.78 o                         
   6  10   4        174.11        156.61       104.39 o                         
   7  10   4       2997.42       2894.36       245.12 o                         
   8  10   4        540.28        473.54       143.52 o                         
   9  10   4       1630.66       1739.90       222.11 o                         
  10  10   4       1224.68       1193.65       155.69 o                         
  -9  11   4       2453.51       2905.02       297.37 o                         
  -8  11   4       1638.81       1909.86       275.21 o                         
  -7  11   4       2536.63       2590.23       218.94 o                         
  -6  11   4        574.33        625.36       100.74 o                         
  -5  11   4        351.41        196.94        77.77 o                         
  -4  11   4       7096.31       6893.52       432.98 o                         
  -3  11   4       8433.44       8992.45       517.75 o                         
  -2  11   4        365.57        428.31       110.01 o                         
  -1  11   4       5788.34       5688.53       359.85 o                         
   0  11   4        157.57         64.33        87.26 o                         
   1  11   4       5620.81       5374.40       274.25 o                         
   2  11   4        404.53        374.61        93.14 o                         
   3  11   4       8467.23       8642.24       418.66 o                         
   4  11   4       6928.27       6538.90       524.62 o                         
   5  11   4        470.10        547.96       163.18 o                         
   6  11   4        614.89        526.33       111.10 o                         
   7  11   4       3160.48       3294.41       305.58 o                         
   8  11   4       1935.59       2567.79       272.66 o                         
   9  11   4       2573.75       2917.52       249.62 o                         
  -8  12   4       3617.09       3678.82       328.77 o                         
  -7  12   4       2281.02       2411.27       187.13 o                         
  -6  12   4        660.56        596.91       106.24 o                         
  -5  12   4       3453.46       3761.11       273.81 o                         
  -4  12   4       1834.16       1614.18       186.50 o                         
  -3  12   4        416.65        324.50        98.61 o                         
  -2  12   4        475.16        374.91        93.91 o                         
  -1  12   4       2871.25       3015.53       258.94 o                         
   0  12   4       9529.63       9378.43       358.27 o                         
   1  12   4       3099.96       3054.46       249.03 o                         
   2  12   4        485.97        530.84       120.68 o                         
   3  12   4       1004.57        791.92       171.39 o                         
   4  12   4       2213.97       2204.61       212.19 o                         
   5  12   4       3061.68       3166.95       247.50 o                         
   6  12   4        787.06        745.29       116.78 o                         
   7  12   4       2158.51       2180.21       178.03 o                         
   8  12   4       3164.16       2996.28       249.64 o                         
  -7  13   4        732.42        668.74       136.65 o                         
  -6  13   4       2725.11       2791.09       217.00 o                         
  -5  13   4       1402.73       1413.05       205.91 o                         
  -4  13   4       2758.65       2980.34       310.96 o                         
  -3  13   4       2487.51       2187.55       166.07 o                         
  -2  13   4       1978.94       1954.92       209.40 o                         
  -1  13   4       1125.27       1069.72       114.75 o                         
   0  13   4       8143.24       8459.23       318.96 o                         
   1  13   4        877.94        698.96        90.95 o                         
   2  13   4       2013.09       1962.58       149.17 o                         
   3  13   4       2379.95       2315.52       205.76 o                         
   4  13   4       2562.50       2415.84       212.88 o                         
   5  13   4       1291.91       1269.37       144.74 o                         
   6  13   4       2720.06       2767.96       188.84 o                         
   7  13   4        593.09        609.18       105.12 o                         
  -5  14   4       1242.69       1663.32       218.10 o                         
  -4  14   4       1510.98       1652.94       164.38 o                         
  -3  14   4       5824.04       5328.09       376.66 o                         
  -2  14   4        511.84        418.20       119.87 o                         
  -1  14   4        126.97        152.40        89.65 o                         
   0  14   4       2534.35       2752.32       196.08 o                         
   1  14   4        286.17        137.93        62.53 o                         
   2  14   4        476.85        443.23        80.77 o                         
   3  14   4       5888.74       5611.17       268.27 o                         
   4  14   4       2157.26       2184.24       259.03 o                         
   5  14   4       1465.89       1756.05       219.36 o                         
  -1  15   4        154.56         75.77        49.11 o                         
   0  15   4       7037.57       7135.31       383.91 o                         
   1   0   5       5425.14       5568.15       235.16 o                         
   2   0   5      13362.55      13275.87       311.49 o                         
   3   0   5      31925.59      31603.78       529.52 o                         
   4   0   5       1412.37       1623.26       135.97 o                         
   5   0   5         42.13         84.48       101.16 o                         
   6   0   5      24389.74      23467.47       717.02 o                         
   7   0   5        961.06       1367.47       220.28 o                         
   8   0   5        137.70        132.06       128.78 o                         
   9   0   5       2637.48       2737.59       181.41 o                         
  10   0   5       9804.42      10070.49       428.57 o                         
  11   0   5       4563.26       4343.69       264.11 o                         
  12   0   5        101.87        147.58        65.62 o                         
  13   0   5          7.14        -24.49        68.59 o                         
 -13   1   5        571.49        507.21       120.74 o                         
 -12   1   5        508.84        514.31       102.24 o                         
 -11   1   5         36.92         37.15        45.67 o                         
 -10   1   5       1461.53       1642.26       146.92 o                         
  -9   1   5        795.80        781.17        98.93 o                         
  -8   1   5       2153.91       1964.23       368.96 o                         
  -7   1   5       1220.45       1147.67       174.00 o                         
  -6   1   5      21273.59      20118.45       712.07 o                         
  -5   1   5      14350.66      15557.14       600.78 o                         
  -4   1   5        288.56        332.73        66.49 o                         
  -3   1   5       9466.06       9378.84       251.14 o                         
  -2   1   5     102568.36      92097.91      1835.45 o                         
  -1   1   5       3571.72       3745.77       371.19 o                         
   0   1   5       5786.90       5720.67       249.46 o                         
   1   1   5       5029.37       4910.92       196.93 o                         
   2   1   5     106659.22      91713.29      2323.93 o                         
   3   1   5       8509.47       9062.52       249.64 o                         
   4   1   5        298.84        264.77        80.37 o                         
   5   1   5      11900.13      12267.99       537.17 o                         
   6   1   5      18936.09      17997.61      1251.97 o                         
   7   1   5       1268.39       1503.57       234.57 o                         
   8   1   5       2594.57       1817.07       289.73 o                         
   9   1   5       1102.21       1235.74       117.54 o                         
  10   1   5       1372.50       1377.16       132.44 o                         
  11   1   5         12.28        137.17        60.70 o                         
  12   1   5        426.60        352.72       136.96 o                         
  13   1   5        623.03        541.45       143.25 o                         
 -13   2   5        449.28        504.60       131.47 o                         
 -12   2   5       2045.54       1966.29       281.23 o                         
 -11   2   5        430.18        432.88        90.04 o                         
 -10   2   5       8033.48       7786.93       316.56 o                         
  -9   2   5        922.72       1005.45       113.47 o                         
  -8   2   5       8207.36       7719.11       598.83 o                         
  -7   2   5       4915.77       4329.86       401.48 o                         
  -6   2   5      18595.79      17766.40      1225.25 o                         
  -5   2   5       4048.86       3805.03       222.95 o                         
  -4   2   5      19183.30      19632.33      1229.92 o                         
  -3   2   5       7962.55       7708.81       348.68 o                         
  -2   2   5      14032.43      14445.42       453.24 o                         
  -1   2   5       3006.59       2930.82       164.87 o                         
   0   2   5      64536.14      62184.03       831.68 o                         
   1   2   5       3244.58       3122.10       235.31 o                         
   2   2   5      15816.41      16170.11       429.50 o                         
   3   2   5       7945.68       7874.41       238.44 o                         
   4   2   5      18517.00      19437.50       528.95 o                         
   5   2   5       5482.69       5562.94       367.49 o                         
   6   2   5      17323.05      16200.78       872.25 o                         
   7   2   5       4211.02       4128.97       393.79 o                         
   8   2   5       8435.84       8841.67       573.15 o                         
   9   2   5        643.41        880.96       113.88 o                         
  10   2   5       7920.14       8558.52       352.86 o                         
  11   2   5        515.39        489.02        92.40 o                         
  12   2   5       2108.02       2207.58       211.23 o                         
  13   2   5        523.58        610.90       154.94 o                         
 -13   3   5        426.59        505.63       123.82 o                         
 -12   3   5        522.36        553.35       108.83 o                         
 -11   3   5        589.29        511.49       102.98 o                         
 -10   3   5       2149.30       2453.13       191.21 o                         
  -9   3   5       2032.68       2025.00       185.01 o                         
  -8   3   5        636.27        825.81       140.61 o                         
  -7   3   5       1096.86        879.82       184.72 o                         
  -6   3   5      11411.14      11724.26       860.82 o                         
  -5   3   5       8932.36       8848.66       543.17 o                         
  -4   3   5        183.56        168.26        64.00 o                         
  -3   3   5      18373.21      19139.83       524.48 o                         
  -2   3   5      62462.77      63808.06       950.52 o                         
  -1   3   5      44585.35      44977.30       764.51 o                         
   0   3   5       3089.98       3242.45       313.67 o                         
   1   3   5      44735.03      44909.61       768.03 o                         
   2   3   5      66888.89      67067.49       612.65 o                         
   3   3   5      17816.10      17744.09       468.74 o                         
   4   3   5        332.00        155.61       110.36 o                         
   5   3   5       8839.04       8794.11       462.88 o                         
   6   3   5       8744.35       8824.04       579.10 o                         
   7   3   5        954.66       1177.73       235.95 o                         
   8   3   5        522.54        469.37        79.38 o                         
   9   3   5       1731.49       1802.45       159.28 o                         
  10   3   5       2057.67       2176.62       173.96 o                         
  11   3   5        689.75        605.22       122.67 o                         
  12   3   5        422.51        365.85       142.06 o                         
  13   3   5        367.25        190.84       104.48 o                         
 -13   4   5       1314.85       1299.93       182.33 o                         
 -12   4   5        309.68        335.77       121.89 o                         
 -11   4   5       2875.79       3188.87       394.86 o                         
 -10   4   5       2547.19       2629.55       259.46 o                         
  -9   4   5       3288.42       3439.45       295.89 o                         
  -8   4   5       3036.41       3077.65       270.71 o                         
  -7   4   5      16525.71      14893.51       707.84 o                         
  -6   4   5      10430.18       9950.30       625.36 o                         
  -5   4   5      13168.99      12689.17       618.47 o                         
  -4   4   5       2304.78       2304.14       206.33 o                         
  -3   4   5      16843.75      17407.56       547.28 o                         
  -2   4   5       2035.63       2366.27       156.25 o                         
  -1   4   5      12882.30      14703.13       476.51 o                         
   0   4   5        877.07        973.70       100.49 o                         
   1   4   5      11622.50      13008.38       503.09 o                         
   2   4   5       1670.17       1764.94       186.12 o                         
   3   4   5      15277.49      15959.93       469.63 o                         
   4   4   5       2075.28       2241.92       301.28 o                         
   5   4   5      11313.48      11118.22       909.27 o                         
   6   4   5       9865.80       9953.26       862.87 o                         
   7   4   5      17380.71      16634.26       913.38 o                         
   8   4   5       2411.20       2267.03       170.38 o                         
   9   4   5       3632.05       3614.07       373.42 o                         
  10   4   5       2821.12       2755.23       230.55 o                         
  11   4   5       2630.78       2783.17       445.35 o                         
  12   4   5        287.36        228.60       125.42 o                         
  13   4   5       1211.40       1133.90       193.63 o                         
 -13   5   5       1303.28       1499.35       183.17 o                         
 -12   5   5        950.33        707.93       161.39 o                         
 -11   5   5        525.72        232.62       127.59 o                         
 -10   5   5        125.86        130.37        74.78 o                         
  -9   5   5       2974.77       2804.62       396.44 o                         
  -8   5   5        674.41        670.12       193.47 o                         
  -7   5   5       1989.57       1929.99       306.62 o                         
  -6   5   5       5864.54       5826.41       515.14 o                         
  -5   5   5      11864.94      11079.60       630.37 o                         
  -4   5   5       4415.48       4685.71       323.02 o                         
  -3   5   5       4267.21       4003.02       288.71 o                         
  -2   5   5      11487.16      11498.44       470.73 o                         
  -1   5   5      42420.73      43927.75       901.48 o                         
   0   5   5      13091.09      12719.37       479.63 o                         
   1   5   5      36990.02      37099.09       812.46 o                         
   2   5   5      10270.92      10574.85       410.50 o                         
   3   5   5       3749.47       3937.91       309.40 o                         
   4   5   5       3673.66       4040.27       321.69 o                         
   5   5   5      15036.27      16848.99       794.00 o                         
   6   5   5       6131.10       5792.82       592.35 o                         
   7   5   5       2400.75       2317.20       298.45 o                         
   8   5   5        720.48        646.48       164.42 o                         
   9   5   5       2974.37       3243.83       364.71 o                         
  10   5   5        157.08         -1.40        82.27 o                         
  11   5   5        565.59        756.82       161.78 o                         
  12   5   5        990.75        662.75       175.21 o                         
  13   5   5       1474.02       1565.37       207.81 o                         
 -12   6   5       1765.44       1896.63       246.63 o                         
 -11   6   5        775.80        776.29       198.26 o                         
 -10   6   5       1182.32       1426.24       281.76 o                         
  -9   6   5       2122.99       2090.62       343.97 o                         
  -8   6   5       7225.52       6741.44       604.20 o                         
  -7   6   5       5026.95       4529.99       481.37 o                         
  -6   6   5       3527.00       3454.48       427.48 o                         
  -5   6   5       2619.56       2387.52       318.29 o                         
  -4   6   5      22188.50      22999.64      1247.01 o                         
  -3   6   5       9577.10       9391.68       480.15 o                         
  -2   6   5        440.71        572.34       115.33 o                         
  -1   6   5       1302.42       1329.58       208.36 o                         
   0   6   5       5965.51       6617.89       378.87 o                         
   1   6   5       1428.26       1729.46       197.11 o                         
   2   6   5        193.49        190.64        65.37 o                         
   3   6   5       8597.77       8426.90       397.21 o                         
   4   6   5      24189.14      23928.03       860.96 o                         
   5   6   5       2502.51       2633.50       328.53 o                         
   6   6   5       4096.90       3872.32       475.18 o                         
   7   6   5       6256.89       6617.46       513.25 o                         
   8   6   5       6931.64       7075.91       540.42 o                         
   9   6   5       2333.36       2315.11       303.55 o                         
  10   6   5        968.19        976.21       193.21 o                         
  11   6   5        604.44        851.26       166.97 o                         
  12   6   5       2249.84       1789.16       253.46 o                         
 -12   7   5        918.34        852.64       146.27 o                         
 -11   7   5        153.04        152.26        98.59 o                         
 -10   7   5       2398.84       2674.02       363.17 o                         
  -9   7   5       2140.93       1668.43       306.34 o                         
  -8   7   5        276.45        163.01       102.96 o                         
  -7   7   5        712.27        515.31       172.24 o                         
  -6   7   5       2455.51       2002.03       322.68 o                         
  -5   7   5       9522.35       8028.95       976.50 o                         
  -4   7   5      11691.18      11183.46       590.74 o                         
  -3   7   5       6447.30       6429.02       431.15 o                         
  -2   7   5       8555.22       8058.22       560.18 o                         
  -1   7   5      14780.32      14785.76       624.24 o                         
   0   7   5      33374.79      34953.05       772.27 o                         
   1   7   5      16623.14      17190.06       817.95 o                         
   2   7   5       8146.65       8881.89       373.09 o                         
   3   7   5       6038.16       6755.46       452.04 o                         
   4   7   5      11571.09      11846.71       613.81 o                         
   5   7   5       8768.43       7728.98       921.38 o                         
   6   7   5       2714.76       2463.51       324.58 o                         
   7   7   5        609.34        607.74       163.66 o                         
   8   7   5        491.86        499.92       155.73 o                         
   9   7   5       1802.47       1606.67       251.82 o                         
  10   7   5       2352.17       2162.31       272.67 o                         
  11   7   5        117.22        106.84        66.68 o                         
  12   7   5        989.25        945.67       177.00 o                         
 -11   8   5       1913.88       2065.96       252.94 o                         
 -10   8   5         24.44         38.93        85.83 o                         
  -9   8   5       2506.27       2663.29       371.20 o                         
  -8   8   5       9078.81       8265.84       664.14 o                         
  -7   8   5       3869.77       3521.75       435.67 o                         
  -6   8   5         39.81         60.04        68.10 o                         
  -5   8   5        638.57        595.88       237.38 o                         
  -4   8   5      11417.21      10440.16       478.68 o                         
  -3   8   5       7548.77       5913.07       557.54 o                         
  -2   8   5       1155.46       1493.72       217.64 o                         
  -1   8   5       9271.01       9193.83       531.60 o                         
   0   8   5        470.61        329.18        99.03 o                         
   1   8   5       9811.62       8387.10       907.38 o                         
   2   8   5       1047.46        982.88       216.47 o                         
   3   8   5       9006.22       6196.10       532.83 o                         
   4   8   5      11403.91      10878.96       671.02 o                         
   5   8   5        466.25        371.33        98.94 o                         
   6   8   5         59.90         79.85        82.29 o                         
   7   8   5       3220.13       3360.97       380.27 o                         
   8   8   5       8147.99       8675.97       593.25 o                         
   9   8   5       2237.05       2228.39       291.49 o                         
  10   8   5         57.24         88.25        68.71 o                         
  11   8   5       2041.90       2592.50       239.25 o                         
 -11   9   5        440.49        503.55       115.34 o                         
 -10   9   5        449.89        473.20       136.03 o                         
  -9   9   5       3727.97       4147.02       430.71 o                         
  -8   9   5       1104.99        877.31       221.78 o                         
  -7   9   5        512.24        437.18       140.07 o                         
  -6   9   5        433.50        504.51       159.98 o                         
  -5   9   5       7095.85       7115.36       581.52 o                         
  -4   9   5      13484.76      12498.46       558.99 o                         
  -3   9   5       7602.99       7741.04       417.94 o                         
  -2   9   5        747.12        693.27       127.61 o                         
  -1   9   5       1065.32       1018.79       149.97 o                         
   0   9   5      16181.75      16116.56       571.23 o                         
   1   9   5       1796.48       1922.57       287.88 o                         
   2   9   5        736.96        865.93       136.35 o                         
   3   9   5       8664.30       8337.17       423.84 o                         
   4   9   5      13412.86      13200.06       536.94 o                         
   5   9   5       6558.00       6026.00       363.27 o                         
   6   9   5        147.06        201.91        99.61 o                         
   7   9   5        562.39        626.00       170.14 o                         
   8   9   5        807.54        821.21       190.46 o                         
   9   9   5       4399.80       5374.61       430.55 o                         
  10   9   5        299.04        419.78       110.20 o                         
  11   9   5        408.03        680.98       142.60 o                         
 -10  10   5         58.79        -62.96        62.96 o                         
  -9  10   5        378.80        522.13       151.37 o                         
  -8  10   5       6799.59       7300.63       562.52 o                         
  -7  10   5        140.97         84.63        56.41 o                         
  -6  10   5        149.91         89.09        54.05 o                         
  -5  10   5       1020.96       1153.93       138.11 o                         
  -4  10   5       6635.06       6888.57       587.95 o                         
  -3  10   5        335.10        289.90        79.02 o                         
  -2  10   5       1017.69       1086.73       169.52 o                         
  -1  10   5       6148.74       6097.90       372.07 o                         
   0  10   5       6823.18       6928.22       663.37 o                         
   1  10   5       7063.33       6951.30       313.62 o                         
   2  10   5        979.74       1084.28       155.57 o                         
   3  10   5        562.31        461.29       142.34 o                         
   4  10   5       6243.04       6142.99       363.22 o                         
   5  10   5       1013.05        732.40       170.99 o                         
   6  10   5        229.24        342.51       125.37 o                         
   7  10   5        111.36          7.07        84.33 o                         
   8  10   5       7385.85       8414.53       534.75 o                         
   9  10   5        353.09        323.61        99.20 o                         
  10  10   5         43.31          5.80        26.57 o                         
  -9  11   5        743.22        876.49       162.19 o                         
  -8  11   5        599.99        835.83       181.21 o                         
  -7  11   5       1304.88       1203.73       147.70 o                         
  -6  11   5       6392.13       6266.90       354.55 o                         
  -5  11   5        242.75        264.49        67.05 o                         
  -4  11   5       8077.37       7924.19       439.91 o                         
  -3  11   5        904.76       1052.01       162.96 o                         
  -2  11   5       3815.31       3699.33       298.54 o                         
  -1  11   5       1458.58       1485.80       186.17 o                         
   0  11   5      15200.26      15542.55       754.72 o                         
   1  11   5       1504.39       1451.30       219.08 o                         
   2  11   5       3624.11       3659.03       279.08 o                         
   3  11   5        924.48        849.40       127.90 o                         
   4  11   5       8585.23       8851.97       419.58 o                         
   5  11   5        296.30        355.26       132.63 o                         
   6  11   5       6917.26       6510.29       358.53 o                         
   7  11   5       1096.16       1053.51       134.77 o                         
   8  11   5        610.79        532.45       131.86 o                         
   9  11   5        722.03        732.28       126.34 o                         
  -8  12   5       2558.76       2697.98       270.07 o                         
  -7  12   5       1652.49       1847.09       155.47 o                         
  -6  12   5         15.38        -53.52        53.52 o                         
  -5  12   5       4197.99       4455.39       388.99 o                         
  -4  12   5       2618.82       2643.39       195.39 o                         
  -3  12   5       1626.61       1665.46       293.35 o                         
  -2  12   5        431.84        453.96       148.59 o                         
  -1  12   5       4624.52       4701.75       325.31 o                         
   0  12   5       3304.06       3558.39       275.85 o                         
   1  12   5       3321.91       3074.97       350.95 o                         
   2  12   5        699.97        573.36       107.80 o                         
   3  12   5       1407.28       1217.27       202.37 o                         
   4  12   5       1908.73       1768.50       256.15 o                         
   5  12   5       4734.12       4704.13       305.65 o                         
   6  12   5          6.22          6.90        40.59 o                         
   7  12   5       1557.79       1816.36       172.57 o                         
   8  12   5       2994.02       2887.34       233.41 o                         
  -6  13   5        208.31        310.62        67.46 o                         
  -5  13   5       1319.34       1271.17       143.04 o                         
  -4  13   5       1703.04       1988.99       250.77 o                         
  -3  13   5       4652.73       4538.52       284.86 o                         
  -2  13   5         25.03       -111.25       111.76 o                         
  -1  13   5       4790.15       5068.36       296.39 o                         
   0  13   5       5501.36       6018.15       327.61 o                         
   1  13   5       5733.21       5670.25       321.75 o                         
   2  13   5         74.91         59.88        29.63 o                         
   3  13   5       5278.45       5058.37       292.81 o                         
   4  13   5       1525.42       1577.80       161.54 o                         
   5  13   5       1143.26       1029.73       122.17 o                         
   6  13   5        159.56         61.69        32.64 o                         
  -4  14   5       1234.58       1200.83       124.61 o                         
  -3  14   5        739.64        513.87       118.75 o                         
  -2  14   5        395.30        507.38       123.45 o                         
  -1  14   5       1218.34       1207.55       193.77 o                         
   0  14   5       1969.93       1708.94       153.00 o                         
   1  14   5       1278.78       1188.44       127.02 o                         
   2  14   5        344.19        298.44        68.22 o                         
   3  14   5        748.53        739.64        99.56 o                         
   4  14   5       1280.77       1024.59       105.45 o                         
   0   0   6      32129.26      30026.30      1134.90 o                         
   1   0   6       8883.56      10303.97       345.73 o                         
   2   0   6       9706.54       9718.14       288.51 o                         
   3   0   6      45882.75      44809.25       729.06 o                         
   4   0   6      52397.15      47191.84      1623.77 o                         
   5   0   6       5174.96       4436.47      1114.84 o                         
   6   0   6       2081.06       2347.06       236.92 o                         
   7   0   6       1082.80        967.15       457.71 o                         
   8   0   6        456.36        493.99        74.85 o                         
   9   0   6       7479.82       7685.25       319.98 o                         
  10   0   6        746.13        658.76        93.30 o                         
  11   0   6          1.73         44.77        44.03 o                         
  12   0   6        440.10        483.00       152.64 o                         
  13   0   6         84.24        185.80        82.26 o                         
 -13   1   6        529.23        381.69       103.44 o                         
 -12   1   6       1913.83       2198.12       203.95 o                         
 -11   1   6       4624.61       5124.67       284.11 o                         
 -10   1   6        244.46        273.54        62.41 o                         
  -9   1   6      10397.85      10523.62       359.96 o                         
  -8   1   6       5278.01       5282.87       427.82 o                         
  -7   1   6        549.32        731.46       172.55 o                         
  -6   1   6      12546.46      11285.20       686.83 o                         
  -5   1   6      12391.29      11998.33      1604.14 o                         
  -4   1   6      14352.68      13000.46       703.84 o                         
  -3   1   6       4987.49       4849.11       197.48 o                         
  -2   1   6       2567.63       2313.30       134.43 o                         
  -1   1   6      25594.12      23201.78       333.93 o                         
   0   1   6       6280.60       5633.36       240.02 o                         
   1   1   6      26180.78      23745.57       534.55 o                         
   2   1   6       3330.67       3209.84       162.41 o                         
   3   1   6       6146.29       6019.07       230.83 o                         
   4   1   6      15770.69      15624.67       680.67 o                         
   5   1   6      11045.25      11471.40       542.21 o                         
   6   1   6      13449.33      12932.98       805.83 o                         
   7   1   6       1176.46       1242.54       249.46 o                         
   8   1   6       3912.16       4172.09       210.70 o                         
   9   1   6       9090.88       9332.68       327.28 o                         
  10   1   6        460.37        391.42       112.52 o                         
  11   1   6       5079.14       5446.35       286.11 o                         
  12   1   6       1839.92       1789.81       335.18 o                         
  13   1   6        378.81        307.27       108.53 o                         
 -13   2   6        383.75        317.47       103.37 o                         
 -12   2   6        162.19        101.61        61.97 o                         
 -11   2   6       1299.80       1416.77       131.45 o                         
 -10   2   6        673.07        571.30        91.05 o                         
  -9   2   6       1748.56       1600.09       163.78 o                         
  -8   2   6        470.80        565.79       172.04 o                         
  -7   2   6       8555.29       7011.21       528.67 o                         
  -6   2   6      12711.38      13027.01      1684.51 o                         
  -5   2   6       6704.55       6916.81       641.58 o                         
  -4   2   6       9184.98       9448.60       372.40 o                         
  -3   2   6      11424.56      10983.79       374.60 o                         
  -2   2   6      11659.88      11545.77       324.50 o                         
  -1   2   6      41607.14      39009.54       583.43 o                         
   0   2   6      21642.07      21617.18       690.77 o                         
   1   2   6      45529.16      43505.98      1281.93 o                         
   2   2   6      14478.25      14054.44       417.42 o                         
   3   2   6      14607.72      13577.40       385.25 o                         
   4   2   6      11621.87      11883.20       435.83 o                         
   5   2   6       6624.85       6722.14       417.48 o                         
   6   2   6      11458.79      11828.25       610.42 o                         
   7   2   6       7978.92       6235.22       495.58 o                         
   8   2   6        659.84        522.13        82.08 o                         
   9   2   6       1278.83       1442.64       144.69 o                         
  10   2   6        756.00        816.63       112.35 o                         
  11   2   6       1157.14       1124.46       129.20 o                         
  12   2   6        173.29        150.70       127.15 o                         
  13   2   6        514.85        371.59       127.52 o                         
 -13   3   6        357.07        386.09       108.43 o                         
 -12   3   6       1161.54       1098.94       202.93 o                         
 -11   3   6       1809.75       1999.21       219.18 o                         
 -10   3   6       2406.36       2215.33       193.87 o                         
  -9   3   6      11993.32      12624.23       568.33 o                         
  -8   3   6       3522.51       3818.18       303.67 o                         
  -7   3   6      10881.00       9642.82       636.10 o                         
  -6   3   6        152.07        286.81        95.74 o                         
  -5   3   6      15413.31      16096.65       682.94 o                         
  -4   3   6       8641.01       7978.35       458.88 o                         
  -3   3   6      12042.40      12400.22       599.31 o                         
  -2   3   6       8244.03       8401.41       306.23 o                         
  -1   3   6       1926.92       1565.16       155.80 o                         
   0   3   6       9191.49       8877.67       364.94 o                         
   1   3   6       2879.90       2709.85       198.49 o                         
   2   3   6       6151.41       6551.04       270.76 o                         
   3   3   6      10946.60      11142.51       416.95 o                         
   4   3   6       9963.39      10086.89       792.36 o                         
   5   3   6      14816.48      15753.06      1108.71 o                         
   6   3   6        263.26        281.83       227.18 o                         
   7   3   6      12285.60      11096.02       973.47 o                         
   8   3   6       3201.00       3748.91       278.51 o                         
   9   3   6      15127.63      15348.15       570.56 o                         
  10   3   6       2225.59       2172.80       173.65 o                         
  11   3   6       1376.77       1400.57       140.10 o                         
  12   3   6       1411.27       1382.13       240.57 o                         
  13   3   6        351.28        429.41       123.07 o                         
 -13   4   6       2661.18       2685.31       247.72 o                         
 -12   4   6        474.31        621.72       155.05 o                         
 -11   4   6        630.23        643.19       183.26 o                         
 -10   4   6       1109.09       1279.81       181.37 o                         
  -9   4   6        721.89        573.29       119.93 o                         
  -8   4   6       5974.69       6069.13       382.58 o                         
  -7   4   6       3879.47       4136.96       717.17 o                         
  -6   4   6       3449.58       3115.20       311.17 o                         
  -5   4   6       4129.79       3912.13       358.22 o                         
  -4   4   6       1401.70       1317.17       167.37 o                         
  -3   4   6      16124.07      17280.71       573.88 o                         
  -2   4   6       1582.18       1729.35       143.88 o                         
  -1   4   6      58489.12      58377.50      1010.18 o                         
   0   4   6      12523.02      12466.69       374.54 o                         
   1   4   6      56891.36      55790.16      1356.60 o                         
   2   4   6       2088.95       2331.67       214.71 o                         
   3   4   6      17895.73      19493.32       671.85 o                         
   4   4   6       1448.70       1332.64       227.42 o                         
   5   4   6       5161.15       5078.92       637.52 o                         
   6   4   6       3968.06       4085.66       421.12 o                         
   7   4   6       4677.23       3929.77       609.21 o                         
   8   4   6       5958.27       5966.73       282.17 o                         
   9   4   6        776.73        739.80       103.81 o                         
  10   4   6        701.93        624.02       114.58 o                         
  11   4   6        588.98        541.92       114.60 o                         
  12   4   6        446.95        351.79       140.34 o                         
  13   4   6       2643.29       2220.94       254.38 o                         
 -12   5   6        202.29        144.97        62.27 o                         
 -11   5   6        892.64        967.93       213.64 o                         
 -10   5   6        198.60         81.74        81.40 o                         
  -9   5   6       4425.20       4608.16       496.40 o                         
  -8   5   6       1070.51       1184.44       257.03 o                         
  -7   5   6      16986.09      16184.22       878.00 o                         
  -6   5   6       7627.20       6405.25       455.68 o                         
  -5   5   6      20042.02      19769.23       870.07 o                         
  -4   5   6       1034.67       1019.74       159.82 o                         
  -3   5   6        312.24        102.88       104.66 o                         
  -2   5   6       7977.90       7979.24       412.66 o                         
  -1   5   6       1145.66       1160.56       159.07 o                         
   0   5   6       2267.32       2467.17       175.58 o                         
   1   5   6        854.37        809.99        99.37 o                         
   2   5   6       7997.17       8191.21       377.41 o                         
   3   5   6         44.80         84.39        75.44 o                         
   4   5   6       1133.84       1298.13       196.73 o                         
   5   5   6      19911.34      21842.98      1340.96 o                         
   6   5   6       8090.44       5953.36       517.57 o                         
   7   5   6      17425.95      17227.61       818.83 o                         
   8   5   6       1190.36       1172.67       230.32 o                         
   9   5   6       3289.83       3625.83       380.26 o                         
  10   5   6        176.54        143.14        73.45 o                         
  11   5   6        609.30        491.65       122.61 o                         
  12   5   6        242.20        257.41       109.23 o                         
 -12   6   6         93.15         35.47        50.94 o                         
 -11   6   6       1734.79       1616.09       259.32 o                         
 -10   6   6       3430.76       2985.82       387.56 o                         
  -9   6   6       1188.93       1234.81       259.56 o                         
  -8   6   6        177.85        236.98       123.88 o                         
  -7   6   6         30.70         95.61        82.37 o                         
  -6   6   6        313.03        550.26       160.25 o                         
  -5   6   6      13204.12      12261.46       743.10 o                         
  -4   6   6       4458.67       4868.54       368.90 o                         
  -3   6   6      24669.16      23265.07       784.76 o                         
  -2   6   6      13455.92      13543.06       965.70 o                         
  -1   6   6      19899.02      20311.22       702.65 o                         
   0   6   6        124.26        137.68       104.69 o                         
   1   6   6      17484.63      17939.27       653.29 o                         
   2   6   6      14385.00      14610.63       537.97 o                         
   3   6   6      21215.90      20435.91       756.69 o                         
   4   6   6       4487.67       4806.09       322.79 o                         
   5   6   6      13098.01      10632.15      1743.94 o                         
   6   6   6        176.43        183.57        96.85 o                         
   7   6   6         75.26        168.86       137.61 o                         
   8   6   6        212.71        286.85       110.08 o                         
   9   6   6        974.42        868.45       188.05 o                         
  10   6   6       3627.51       3844.03       371.93 o                         
  11   6   6       1903.55       2168.84       250.15 o                         
  12   6   6         82.35          8.29        55.86 o                         
 -12   7   6        103.15        102.31        56.55 o                         
 -11   7   6       1705.80       1693.17       253.00 o                         
 -10   7   6       1425.46       1700.29       288.47 o                         
  -9   7   6       1724.81       1615.08       291.40 o                         
  -8   7   6       4289.51       3737.38       449.72 o                         
  -7   7   6       7149.24       6147.90       566.98 o                         
  -6   7   6       2321.02       1542.59       456.53 o                         
  -5   7   6       5485.32       4904.15       323.96 o                         
  -4   7   6       7524.69       7393.85       596.04 o                         
  -3   7   6      13555.72      13854.85       941.53 o                         
  -2   7   6       5726.66       5259.96       393.48 o                         
  -1   7   6       1457.87       1591.50       219.07 o                         
   0   7   6       2192.42       2007.80       196.04 o                         
   1   7   6       1364.14       1400.13       164.05 o                         
   2   7   6       5047.19       5128.75       294.60 o                         
   3   7   6      15968.57      16422.27       779.47 o                         
   4   7   6       8117.76       8267.72       437.03 o                         
   5   7   6       6459.43       6213.62       409.69 o                         
   6   7   6       1969.95       2100.69       222.30 o                         
   7   7   6       6515.62       6091.55       372.65 o                         
   8   7   6       3485.81       3875.61       403.05 o                         
   9   7   6       1118.11       1054.70       206.86 o                         
  10   7   6       1459.13       1674.30       237.57 o                         
  11   7   6       1895.87       2079.70       231.88 o                         
  12   7   6        184.47        184.48        84.91 o                         
 -11   8   6        370.58        298.09       104.98 o                         
 -10   8   6       1572.17       1924.26       278.15 o                         
  -9   8   6        767.11        692.24       189.94 o                         
  -8   8   6       2838.71       2921.77       393.43 o                         
  -7   8   6        380.43        232.31        97.29 o                         
  -6   8   6       1830.68       1801.13       211.57 o                         
  -5   8   6       9752.92       9037.30       460.26 o                         
  -4   8   6        746.92        618.64       121.96 o                         
  -3   8   6      17601.08      16781.54       546.85 o                         
  -2   8   6       6693.46       3882.46       430.98 o                         
  -1   8   6       4506.83       3328.72       608.09 o                         
   0   8   6      18267.31      17081.33      1399.81 o                         
   1   8   6       4364.79       2785.31       355.86 o                         
   2   8   6       7402.60       5303.00       716.00 o                         
   3   8   6      17471.26      15197.45       871.59 o                         
   4   8   6        243.63        206.62        92.77 o                         
   5   8   6       9932.95       8789.87       615.48 o                         
   6   8   6       1366.06       1439.30       183.49 o                         
   7   8   6        327.73         98.15        86.90 o                         
   8   8   6       3280.25       3409.39       376.26 o                         
   9   8   6        953.52        881.54       185.15 o                         
  10   8   6       1614.45       2069.32       246.76 o                         
  11   8   6        468.70        435.42       103.89 o                         
 -10   9   6       4460.51       5297.26       416.07 o                         
  -9   9   6       2524.51       2448.64       317.50 o                         
  -8   9   6       2103.55       2487.21       348.28 o                         
  -7   9   6        122.95        246.53       125.48 o                         
  -6   9   6       1261.60       1078.16       228.48 o                         
  -5   9   6         40.87         26.35        83.00 o                         
  -4   9   6        810.14        849.71       140.88 o                         
  -3   9   6      10671.82      10341.15       489.58 o                         
  -2   9   6      11583.90      11716.80       509.40 o                         
  -1   9   6        547.51        423.18       102.06 o                         
   0   9   6       2833.69       2663.58       306.74 o                         
   1   9   6        557.08        476.53       148.86 o                         
   2   9   6      12927.50      12438.77       519.77 o                         
   3   9   6       8777.59       8341.20       739.68 o                         
   4   9   6        364.73        433.51       104.44 o                         
   5   9   6          7.62         18.63        44.73 o                         
   6   9   6       1247.36       1340.90       175.18 o                         
   7   9   6        145.51         83.98        91.61 o                         
   8   9   6       2626.97       2941.00       335.07 o                         
   9   9   6       2814.40       2906.51       304.88 o                         
  10   9   6       4587.45       5518.35       364.51 o                         
 -10  10   6        157.65        101.47        52.40 o                         
  -9  10   6        336.78        319.88       114.30 o                         
  -8  10   6       2757.07       3090.29       356.48 o                         
  -7  10   6       1512.77       1376.05       255.39 o                         
  -6  10   6       6441.02       7176.77       395.18 o                         
  -5  10   6       6464.40       6502.81       320.78 o                         
  -4  10   6       1991.70       1864.26       219.97 o                         
  -3  10   6       3596.57       3403.11       291.64 o                         
  -2  10   6       8677.64       8131.29       440.00 o                         
  -1  10   6       2495.23       2494.87       244.61 o                         
   0  10   6       9092.54       9108.21       891.13 o                         
   1  10   6       2881.48       2654.52       356.70 o                         
   2  10   6       8317.08       7932.85       418.48 o                         
   3  10   6       4296.15       3788.01       291.60 o                         
   4  10   6       1814.29       1595.06       224.30 o                         
   5  10   6       5924.81       5557.01       342.45 o                         
   6  10   6       6945.58       7698.16       565.98 o                         
   7  10   6       1325.93       1326.49       164.34 o                         
   8  10   6       3013.56       3277.03       331.81 o                         
   9  10   6        388.23        337.02       102.68 o                         
  10  10   6        148.89        132.78        55.97 o                         
  -9  11   6        162.26        175.45        73.62 o                         
  -8  11   6       1738.90       1821.05       246.59 o                         
  -7  11   6       4603.89       5292.33       460.29 o                         
  -6  11   6       1025.84       1232.71       208.67 o                         
  -5  11   6       4215.74       4048.35       287.04 o                         
  -4  11   6        227.20        223.60       130.69 o                         
  -3  11   6       2556.00       2762.97       262.39 o                         
  -2  11   6       1996.15       2016.85       228.38 o                         
  -1  11   6        549.60        458.76       184.82 o                         
   0  11   6      13372.49      13262.67       591.32 o                         
   1  11   6        625.28        468.38       160.79 o                         
   2  11   6       1736.07       1804.02       197.84 o                         
   3  11   6       2358.73       2497.94       229.13 o                         
   4  11   6        178.37        150.49        70.03 o                         
   5  11   6       3989.32       4272.04       408.78 o                         
   6  11   6       1101.43       1153.67       152.22 o                         
   7  11   6       4702.37       4502.59       417.01 o                         
   8  11   6       2043.80       2285.01       245.34 o                         
   9  11   6        255.05        365.97        81.72 o                         
  -8  12   6       1839.21       2081.39       223.10 o                         
  -7  12   6        594.86        658.92       202.37 o                         
  -6  12   6       2254.46       2389.92       321.81 o                         
  -5  12   6       1108.34        985.99       182.32 o                         
  -4  12   6       3831.36       3959.04       277.74 o                         
  -3  12   6       2837.64       2901.98       359.26 o                         
  -2  12   6       2565.85       2699.80       351.87 o                         
  -1  12   6       3676.58       3355.25       391.63 o                         
   0  12   6         18.15         48.00        75.36 o                         
   1  12   6       4360.64       4246.17       425.26 o                         
   2  12   6       1937.65       1909.33       190.20 o                         
   3  12   6       3021.96       2924.06       230.04 o                         
   4  12   6       4338.19       4325.97       266.93 o                         
   5  12   6        690.20        744.52       117.76 o                         
   6  12   6       2429.61       2539.26       201.16 o                         
   7  12   6        504.92        518.62        85.88 o                         
   8  12   6       1475.49       1623.37       167.57 o                         
  -6  13   6       2285.38       2267.88       181.34 o                         
  -5  13   6       1992.70       2228.95       338.72 o                         
  -4  13   6       1874.57       1706.19       221.32 o                         
  -3  13   6        160.64        188.44        64.81 o                         
  -2  13   6       2187.34       1940.92       274.99 o                         
  -1  13   6        834.88        942.49       129.52 o                         
   0  13   6       1767.60       1747.25       260.60 o                         
   1  13   6        768.93        718.37       176.29 o                         
   2  13   6       1816.04       1814.05       166.27 o                         
   3  13   6        400.84        377.27        67.72 o                         
   4  13   6       1655.72       1692.86       160.76 o                         
   5  13   6       2314.90       2523.91       185.42 o                         
   6  13   6       2353.87       2435.66       163.63 o                         
  -4  14   6       1601.89       1714.56       239.22 o                         
  -3  14   6        510.55        411.51       109.12 o                         
  -2  14   6       1489.26       1516.79       201.34 o                         
  -1  14   6       6649.56       6544.08       437.17 o                         
   0  14   6        655.22        510.31        85.72 o                         
   1  14   6       7005.98       7159.87       457.93 o                         
   2  14   6       1616.46       1749.09       147.17 o                         
   3  14   6        743.41        818.60       159.27 o                         
   4  14   6       1818.79       1849.88       223.47 o                         
   1   0   7      19572.13      20247.39       942.94 o                         
   2   0   7      27309.99      27716.53       642.84 o                         
   3   0   7       8651.81       9478.64       312.10 o                         
   4   0   7      27734.87      28142.50      1029.61 o                         
   5   0   7       9876.88       8635.00       530.38 o                         
   6   0   7       2451.89       2216.24       284.49 o                         
   7   0   7       3278.21       3127.67       353.81 o                         
   8   0   7      11751.57      11404.78       495.52 o                         
   9   0   7       1534.60       1458.70       154.70 o                         
  10   0   7       4294.28       4160.48       261.54 o                         
  11   0   7         61.81         95.98        54.63 o                         
  12   0   7       4457.73       4641.12       286.67 o                         
  13   0   7         62.83         36.13        39.54 o                         
 -13   1   7        832.90        880.22       147.93 o                         
 -12   1   7         23.79        -34.15        52.83 o                         
 -11   1   7       1061.79       1125.76       131.17 o                         
 -10   1   7       1335.59       1276.78       147.64 o                         
  -9   1   7       1498.94       1429.10       153.09 o                         
  -8   1   7       1385.81       1301.03       435.13 o                         
  -7   1   7       7473.19       6023.02       499.20 o                         
  -6   1   7        949.09        840.54       182.79 o                         
  -5   1   7       2577.87       2191.28       460.29 o                         
  -4   1   7      63392.21      61827.35      1500.49 o                         
  -3   1   7       1644.91       1640.28       142.66 o                         
  -2   1   7       2659.46       2699.74       178.02 o                         
  -1   1   7      10442.74      10319.25       510.65 o                         
   0   1   7      11619.48      10998.70       502.90 o                         
   1   1   7       8266.56       8787.22       300.31 o                         
   2   1   7       2466.60       2592.69       155.72 o                         
   3   1   7       1767.82       1898.92       139.28 o                         
   4   1   7      64097.02      60341.63      1682.98 o                         
   5   1   7       2321.69       1960.57       229.88 o                         
   6   1   7        670.26        701.04       161.79 o                         
   7   1   7       6449.63       4231.66       638.76 o                         
   8   1   7        952.88        771.85       150.40 o                         
   9   1   7       1380.25       1176.41       187.13 o                         
  10   1   7       1437.42       1424.76       151.25 o                         
  11   1   7       1117.86       1223.48       163.24 o                         
  12   1   7         68.93         65.39        43.29 o                         
  13   1   7        817.54        803.34       156.91 o                         
 -13   2   7        992.04       1105.82       163.76 o                         
 -12   2   7       1824.59       2128.57       273.58 o                         
 -11   2   7       1277.45       1331.93       142.55 o                         
 -10   2   7       1574.03       1493.90       202.31 o                         
  -9   2   7       5107.29       5347.86       372.09 o                         
  -8   2   7       9136.88       9435.80       476.90 o                         
  -7   2   7        281.22         21.94       198.33 o                         
  -6   2   7       3956.84       3061.85       367.26 o                         
  -5   2   7       7275.06       7276.52       405.50 o                         
  -4   2   7      10565.50      11802.31       743.21 o                         
  -3   2   7      12271.79      12191.38       372.18 o                         
  -2   2   7      11743.50      11328.46       350.47 o                         
  -1   2   7      22984.26      22625.58      1239.18 o                         
   0   2   7       6289.52       6319.94       558.60 o                         
   1   2   7      29236.21      29232.13      1136.16 o                         
   2   2   7      11949.25      12062.29       446.34 o                         
   3   2   7      13540.35      13394.37       436.91 o                         
   4   2   7       9654.51       9927.72       420.42 o                         
   5   2   7       5601.83       6191.86       419.78 o                         
   6   2   7       3760.67       3682.52       349.22 o                         
   7   2   7        109.01        454.51       230.39 o                         
   8   2   7       8905.73       8933.83       423.48 o                         
   9   2   7       6173.70       6613.34       307.70 o                         
  10   2   7       1569.76       1696.22       156.97 o                         
  11   2   7       1393.11       1244.84       135.27 o                         
  12   2   7       1712.38       1775.93       273.09 o                         
  13   2   7        842.54        595.46       130.00 o                         
 -13   3   7        380.81        428.13       102.12 o                         
 -12   3   7       1898.93       1788.68       248.83 o                         
 -11   3   7       1286.55       1342.44       229.57 o                         
 -10   3   7       1826.62       2130.44       273.61 o                         
  -9   3   7       1360.01       1215.11       180.11 o                         
  -8   3   7       9100.32       9432.64       475.91 o                         
  -7   3   7       8656.38       7270.06       566.63 o                         
  -6   3   7       1862.01       1817.85       223.94 o                         
  -5   3   7        872.16        810.67       146.96 o                         
  -4   3   7       5508.73       5285.35       879.21 o                         
  -3   3   7       3709.23       3838.77       262.02 o                         
  -2   3   7       6942.64       6813.69       296.44 o                         
  -1   3   7      23967.24      25496.60       762.30 o                         
   0   3   7      88234.64      82921.63      4306.41 o                         
   1   3   7      25132.42      26281.79       665.45 o                         
   2   3   7       9343.55       9377.28       381.93 o                         
   3   3   7       5316.56       5627.42       606.86 o                         
   4   3   7       3424.67       3355.62       364.73 o                         
   5   3   7       1127.49       1326.56       333.47 o                         
   6   3   7       2454.50       3030.11       548.21 o                         
   7   3   7       8814.11       8159.41       650.75 o                         
   8   3   7       8902.86       9295.30       352.84 o                         
   9   3   7       1292.63       1266.94       134.43 o                         
  10   3   7       1648.25       1474.25       141.69 o                         
  11   3   7       1510.82       1790.69       226.46 o                         
  12   3   7       1859.67       1806.09       267.99 o                         
  13   3   7        505.52        704.70       148.48 o                         
 -12   4   7        366.52        299.51       113.56 o                         
 -11   4   7        731.06        913.08       198.69 o                         
 -10   4   7        284.19        164.46        62.65 o                         
  -9   4   7       2329.35       2647.66       427.56 o                         
  -8   4   7       9961.31      10380.12       501.50 o                         
  -7   4   7        599.22        418.13       140.07 o                         
  -6   4   7      26492.15      24732.22       862.42 o                         
  -5   4   7       2586.06       2695.67       314.63 o                         
  -4   4   7      13865.86      14041.06       560.55 o                         
  -3   4   7        436.09        628.43       123.34 o                         
  -2   4   7      23688.69      25463.53       593.92 o                         
  -1   4   7       5442.68       5399.83       330.35 o                         
   0   4   7      10554.96      10559.38       458.50 o                         
   1   4   7       3772.50       3785.01       261.51 o                         
   2   4   7      19740.47      19848.99       532.12 o                         
   3   4   7        503.28        483.17       135.66 o                         
   4   4   7      15209.99      15941.46       656.35 o                         
   5   4   7       1964.29       1964.52       429.85 o                         
   6   4   7      27476.16      22933.62      1499.05 o                         
   7   4   7        379.45        397.35       137.93 o                         
   8   4   7       9444.00       9756.90       359.55 o                         
   9   4   7       2175.17       2280.16       174.82 o                         
  10   4   7        175.03        151.39        62.44 o                         
  11   4   7        546.21        558.79       106.35 o                         
  12   4   7        309.64        178.10        93.48 o                         
 -12   5   7       2636.29       3210.99       312.03 o                         
 -11   5   7        964.41       1171.79       222.06 o                         
 -10   5   7       1145.96       1430.18       269.89 o                         
  -9   5   7        416.04        592.65       192.44 o                         
  -8   5   7       4230.59       4553.03       488.16 o                         
  -7   5   7       1409.11       1648.07       281.47 o                         
  -6   5   7       4227.61       3536.33       344.25 o                         
  -5   5   7       1971.96       1741.93       274.64 o                         
  -4   5   7        712.98        893.89       186.85 o                         
  -3   5   7      15116.07      14986.40       607.20 o                         
  -2   5   7      22532.74      22718.07       731.74 o                         
  -1   5   7         14.43         91.06        61.73 o                         
   0   5   7      42321.33      44970.63       806.14 o                         
   1   5   7        283.04        236.21        75.03 o                         
   2   5   7      20196.35      20868.72       898.70 o                         
   3   5   7      14228.36      14304.30       628.19 o                         
   4   5   7        646.58        492.58       141.49 o                         
   5   5   7       1998.02       2090.28       447.30 o                         
   6   5   7       4007.35       3613.09       766.55 o                         
   7   5   7       1381.75       1178.46       224.90 o                         
   8   5   7       4568.79       4538.13       433.01 o                         
   9   5   7        514.66        418.73       139.81 o                         
  10   5   7        977.17        994.33       196.30 o                         
  11   5   7       1090.20       1275.28       199.30 o                         
  12   5   7       2291.22       2208.69       291.37 o                         
 -12   6   7         49.43        -15.65        40.40 o                         
 -11   6   7        132.89        181.02        94.72 o                         
 -10   6   7        785.93        874.65       210.51 o                         
  -9   6   7        425.26        300.87       117.96 o                         
  -8   6   7       3514.66       3325.02       419.76 o                         
  -7   6   7       5053.90       5121.63       513.09 o                         
  -6   6   7      12500.61      12489.62       764.77 o                         
  -5   6   7      14241.66      14520.76       830.91 o                         
  -4   6   7       3244.55       2493.41       335.83 o                         
  -3   6   7       7845.54       7651.56       468.08 o                         
  -2   6   7      12839.84      13332.40       604.85 o                         
  -1   6   7        342.64        221.32        92.11 o                         
   0   6   7       2553.90       2815.91       305.13 o                         
   1   6   7        727.90       1102.62       229.32 o                         
   2   6   7      11978.93      12353.66       613.30 o                         
   3   6   7       7908.18       8310.89       497.53 o                         
   4   6   7       2802.64       2294.43       315.50 o                         
   5   6   7      14109.01      10874.79      2046.69 o                         
   6   6   7      12443.06      12855.73       542.65 o                         
   7   6   7       4820.09       4774.46       367.71 o                         
   8   6   7       3572.47       3484.76       284.30 o                         
   9   6   7        350.84        300.23       105.68 o                         
  10   6   7        919.47       1142.24       203.86 o                         
  11   6   7        244.90        506.87       129.08 o                         
  12   6   7         99.96         52.42        75.70 o                         
 -11   7   7       2839.48       3302.28       326.24 o                         
 -10   7   7        724.63        633.34       176.27 o                         
  -9   7   7       1980.24       1843.20       300.95 o                         
  -8   7   7        603.19        757.09       202.83 o                         
  -7   7   7       1878.25       1858.16       315.71 o                         
  -6   7   7       4186.52       3982.04       299.77 o                         
  -5   7   7       2742.14       3019.42       427.86 o                         
  -4   7   7       5182.19       5356.45       684.19 o                         
  -3   7   7      20750.60      20060.60       978.16 o                         
  -2   7   7      14809.62      15485.39       699.70 o                         
  -1   7   7        514.28        554.61       138.74 o                         
   0   7   7       1021.97       1022.97       248.25 o                         
   1   7   7        333.25        389.14       141.36 o                         
   2   7   7      14663.26      14878.37       917.56 o                         
   3   7   7      21612.96      22702.46       884.95 o                         
   4   7   7       4444.91       4806.00       345.80 o                         
   5   7   7       3557.68       3450.56       297.60 o                         
   6   7   7       4352.10       4152.81       316.09 o                         
   7   7   7       1041.54       1060.98       161.28 o                         
   8   7   7        569.56        381.94        95.14 o                         
   9   7   7       1542.37       1585.80       240.64 o                         
  10   7   7        857.36       1057.44       184.16 o                         
  11   7   7       3045.96       3714.89       297.95 o                         
 -11   8   7         96.53        152.23        69.75 o                         
 -10   8   7       8469.60       9495.10       586.98 o                         
  -9   8   7        194.38         73.25       107.13 o                         
  -8   8   7        175.69        245.69       125.33 o                         
  -7   8   7       1004.83        914.56       218.88 o                         
  -6   8   7       1357.27       1043.43       155.59 o                         
  -5   8   7       5299.47       5059.99       472.31 o                         
  -4   8   7       2801.09       2649.63       247.15 o                         
  -3   8   7       4070.59       3340.70       270.79 o                         
  -2   8   7      16836.25      15927.69      1618.50 o                         
  -1   8   7       4455.38       3255.04       568.97 o                         
   0   8   7        757.23        864.34       174.74 o                         
   1   8   7       5621.16       5528.45       434.82 o                         
   2   8   7      17816.02      17345.29      1195.38 o                         
   3   8   7       5146.79       5460.89       349.29 o                         
   4   8   7       3025.82       3198.04       272.69 o                         
   5   8   7       5601.88       5549.94       362.96 o                         
   6   8   7       1328.95       1174.28       168.46 o                         
   7   8   7       1285.80       1249.67       166.17 o                         
   8   8   7        465.93        477.98       141.78 o                         
   9   8   7        258.18        232.59       105.75 o                         
  10   8   7       8436.17       9869.77       522.69 o                         
  11   8   7         37.93         36.09        33.86 o                         
 -10   9   7        543.17        629.50       144.31 o                         
  -9   9   7       1016.96       1058.78       204.52 o                         
  -8   9   7       2455.18       2527.22       332.38 o                         
  -7   9   7       4335.59       4398.47       454.99 o                         
  -6   9   7       4514.49       4703.23       358.23 o                         
  -5   9   7       2089.44       2199.09       319.14 o                         
  -4   9   7       6487.91       5882.02       380.00 o                         
  -3   9   7        857.39        899.33       188.00 o                         
  -2   9   7      10580.36      10641.86       493.01 o                         
  -1   9   7        816.57       1042.81       154.55 o                         
   0   9   7       2519.10       2053.90       310.94 o                         
   1   9   7        812.19        841.21       172.69 o                         
   2   9   7      12192.24      12573.01       781.18 o                         
   3   9   7        375.57        281.64        93.00 o                         
   4   9   7       7284.68       7651.45       422.38 o                         
   5   9   7       1723.41       1743.99       205.30 o                         
   6   9   7       4414.90       4605.81       317.82 o                         
   7   9   7       4728.03       4672.54       440.34 o                         
   8   9   7       2437.80       2677.32       318.36 o                         
   9   9   7       1371.94       1490.94       217.38 o                         
  10   9   7        541.24        698.12       127.09 o                         
  -9  10   7       1278.72       1596.30       225.37 o                         
  -8  10   7        317.70        274.12       106.25 o                         
  -7  10   7       2547.23       3028.42       362.52 o                         
  -6  10   7       1131.82        922.95       217.35 o                         
  -5  10   7        718.66        830.60       135.73 o                         
  -4  10   7        937.82        856.15       212.01 o                         
  -3  10   7       4220.59       4139.12       318.46 o                         
  -2  10   7       5771.87       5636.65       368.74 o                         
  -1  10   7      14251.56      14025.74       582.62 o                         
   0  10   7        239.90        186.46       254.36 o                         
   1  10   7      12538.34      12743.93       777.58 o                         
   2  10   7       6207.77       5993.22       364.21 o                         
   3  10   7       3212.83       3140.02       266.73 o                         
   4  10   7       1034.68        986.30       153.34 o                         
   5  10   7       1159.32       1266.23       168.46 o                         
   6  10   7       1153.20        960.60       141.69 o                         
   7  10   7       2493.79       2842.32       322.96 o                         
   8  10   7        220.37        249.41       106.72 o                         
   9  10   7       1093.63       1265.96       170.63 o                         
  -8  11   7        674.78        702.34       150.07 o                         
  -7  11   7       4823.44       5353.69       325.11 o                         
  -6  11   7       1845.85       1953.95       285.62 o                         
  -5  11   7       4611.51       4937.07       307.46 o                         
  -4  11   7        388.69        569.42       170.93 o                         
  -3  11   7       1614.71       1773.90       290.36 o                         
  -2  11   7       8108.18       8258.91       614.78 o                         
  -1  11   7       1238.39       1437.66       263.55 o                         
   0  11   7        135.96        190.79       121.90 o                         
   1  11   7       1454.79       1739.65       298.18 o                         
   2  11   7       7854.74       7910.80       603.27 o                         
   3  11   7       1567.01       1865.09       199.83 o                         
   4  11   7        358.93        345.46        89.09 o                         
   5  11   7       4657.74       4880.10       296.47 o                         
   6  11   7       1593.36       1554.16       232.49 o                         
   7  11   7       4981.20       5053.75       277.30 o                         
   8  11   7        739.22        924.98       150.49 o                         
  -7  12   7       1799.07       2061.80       175.43 o                         
  -6  12   7       5157.60       5958.38       404.17 o                         
  -5  12   7       1674.54       1797.52       173.08 o                         
  -4  12   7       1851.30       2051.15       193.16 o                         
  -3  12   7       1722.65       2265.66       315.17 o                         
  -2  12   7       1454.53       1519.61       260.02 o                         
  -1  12   7       6558.54       7285.31       564.16 o                         
   0  12   7       1099.75       1014.65       218.03 o                         
   1  12   7       6890.48       6746.39       531.58 o                         
   2  12   7       1720.40       1742.91       272.39 o                         
   3  12   7       1791.96       1685.63       172.43 o                         
   4  12   7       1316.89       1406.05       153.25 o                         
   5  12   7       1933.43       1893.55       243.25 o                         
   6  12   7       4910.19       5152.95       273.30 o                         
   7  12   7       1942.95       2273.50       219.88 o                         
  -6  13   7        271.23        424.21        91.05 o                         
  -5  13   7       1021.92       1224.81       106.62 o                         
  -4  13   7       2572.08       2363.73       247.89 o                         
  -3  13   7         15.32         62.74        79.65 o                         
  -2  13   7       2645.57       2951.04       338.95 o                         
  -1  13   7       2216.38       2014.24       288.94 o                         
   0  13   7       7203.07       7695.48       533.81 o                         
   1  13   7       2115.20       1803.74       249.56 o                         
   2  13   7       2522.29       2333.41       278.87 o                         
   3  13   7          6.50          8.54        29.00 o                         
   4  13   7       2976.10       2995.56       274.04 o                         
   5  13   7       1221.69       1241.51       136.93 o                         
  -3  14   7       4122.85       4260.18       236.27 o                         
  -2  14   7       1113.65       1156.75       182.20 o                         
  -1  14   7         34.23         26.73        35.57 o                         
   0  14   7       2604.74       2170.61       594.97 o                         
   1  14   7          2.36         40.35       105.28 o                         
   2  14   7       1469.60       1548.14       137.03 o                         
   3  14   7       4012.67       4545.47       346.24 o                         
   0   0   8         11.21        221.30        67.39 o                         
   1   0   8      11648.60      12365.95       606.15 o                         
   2   0   8       5544.15       6102.29       257.62 o                         
   3   0   8      11900.71      11793.67       369.32 o                         
   4   0   8      11254.38      10988.22       516.61 o                         
   5   0   8      44537.82      40281.57      1401.95 o                         
   6   0   8        845.32        689.30       169.31 o                         
   7   0   8       8351.77       5576.08      1161.72 o                         
   8   0   8       1955.71       1396.19       277.10 o                         
   9   0   8        221.71        203.25        61.83 o                         
  10   0   8         37.36         57.80        45.33 o                         
  11   0   8       1625.72       1613.80       152.93 o                         
  12   0   8          0.79         27.87        77.80 o                         
 -13   1   8        463.25        436.95       101.66 o                         
 -12   1   8       1259.58       1526.91       224.63 o                         
 -11   1   8       4512.44       4984.17       333.79 o                         
 -10   1   8       1312.59       1399.66       190.57 o                         
  -9   1   8       3902.04       4122.23       323.26 o                         
  -8   1   8       2180.25       2348.84       263.83 o                         
  -7   1   8       4360.93       3002.45       921.54 o                         
  -6   1   8        344.92        163.05        91.96 o                         
  -5   1   8       2066.35       1757.87       261.15 o                         
  -4   1   8       2897.37       2806.22       258.41 o                         
  -3   1   8      54934.36      52569.70      1038.43 o                         
  -2   1   8       6822.64       6548.59       292.72 o                         
  -1   1   8       7306.34       6613.39       439.03 o                         
   0   1   8       9035.47      10010.24       371.77 o                         
   1   1   8       8027.70       8202.73       423.98 o                         
   2   1   8       7387.85       7515.84       276.56 o                         
   3   1   8      58041.49      55819.47       873.91 o                         
   4   1   8       1929.20       1884.64       218.74 o                         
   5   1   8       2261.15       1939.88       274.95 o                         
   6   1   8        136.22        171.34        70.40 o                         
   7   1   8       3975.85       2935.29       364.42 o                         
   8   1   8       2203.25       2318.44       272.39 o                         
   9   1   8       3253.93       2926.53       332.86 o                         
  10   1   8       1387.32       1209.90       137.61 o                         
  11   1   8       4939.35       5109.63       264.60 o                         
  12   1   8       1092.45       1272.80       145.57 o                         
 -13   2   8         79.12         89.51        47.51 o                         
 -12   2   8          4.13          4.41        66.07 o                         
 -11   2   8       1938.49       2177.64       223.51 o                         
 -10   2   8       6103.39       6262.59       396.46 o                         
  -9   2   8        548.35        592.81       131.61 o                         
  -8   2   8       5659.45       5933.76       441.51 o                         
  -7   2   8       3424.32       2395.47       403.99 o                         
  -6   2   8       4840.03       3827.73       431.13 o                         
  -5   2   8      16808.93      13958.46       785.75 o                         
  -4   2   8       2925.76       3003.64       251.14 o                         
  -3   2   8       6845.36       6890.98       298.24 o                         
  -2   2   8      18312.34      18218.65       488.48 o                         
  -1   2   8      19834.45      18713.02       813.05 o                         
   0   2   8        566.93        693.35       149.97 o                         
   1   2   8      17596.00      17085.45       553.47 o                         
   2   2   8      20824.88      21200.83       626.00 o                         
   3   2   8       7908.53       8403.41       524.42 o                         
   4   2   8       2517.14       2201.78       294.76 o                         
   5   2   8      17060.16      16265.64      1181.60 o                         
   6   2   8       4288.87       4055.25       628.38 o                         
   7   2   8       2576.50       2264.42       509.99 o                         
   8   2   8       6387.75       5771.52       498.26 o                         
   9   2   8        579.10        656.48       101.57 o                         
  10   2   8       6001.29       5895.03       348.74 o                         
  11   2   8       2444.12       2506.98       217.31 o                         
  12   2   8         75.35        138.89        82.58 o                         
 -12   3   8        748.19       1003.49       176.31 o                         
 -11   3   8        364.92        374.34        95.30 o                         
 -10   3   8         36.82         25.99       177.59 o                         
  -9   3   8        765.35       1058.08       165.73 o                         
  -8   3   8       7308.13       7727.79       435.67 o                         
  -7   3   8      19118.68      19045.42       651.42 o                         
  -6   3   8       7991.09       6546.19       441.42 o                         
  -5   3   8       3505.53       3509.52       440.60 o                         
  -4   3   8       2257.40       2431.72       285.02 o                         
  -3   3   8       6897.57       7234.76       449.75 o                         
  -2   3   8       1959.92       1909.96       188.89 o                         
  -1   3   8       9510.55       8269.94       724.79 o                         
   0   3   8      63440.50      55198.08      1841.05 o                         
   1   3   8      11377.57      11143.33       540.08 o                         
   2   3   8       1788.34       1978.92       187.00 o                         
   3   3   8       6019.50       6725.49       332.44 o                         
   4   3   8       2293.24       2281.97       319.57 o                         
   5   3   8       4029.37       4704.76       656.16 o                         
   6   3   8       7720.76       7292.02       860.06 o                         
   7   3   8      19884.96      20106.95       502.63 o                         
   8   3   8       8086.77       8366.57       334.35 o                         
   9   3   8        776.22        754.62       104.39 o                         
  10   3   8         48.35         40.81        57.55 o                         
  11   3   8        441.73        431.90        90.56 o                         
  12   3   8        634.14        778.16       175.54 o                         
 -12   4   8       2249.53       2516.77       272.27 o                         
 -11   4   8       1706.60       1909.92       293.22 o                         
 -10   4   8       1059.23       1015.51       156.02 o                         
  -9   4   8       3891.90       3491.26       296.31 o                         
  -8   4   8       3364.54       3492.74       290.91 o                         
  -7   4   8       1089.76       1028.68       201.42 o                         
  -6   4   8       1421.37       1454.23       215.86 o                         
  -5   4   8          5.85        112.25       110.13 o                         
  -4   4   8       3422.87       3212.14       345.71 o                         
  -3   4   8       1594.29       1769.48       398.03 o                         
  -2   4   8       3945.57       4243.29       261.01 o                         
  -1   4   8      43355.46      42755.34       989.94 o                         
   0   4   8      33234.32      33585.82      1521.35 o                         
   1   4   8      44366.59      45755.93       978.24 o                         
   2   4   8       3059.87       2739.23       231.31 o                         
   3   4   8        921.56       1125.22       209.45 o                         
   4   4   8       3249.37       3419.02       404.61 o                         
   5   4   8        121.24         69.87       107.03 o                         
   6   4   8       1691.09       1406.87       390.31 o                         
   7   4   8        810.10        795.68       101.22 o                         
   8   4   8       3324.29       3204.54       207.98 o                         
   9   4   8       3755.24       4075.54       283.53 o                         
  10   4   8       1135.11       1054.44       142.85 o                         
  11   4   8       1798.87       1610.01       281.91 o                         
  12   4   8       1629.84       1727.08       246.96 o                         
 -12   5   8        108.92         70.10        51.13 o                         
 -11   5   8         30.27         56.57        77.49 o                         
 -10   5   8        483.68        496.43       161.46 o                         
  -9   5   8        569.61        736.69       188.62 o                         
  -8   5   8       1042.99       1107.53       246.80 o                         
  -7   5   8      12828.08      13029.64       797.17 o                         
  -6   5   8       4850.57       4870.62       468.65 o                         
  -5   5   8      15483.43      14052.25       789.68 o                         
  -4   5   8      20661.84      19485.92       896.80 o                         
  -3   5   8        230.55        212.76        71.75 o                         
  -2   5   8      10823.37      11709.06       556.62 o                         
  -1   5   8       1363.51       1385.36       222.83 o                         
   0   5   8      19571.45      20465.15       673.70 o                         
   1   5   8       1038.00       1276.07       244.92 o                         
   2   5   8       8395.77       8377.31       483.34 o                         
   3   5   8        385.32        421.55       120.20 o                         
   4   5   8      20106.90      21149.86       815.92 o                         
   5   5   8      14423.15      13927.81      1150.46 o                         
   6   5   8       5825.61       5186.12       448.37 o                         
   7   5   8      13067.10      11267.60       677.45 o                         
   8   5   8        766.08        866.01       196.70 o                         
   9   5   8        402.02        448.60       109.47 o                         
  10   5   8        275.32        248.00       141.11 o                         
  11   5   8          5.50         61.47        49.66 o                         
  12   5   8        103.11         80.68        70.00 o                         
 -12   6   8       2230.45       2297.58       222.52 o                         
 -11   6   8        634.83        668.39       158.40 o                         
 -10   6   8         95.47         46.70        74.62 o                         
  -9   6   8        614.71        779.92       212.95 o                         
  -8   6   8       3058.05       2748.56       384.57 o                         
  -7   6   8       3268.76       3244.97       404.10 o                         
  -6   6   8       9861.71       9927.44       688.97 o                         
  -4   6   8       6491.40       5741.82       526.12 o                         
  -3   6   8       6970.64       6172.29       439.25 o                         
  -2   6   8       5217.37       4848.37       382.85 o                         
  -1   6   8      12937.33      13224.30       626.95 o                         
   0   6   8       1732.66       1654.36       231.55 o                         
   1   6   8      12428.59      11980.11       779.85 o                         
   2   6   8       5018.99       5098.20       342.84 o                         
   3   6   8       9906.63      10639.61       793.82 o                         
   4   6   8       5216.36       4491.19      1463.48 o                         
   5   6   8        106.66        160.35        68.45 o                         
   6   6   8       9658.33       9218.63       673.62 o                         
   7   6   8       3598.16       3712.93       299.31 o                         
   8   6   8       3558.32       3482.88       285.52 o                         
   9   6   8        587.99        558.92       110.61 o                         
  10   6   8        111.17        231.61        91.11 o                         
  11   6   8        598.74        572.51       126.66 o                         
  12   6   8       2457.17       3071.56       302.61 o                         
 -11   7   8       1945.36       2141.56       248.72 o                         
 -10   7   8       1313.41       1182.96       216.15 o                         
  -9   7   8       3097.23       3091.90       382.34 o                         
  -8   7   8        432.22        227.67       123.29 o                         
  -7   7   8        764.71        728.71       192.82 o                         
  -6   7   8        494.51        487.93       157.67 o                         
  -5   7   8       7677.12       7434.83       548.43 o                         
  -4   7   8      24432.57      23905.67       966.12 o                         
  -3   7   8       1689.13       1270.09       212.09 o                         
  -2   7   8       3132.12       2744.04       307.23 o                         
  -1   7   8       9944.19      10084.46       582.00 o                         
   0   7   8        821.70        649.13       154.68 o                         
   1   7   8      10391.70       9987.91       764.65 o                         
   2   7   8       3364.84       3094.89       471.66 o                         
   3   7   8       1506.64       1555.41       234.36 o                         
   4   7   8      24072.92      22918.13       726.20 o                         
   5   7   8       7690.07       7809.28       430.81 o                         
   6   7   8        357.33        233.02       107.79 o                         
   7   7   8        592.69        339.64       103.56 o                         
   8   7   8        282.40        312.48        91.63 o                         
   9   7   8       3463.02       3830.80       379.36 o                         
  10   7   8       1321.18       1219.79       193.68 o                         
  11   7   8       1895.48       2143.75       172.04 o                         
 -11   8   8        878.98       1346.99       174.96 o                         
 -10   8   8        236.50        323.76       114.01 o                         
  -9   8   8       6086.67       6913.20       534.88 o                         
  -8   8   8       1508.70       1547.16       271.74 o                         
  -7   8   8       1067.22       1040.48       162.40 o                         
  -6   8   8        231.29        121.06        58.68 o                         
  -5   8   8       2068.24       1705.81       275.25 o                         
  -4   8   8       5648.95       5360.70       473.15 o                         
  -3   8   8      22189.98      21787.45      1006.06 o                         
  -2   8   8       2170.10       2017.43       208.26 o                         
  -1   8   8        238.51        212.71        93.10 o                         
   0   8   8        140.81        178.82       176.92 o                         
   1   8   8        758.74        651.37       135.66 o                         
   2   8   8       1324.63       1420.30       186.65 o                         
   3   8   8      20035.51      18710.50      1562.51 o                         
   4   8   8       6600.04       5763.42       372.30 o                         
   5   8   8       1829.22       1721.46       209.05 o                         
   6   8   8        302.96        415.94       106.78 o                         
   7   8   8        471.49        602.14       124.91 o                         
   8   8   8       1191.52       1544.31       176.18 o                         
   9   8   8       6308.34       7222.76       491.49 o                         
  10   8   8        337.04        432.77       121.81 o                         
  11   8   8        861.68       1214.33       195.79 o                         
 -10   9   8       1184.78       1299.90       186.90 o                         
  -9   9   8       3379.10       4109.75       383.00 o                         
  -8   9   8        865.14        891.34       190.72 o                         
  -7   9   8       1099.44       1160.93       176.60 o                         
  -6   9   8        306.03        198.57        70.95 o                         
  -5   9   8       2781.07       2486.73       327.51 o                         
  -4   9   8        941.48       1093.38       220.10 o                         
  -3   9   8         73.02         80.76        92.36 o                         
  -2   9   8       2862.12       2583.25       345.89 o                         
  -1   9   8      20257.41      20418.70       959.88 o                         
   0   9   8       8276.91       9607.84       671.99 o                         
   1   9   8      20378.86      21220.24      1014.00 o                         
   2   9   8       2450.78       2382.89       351.41 o                         
   3   9   8        172.97         61.76       101.04 o                         
   4   9   8        970.52        840.15       144.49 o                         
   5   9   8       2505.40       2643.87       250.88 o                         
   6   9   8        248.40        226.45        89.45 o                         
   7   9   8        936.68        967.37       140.00 o                         
   8   9   8        947.53        930.74       187.70 o                         
   9   9   8       3261.77       3705.94       324.75 o                         
  10   9   8       1330.84       1128.93       153.70 o                         
  -9  10   8       2548.97       3179.21       296.92 o                         
  -8  10   8        629.33        821.49       174.45 o                         
  -7  10   8       2824.68       2969.66       255.05 o                         
  -6  10   8       6313.66       7500.41       575.70 o                         
  -5  10   8       1002.20       1327.71       248.74 o                         
  -4  10   8        550.85        378.16       130.20 o                         
  -3  10   8       6927.24       7050.73       566.88 o                         
  -2  10   8       1680.91       1707.74       280.27 o                         
  -1  10   8       1323.18        883.46       217.21 o                         
   0  10   8        218.41        111.14        83.35 o                         
   1  10   8       1124.25       1147.82       249.31 o                         
   2  10   8       1754.75       1368.81       270.93 o                         
   3  10   8       7200.83       7171.77       400.65 o                         
   4  10   8        408.81        494.24       110.46 o                         
   5  10   8        926.39       1040.43       264.71 o                         
   6  10   8       6601.58       6789.87       544.29 o                         
   7  10   8       3420.02       3514.51       346.94 o                         
   8  10   8        553.33        763.27       149.09 o                         
   9  10   8       2631.72       3083.52       258.01 o                         
  -8  11   8       1335.22       1506.12       204.86 o                         
  -7  11   8        286.32        368.24        85.67 o                         
  -6  11   8        504.47        647.32       121.19 o                         
  -5  11   8       6164.82       6832.43       368.46 o                         
  -4  11   8       1826.20       1666.97       263.47 o                         
  -3  11   8        835.10       1001.84       224.51 o                         
  -2  11   8       3642.49       3354.73       393.13 o                         
  -1  11   8       7036.81       7511.29       594.23 o                         
   0  11   8       3408.56       3671.25       416.99 o                         
   1  11   8       6239.00       6226.34       542.76 o                         
   2  11   8       4227.61       4171.99       438.43 o                         
   3  11   8        924.18       1042.96       149.90 o                         
   4  11   8       1874.63       1827.20       303.09 o                         
   5  11   8       6978.11       7103.49       352.11 o                         
   6  11   8        387.94        447.24        86.12 o                         
   7  11   8        260.87        190.58        93.94 o                         
   8  11   8       1289.35       1284.63       164.25 o                         
  -7  12   8       2496.84       1654.42       205.66 o                         
  -6  12   8       6101.43       6987.41       342.89 o                         
  -5  12   8       1218.77       1464.24       173.28 o                         
  -4  12   8        246.28        215.13        72.59 o                         
  -3  12   8        712.23        841.65       184.08 o                         
  -2  12   8         50.14        -32.35       105.65 o                         
  -1  12   8       3728.94       3964.38       422.53 o                         
   0  12   8       1780.17       1474.56       262.12 o                         
   1  12   8       3717.00       3787.36       401.69 o                         
   2  12   8        182.34        173.22       105.03 o                         
   3  12   8        425.94        210.37       103.80 o                         
   4  12   8        291.40        187.24        48.30 o                         
   5  12   8       1264.48       1287.08       160.41 o                         
   6  12   8       5715.99       6157.14       283.82 o                         
   7  12   8       2379.53       2244.23       200.75 o                         
  -5  13   8       4717.96       4771.54       309.60 o                         
  -4  13   8        246.40        249.91        68.87 o                         
  -3  13   8       2448.13       2603.68       166.63 o                         
  -2  13   8       5491.49       5884.86       327.71 o                         
  -1  13   8        303.98        517.93       107.70 o                         
   0  13   8        134.14        227.90       154.65 o                         
   1  13   8        136.28         -9.29        77.04 o                         
   2  13   8       5774.86       5994.63       431.26 o                         
   3  13   8       2046.88       2176.88       243.49 o                         
   4  13   8        170.14        182.36        59.89 o                         
   5  13   8       4924.70       4775.23       360.83 o                         
  -2  14   8       3385.37       2141.18       154.25 o                         
  -1  14   8       3103.45       2809.86       186.31 o                         
   0  14   8        308.19        276.79        57.76 o                         
   1  14   8       3006.06       2320.51       302.59 o                         
   2  14   8       3721.79       3603.93       296.52 o                         
   3  14   8        640.25        557.18       117.38 o                         
   1   0   9         73.16          4.50        58.39 o                         
   2   0   9       1943.15       2097.76       161.05 o                         
   3   0   9      43364.74      43953.46       842.23 o                         
   4   0   9      11532.70      11654.24       552.16 o                         
   5   0   9       2098.00       1776.08       228.47 o                         
   6   0   9          7.44        -97.83       234.09 o                         
   7   0   9        616.08        268.43       133.20 o                         
   8   0   9       6031.53       5130.64       484.04 o                         
   9   0   9       2254.80       2215.39       230.80 o                         
  10   0   9        559.32        608.31       124.76 o                         
  11   0   9       3630.73       3795.00       278.16 o                         
  12   0   9       2336.79       2436.13       195.42 o                         
 -12   1   9          4.34        -10.69        38.84 o                         
 -11   1   9       1797.10       1809.08       207.59 o                         
 -10   1   9       2403.22       2612.54       250.10 o                         
  -9   1   9        115.88         69.39        52.59 o                         
  -8   1   9       1457.05       1760.21       439.02 o                         
  -7   1   9       5650.35       4705.22       468.69 o                         
  -6   1   9       2332.57       1967.41       316.39 o                         
  -5   1   9      20813.35      19753.73      2049.36 o                         
  -4   1   9      23022.89      22443.69       759.04 o                         
  -3   1   9       5583.81       5764.07       274.07 o                         
  -2   1   9       9591.90       9282.17       369.69 o                         
  -1   1   9       3793.19       3813.86       350.12 o                         
   0   1   9      17272.62      17272.47       747.47 o                         
   1   1   9       5352.54       5482.18       260.20 o                         
   2   1   9       8320.28       8696.26       311.66 o                         
   3   1   9       6133.42       5904.70       273.73 o                         
   4   1   9      22620.81      21969.31       764.48 o                         
   5   1   9      21957.04      20676.25       930.20 o                         
   6   1   9       2468.22       2311.73       290.66 o                         
   7   1   9       4666.04       3737.78       251.95 o                         
   8   1   9       1721.04       1298.04       187.98 o                         
   9   1   9        109.05        143.63        67.73 o                         
  10   1   9       2515.30       2881.29       206.18 o                         
  11   1   9       1254.57       1272.19       128.35 o                         
  12   1   9         30.34         53.05        57.45 o                         
 -12   2   9       1915.36       2184.15       245.47 o                         
 -11   2   9       1304.42       1369.99       167.04 o                         
 -10   2   9       1387.56       1641.06       200.98 o                         
  -9   2   9       1908.42       2348.06       247.24 o                         
  -8   2   9      10694.98      12174.90      1073.21 o                         
  -7   2   9       6364.07       5583.30       630.27 o                         
  -6   2   9       4800.04       3720.95       439.96 o                         
  -5   2   9        511.37        414.50       167.81 o                         
  -4   2   9       6863.99       7192.96       519.21 o                         
  -3   2   9      22447.79      23820.82       780.34 o                         
  -2   2   9       6479.73       5722.75       290.39 o                         
  -1   2   9      12227.40      11983.49       473.86 o                         
   0   2   9      24888.66      24230.69       904.84 o                         
   1   2   9      11594.50      11673.63       565.57 o                         
   2   2   9       6056.20       5965.49       460.04 o                         
   3   2   9      20807.22      21284.04       707.99 o                         
   4   2   9       9782.35       9816.60       644.88 o                         
   5   2   9        573.50        303.42       185.86 o                         
   6   2   9       4220.93       4792.66       695.06 o                         
   7   2   9       6276.77       4901.38      1355.63 o                         
   8   2   9       9750.04      10059.38       372.82 o                         
   9   2   9       1997.10       1990.31       168.74 o                         
  10   2   9       1328.19       1359.57       138.86 o                         
  11   2   9       1222.69       1245.40       126.82 o                         
  12   2   9       2210.88       2259.11       182.39 o                         
 -12   3   9        496.43        453.86       117.82 o                         
 -11   3   9       1268.39       1498.65       173.33 o                         
 -10   3   9       3710.31       4644.43       328.11 o                         
  -9   3   9       2768.08       2701.70       289.62 o                         
  -8   3   9       5089.15       5523.05       369.63 o                         
  -7   3   9       3699.98       4077.81       308.79 o                         
  -6   3   9        985.28        908.98       676.67 o                         
  -5   3   9        735.17        583.45       130.70 o                         
  -4   3   9       4323.76       3548.59       367.35 o                         
  -3   3   9       1402.72       1490.97       190.64 o                         
  -2   3   9      20163.86      21150.28       769.39 o                         
  -1   3   9      23192.53      20011.61      1205.55 o                         
   0   3   9      27273.93      22793.96      1261.89 o                         
   1   3   9      23584.13      23501.54       614.60 o                         
   2   3   9      19731.04      20230.26       597.51 o                         
   3   3   9        643.91        682.03       115.40 o                         
   4   3   9       4483.25       4436.89       453.35 o                         
   5   3   9        356.79        127.50       134.14 o                         
   6   3   9       1096.52       1384.81       370.54 o                         
   7   3   9       3882.21       3018.16       877.68 o                         
   8   3   9       4766.30       4723.12       252.70 o                         
   9   3   9       3068.82       3075.91       204.84 o                         
  10   3   9       3872.29       4327.61       288.41 o                         
  11   3   9       1550.04       1528.75       171.57 o                         
  12   3   9        602.16        744.15       156.48 o                         
 -12   4   9        549.62        646.46       135.12 o                         
 -11   4   9        541.14        779.49       161.66 o                         
 -10   4   9        161.17        200.42        75.80 o                         
  -9   4   9        400.58        521.15       118.14 o                         
  -8   4   9       6690.46       7362.86       423.01 o                         
  -7   4   9       9540.46      10000.15       481.55 o                         
  -6   4   9       5986.14       5585.53       683.44 o                         
  -5   4   9       7189.22       6107.56       515.69 o                         
  -4   4   9       8295.11       7890.68       754.08 o                         
  -3   4   9       1085.97       1229.19       226.78 o                         
  -2   4   9       8764.84       8850.59       631.99 o                         
  -1   4   9       7747.37       7041.04       755.79 o                         
   0   4   9      19390.33      17658.77      1191.45 o                         
   1   4   9       8393.73       8506.84      1022.29 o                         
   2   4   9      10157.81      11004.02       613.29 o                         
   3   4   9        849.45        829.59       194.48 o                         
   4   4   9       8704.21       9388.69       688.23 o                         
   5   4   9       6137.83       6651.62       812.54 o                         
   6   4   9       6263.45       6447.86       488.13 o                         
   7   4   9       9747.14       9594.67       428.96 o                         
   8   4   9       6029.26       6160.53       348.98 o                         
   9   4   9        581.81        825.02       142.71 o                         
  10   4   9         92.73        110.25        49.45 o                         
  11   4   9        337.23        355.49       110.21 o                         
  12   4   9        586.60        780.98       163.61 o                         
 -12   5   9       1530.76       1088.52       156.51 o                         
 -11   5   9        422.67        448.30       128.22 o                         
 -10   5   9         32.17         14.78        80.33 o                         
  -9   5   9       1974.05       2107.23       323.43 o                         
  -8   5   9       3611.05       3610.10       430.22 o                         
  -7   5   9       4163.78       4687.95       483.24 o                         
  -6   5   9       4653.84       3293.40       471.56 o                         
  -5   5   9       2784.51       2056.73       324.96 o                         
  -4   5   9       5841.00       5589.42       511.31 o                         
  -3   5   9       7997.12       6973.83       550.19 o                         
  -2   5   9       5213.61       5002.54       384.95 o                         
  -1   5   9      15692.89      14956.44       850.18 o                         
   0   5   9      18285.50      18500.13       903.66 o                         
   1   5   9      16086.91      16607.13       986.95 o                         
   2   5   9       7096.51       7887.98       567.87 o                         
   3   5   9       6857.05       5928.23       500.09 o                         
   4   5   9       5581.99       5480.27       426.48 o                         
   5   5   9       3160.42       3597.87       595.04 o                         
   6   5   9       3737.94       3855.17       385.60 o                         
   7   5   9       4826.76       4852.96       444.33 o                         
   8   5   9       3498.62       3292.00       276.27 o                         
   9   5   9       1844.18       1964.14       232.01 o                         
  10   5   9          2.57        -55.17       138.08 o                         
  11   5   9        321.66        223.25       122.68 o                         
  12   5   9       1601.39       2114.95       248.70 o                         
 -11   6   9        324.66        426.19       121.44 o                         
 -10   6   9       1816.42       1848.14       273.21 o                         
  -9   6   9        350.19        127.63        96.46 o                         
  -8   6   9       2109.13       1901.49       306.59 o                         
  -7   6   9       3385.67       3392.95       416.37 o                         
  -6   6   9       6002.63       5474.08       363.86 o                         
  -5   6   9       6365.32       6951.81       556.95 o                         
  -4   6   9      21370.96      22197.85      1423.01 o                         
  -3   6   9        483.12         36.60        78.65 o                         
  -2   6   9       2068.30       1649.08       234.45 o                         
  -1   6   9        483.91        507.96       130.41 o                         
   0   6   9       1412.72       1440.87       278.79 o                         
   1   6   9        252.22        198.16       109.17 o                         
   2   6   9       1850.16       2056.10       308.49 o                         
   3   6   9        570.72        414.96       162.97 o                         
   4   6   9      19349.28      19119.74      1036.15 o                         
   5   6   9       7400.60       7233.44       408.80 o                         
   6   6   9       5863.26       5715.70       368.08 o                         
   7   6   9       3609.39       3281.35       280.57 o                         
   8   6   9       3015.37       3341.09       279.40 o                         
   9   6   9        413.33        508.01       145.34 o                         
  10   6   9       2433.83       2326.96       194.88 o                         
  11   6   9        221.29        371.88       128.11 o                         
 -11   7   9       1348.09       1603.27       199.15 o                         
 -10   7   9        710.02        812.64       175.99 o                         
  -9   7   9       2015.86       2392.73       325.36 o                         
  -8   7   9        748.87        596.36       178.27 o                         
  -7   7   9        260.24        261.04       132.00 o                         
  -6   7   9       6997.60       7432.04       605.80 o                         
  -4   7   9       4990.61       4844.10       431.47 o                         
  -3   7   9      12654.70      12075.75       594.71 o                         
  -2   7   9      17425.37      16631.29       949.12 o                         
  -1   7   9        420.67        333.14       341.41 o                         
   0   7   9        578.07        425.67       176.54 o                         
   1   7   9        143.98        -87.09        87.09 o                         
   2   7   9      17829.84      18116.21      1026.91 o                         
   3   7   9      13714.67      14337.55       657.70 o                         
   4   7   9       5040.89       4382.19       257.64 o                         
   5   7   9        486.08        403.61       106.18 o                         
   6   7   9       6937.84       6555.01       428.38 o                         
   7   7   9        298.06        386.77       124.80 o                         
   8   7   9        806.56        777.22       138.02 o                         
   9   7   9       1960.21       2098.65       197.19 o                         
  10   7   9        615.91        726.44       148.93 o                         
  11   7   9       1280.62       1431.11       224.05 o                         
 -10   8   9       3311.89       3291.35       308.56 o                         
  -9   8   9       2073.17       2898.44       333.30 o                         
  -8   8   9        155.00        220.37       102.80 o                         
  -7   8   9       1798.49       1991.69       226.01 o                         
  -6   8   9       1582.89       2232.29       333.42 o                         
  -5   8   9       1782.56       1524.33       242.95 o                         
  -4   8   9       9867.61       9926.07       637.86 o                         
  -3   8   9       1357.77       1300.12       235.55 o                         
  -2   8   9       4002.55       3822.23       400.58 o                         
  -1   8   9      15696.16      15778.04       819.56 o                         
   0   8   9       1580.98       1740.26       281.68 o                         
   1   8   9      15573.43      17101.94       906.08 o                         
   2   8   9       4252.47       4413.24       326.99 o                         
   3   8   9       1290.29       1297.59       275.80 o                         
   4   8   9      10351.09      10097.23       488.86 o                         
   5   8   9       2323.76       2240.32       233.34 o                         
   6   8   9       1508.60       1380.24       184.32 o                         
   7   8   9       1774.70       1960.35       212.07 o                         
   8   8   9        193.06        160.37        76.03 o                         
   9   8   9       1880.54       2288.98       269.69 o                         
  10   8   9       3311.44       3141.94       274.77 o                         
 -10   9   9         25.86        -29.24        39.97 o                         
  -9   9   9       5407.79       6357.01       446.69 o                         
  -8   9   9       1372.07       1622.46       250.24 o                         
  -7   9   9       1987.02       1925.48       211.82 o                         
  -6   9   9       2567.37       2923.23       371.21 o                         
  -5   9   9       1067.09       1170.89       220.82 o                         
  -4   9   9       1520.90       1465.14       254.20 o                         
  -3   9   9      10913.05      11657.32       711.14 o                         
  -2   9   9       5234.91       5130.28       474.13 o                         
  -1   9   9        550.93        801.67       192.48 o                         
   0   9   9         68.23         58.18        64.57 o                         
   1   9   9        497.60        650.40       190.96 o                         
   2   9   9       5469.22       5747.66       373.85 o                         
   3   9   9      11031.71      11000.22       755.49 o                         
   4   9   9       1321.12       1123.78       167.26 o                         
   5   9   9       1376.38       1356.98       179.63 o                         
   6   9   9       3041.73       3385.11       268.02 o                         
   7   9   9       1562.19       1374.98       162.73 o                         
   8   9   9       1321.29       1517.90       207.04 o                         
   9   9   9       5280.18       5713.01       384.97 o                         
  10   9   9         47.99        128.92        60.24 o                         
  -9  10   9        884.61        479.02       105.83 o                         
  -8  10   9       1876.71       1981.30       251.40 o                         
  -7  10   9       1015.48       1042.07       146.24 o                         
  -6  10   9       1213.09       1025.56       154.33 o                         
  -5  10   9       2676.03       2679.64       236.68 o                         
  -4  10   9        806.46        627.34       160.82 o                         
  -3  10   9       1059.13       1196.62       227.68 o                         
  -2  10   9       3586.69       3597.85       406.87 o                         
  -1  10   9      11548.91      11592.91       736.92 o                         
   0  10   9       5072.11       5368.67       512.33 o                         
   1  10   9      10787.30      11444.87       515.27 o                         
   2  10   9       3662.79       3264.58       403.11 o                         
   3  10   9        531.50        222.55       121.14 o                         
   4  10   9        959.93       1218.67       164.91 o                         
   5  10   9       2248.23       2442.58       256.61 o                         
   6  10   9       1386.09       1372.66       158.75 o                         
   7  10   9        991.12        945.08       124.21 o                         
   8  10   9       1810.61       1740.20       216.33 o                         
   9  10   9        875.57       1042.61       141.14 o                         
  -8  11   9        199.32        110.21        50.63 o                         
  -7  11   9       2019.14       2258.35       198.71 o                         
  -6  11   9       7239.10       8194.89       403.66 o                         
  -5  11   9       2034.91       2339.74       180.43 o                         
  -4  11   9        244.62        138.85        90.64 o                         
  -3  11   9       1000.84       1047.14       214.23 o                         
  -2  11   9       8365.11       8439.71       614.96 o                         
  -1  11   9       1151.42       1209.06       245.41 o                         
   0  11   9        191.12        133.16        91.70 o                         
   1  11   9       1110.95       1182.50       238.65 o                         
   2  11   9       6824.54       7107.42       574.40 o                         
   3  11   9       1537.49       1263.65       241.02 o                         
   4  11   9        207.86        324.14       102.85 o                         
   5  11   9       1776.53       1809.61       173.84 o                         
   6  11   9       7180.72       7414.89       323.08 o                         
   7  11   9       2245.06       2342.30       237.72 o                         
   8  11   9        217.55        227.25        64.62 o                         
  -6  12   9       2565.91       2907.40       209.49 o                         
  -5  12   9       3477.67       3977.69       267.54 o                         
  -4  12   9       1351.06       1419.95       110.12 o                         
  -3  12   9       3534.02       4041.36       390.62 o                         
  -2  12   9       3321.54       3496.89       374.21 o                         
  -1  12   9       1402.53       1534.82       186.70 o                         
   0  12   9       1249.87       1294.78       167.62 o                         
   1  12   9       2062.95       1927.03       287.76 o                         
   2  12   9       2757.17       2602.60       316.84 o                         
   3  12   9       4231.69       3951.80       371.75 o                         
   4  12   9       1552.14       1513.77       216.90 o                         
   5  12   9       3449.25       3526.13       206.09 o                         
   6  12   9       2710.23       2654.90       234.61 o                         
  -5  13   9       2164.16       2696.69       267.85 o                         
  -4  13   9        218.92        301.24        65.56 o                         
  -3  13   9        244.25        300.79        55.39 o                         
  -2  13   9       2102.94       2390.47       201.60 o                         
  -1  13   9       2419.61       2839.46       233.91 o                         
   0  13   9       1915.42       1816.53       170.50 o                         
   1  13   9       2779.36       3009.09       311.25 o                         
   2  13   9       2205.60       2495.45       271.98 o                         
   3  13   9        378.66        418.97       112.16 o                         
   4  13   9        145.02        215.49        56.83 o                         
   5  13   9       1774.84       1952.27       219.37 o                         
  -1  14   9        226.95        214.64        82.00 o                         
   0  14   9       1669.57       1636.66       193.00 o                         
   1  14   9        267.98        361.74        90.76 o                         
   0   0  10       5223.41       5038.22       592.81 o                         
   1   0  10       7378.60       7990.70       413.91 o                         
   2   0  10        177.77        173.86        52.49 o                         
   3   0  10       1012.94       1018.58       122.33 o                         
   4   0  10      72775.36      73887.96      1431.51 o                         
   5   0  10         10.24        -17.21        76.98 o                         
   6   0  10        276.40        245.08       140.58 o                         
   7   0  10       1556.84       1169.37       235.99 o                         
   8   0  10       1540.90       1532.51       184.38 o                         
   9   0  10        485.21        371.72       103.86 o                         
  10   0  10       2403.54       2468.67       234.18 o                         
  11   0  10         37.93         56.46        52.71 o                         
  12   0  10        785.46        804.80       106.22 o                         
 -12   1  10       2744.63       3057.03       273.93 o                         
 -11   1  10        480.37        530.54       202.70 o                         
 -10   1  10       1101.04       1129.46       160.63 o                         
  -9   1  10       4702.77       5718.22       404.08 o                         
  -8   1  10       6940.60       7013.01       774.45 o                         
  -7   1  10       2429.18       2226.62       334.08 o                         
  -6   1  10       3799.85       3186.43       605.23 o                         
  -5   1  10       6836.12       6658.19       547.65 o                         
  -4   1  10      13148.26      13382.89       853.38 o                         
  -3   1  10       2112.38       2288.02       178.69 o                         
  -2   1  10       8486.30       9053.77       384.51 o                         
  -1   1  10       6872.65       6648.25       491.47 o                         
   0   1  10       2208.98       2076.50       278.03 o                         
   1   1  10       6645.87       7106.30       475.97 o                         
   2   1  10       8322.17       8993.19       381.80 o                         
   3   1  10       2092.09       1941.47       166.48 o                         
   4   1  10      13049.59      12473.67       592.44 o                         
   5   1  10       8526.51       8198.29       606.20 o                         
   6   1  10       3823.81       3631.67       580.48 o                         
   7   1  10       1909.52       1718.02       190.72 o                         
   8   1  10       5888.58       5765.08       524.84 o                         
   9   1  10       4290.62       4772.36       323.89 o                         
  10   1  10       1246.74       1235.83       161.92 o                         
  11   1  10        430.37        578.17       105.20 o                         
 -12   2  10        206.27        256.24        86.18 o                         
 -11   2  10       1424.72       1657.69       224.20 o                         
 -10   2  10        492.92        630.96       125.93 o                         
  -9   2  10       2621.93       2569.46       250.81 o                         
  -8   2  10        923.57        975.97       162.59 o                         
  -7   2  10       8577.47       8534.82       647.38 o                         
  -6   2  10         11.56        378.66       181.52 o                         
  -5   2  10        374.07        236.52        99.25 o                         
  -4   2  10      16725.10      16647.30      1332.75 o                         
  -3   2  10      13802.42      14860.08       716.83 o                         
  -2   2  10       2635.93       2665.63       255.38 o                         
  -1   2  10      19326.91      17240.25      1513.60 o                         
   0   2  10      46373.91      43891.48      2238.39 o                         
   1   2  10      19812.81      20268.37      1223.45 o                         
   2   2  10       2485.26       2301.16       230.93 o                         
   3   2  10      11450.47      11419.00       542.89 o                         
   4   2  10      16332.51      16855.70       869.02 o                         
   5   2  10        584.37        982.20       324.52 o                         
   6   2  10         83.48       -201.95       201.95 o                         
   7   2  10       8790.35       8785.57       418.20 o                         
   8   2  10        821.91        869.86       133.47 o                         
   9   2  10       2432.94       2558.18       230.83 o                         
  10   2  10        831.88        833.32       108.07 o                         
  11   2  10       1513.64       1474.49       163.76 o                         
  12   2  10        196.36        154.04        73.01 o                         
 -12   3  10        862.05        906.66       147.33 o                         
 -11   3  10       2612.65       3011.12       230.42 o                         
 -10   3  10        404.61        433.46       106.32 o                         
  -9   3  10       6931.37       8142.26       443.63 o                         
  -8   3  10       6494.92       6806.39       407.77 o                         
  -7   3  10       1432.68       1552.42       191.43 o                         
  -5   3  10       3409.80       2966.77       500.75 o                         
  -4   3  10       5789.24       4448.40       645.64 o                         
  -3   3  10       2484.81       2514.16       327.83 o                         
  -2   3  10       2605.30       2729.08       261.30 o                         
  -1   3  10      17377.95      16546.02       835.61 o                         
   0   3  10       5318.00       5306.18      1022.30 o                         
   1   3  10      15000.52      15662.82       529.63 o                         
   2   3  10       3140.56       3134.18       239.58 o                         
   3   3  10       2205.07       2309.91       209.44 o                         
   4   3  10       6410.80       6140.00       548.29 o                         
   5   3  10       4014.87       3326.68       579.18 o                         
   6   3  10       5771.56       5561.37       319.77 o                         
   7   3  10       1429.12       1181.54       155.36 o                         
   8   3  10       6682.65       6599.52       369.65 o                         
   9   3  10       6505.19       6826.79       298.63 o                         
  10   3  10        365.60        353.82       147.52 o                         
  11   3  10       2927.27       3014.27       186.70 o                         
  12   3  10        990.30        834.75       175.68 o                         
 -12   4  10       1582.00       1113.04       155.39 o                         
 -11   4  10         10.24        -71.01       113.68 o                         
 -10   4  10       1139.64       1394.53       172.98 o                         
  -9   4  10        157.39        130.28        64.62 o                         
  -8   4  10       5943.86       6268.23       389.32 o                         
  -7   4  10       5074.17       5704.22       436.56 o                         
  -6   4  10       1674.60       1789.31       285.99 o                         
  -5   4  10       4501.98       3432.93      1191.69 o                         
  -4   4  10        494.81        269.69       190.54 o                         
  -3   4  10      10245.82       9329.82      1471.37 o                         
  -2   4  10       8809.80       9057.26       955.98 o                         
  -1   4  10      24073.05      22576.95      1428.29 o                         
   0   4  10      44734.84      43959.50      4937.66 o                         
   1   4  10      21169.68      22338.26       892.56 o                         
   2   4  10       7911.84       7941.43       393.73 o                         
   3   4  10      10610.83      11132.54       576.39 o                         
   4   4  10        939.90       1103.93       265.08 o                         
   5   4  10       5087.62       5478.92       758.43 o                         
   6   4  10       1109.02        885.79       203.79 o                         
   7   4  10       5440.98       5430.35       326.02 o                         
   8   4  10       5640.24       5422.54       327.40 o                         
   9   4  10        192.98        152.91        86.03 o                         
  10   4  10        977.36        959.68       112.69 o                         
  11   4  10         21.22         42.64        31.70 o                         
 -11   5  10       1209.30       1283.25       195.29 o                         
 -10   5  10          4.08        -13.92        69.98 o                         
  -9   5  10       1737.55       1642.61       281.98 o                         
  -8   5  10       2863.55       2856.35       375.89 o                         
  -7   5  10       2124.94       2112.44       324.31 o                         
  -6   5  10      14550.94      14452.55       642.65 o                         
  -5   5  10       9137.98       7530.07       586.10 o                         
  -4   5  10       1616.17       1320.81       258.35 o                         
  -3   5  10       2201.64       2046.17       316.75 o                         
  -2   5  10       7197.05       6508.65       819.49 o                         
  -1   5  10        955.42        377.90       211.20 o                         
   0   5  10        554.22        485.38       152.76 o                         
   1   5  10       1250.69       1143.57       171.29 o                         
   2   5  10       8465.86       8157.29       539.77 o                         
   3   5  10       2443.01       2934.38       311.18 o                         
   4   5  10        980.65        840.79       267.48 o                         
   5   5  10       9545.18       9854.66       461.65 o                         
   6   5  10      14277.17      14111.37       565.12 o                         
   7   5  10       2061.00       2037.26       218.77 o                         
   8   5  10       2707.50       2515.66       244.73 o                         
   9   5  10       1883.20       1860.70       202.04 o                         
  10   5  10          8.70         14.72        60.25 o                         
  11   5  10       1009.68       1255.38       137.79 o                         
 -11   6  10       2523.61       3109.51       284.76 o                         
 -10   6  10          8.40         86.10        72.21 o                         
  -9   6  10        226.59        284.12       131.44 o                         
  -8   6  10        136.20        190.48       113.26 o                         
  -7   6  10        287.33        172.23        85.20 o                         
  -6   6  10       3879.23       4029.62       314.55 o                         
  -5   6  10       6019.46       5815.37       517.30 o                         
  -3   6  10      25679.42      23636.58      1506.53 o                         
  -2   6  10       6757.96       6380.58       859.59 o                         
  -1   6  10       3626.12       3171.52       597.52 o                         
   0   6  10       4261.74       4324.67       696.97 o                         
   1   6  10       5977.47       5138.46      1488.32 o                         
   2   6  10       9600.58       8288.66      2028.43 o                         
   3   6  10      26823.30      24383.19      1222.26 o                         
   4   6  10        419.13        401.79        79.34 o                         
   5   6  10       5175.20       5190.42       346.37 o                         
   6   6  10       3942.72       3868.86       315.64 o                         
   7   6  10        112.27        224.90        98.63 o                         
   8   6  10        154.59        201.00        86.16 o                         
   9   6  10        242.72        262.57        80.07 o                         
  10   6  10         83.33          4.44        50.55 o                         
  11   6  10       2413.61       2681.43       296.32 o                         
 -10   7  10       3718.20       4451.11       374.98 o                         
  -9   7  10        683.78        756.03       170.36 o                         
  -8   7  10         99.15         33.27        58.35 o                         
  -7   7  10       4648.51       4819.89       346.38 o                         
  -6   7  10       3667.93       4101.43       327.92 o                         
  -5   7  10      11067.68      12563.53       776.14 o                         
  -3   7  10       5865.52       6104.87       479.39 o                         
  -2   7  10       9396.02       9960.19       616.13 o                         
  -1   7  10        701.04        573.28       159.50 o                         
   0   7  10         84.55        200.64       100.63 o                         
   1   7  10        419.90        568.09       528.51 o                         
   2   7  10       8179.47       7038.25      1475.81 o                         
   3   7  10       4884.58       4136.46       778.13 o                         
   4   7  10       1532.31       1633.88       156.86 o                         
   5   7  10      10533.47       9951.22       485.64 o                         
   6   7  10       3678.72       3886.33       303.96 o                         
   7   7  10       5451.18       5370.96       352.46 o                         
   8   7  10        108.75        165.27        73.69 o                         
   9   7  10        864.87        964.98       132.92 o                         
  10   7  10       3616.06       3585.60       303.68 o                         
 -10   8  10        611.19        373.79        99.10 o                         
  -9   8  10        462.45        575.94       150.12 o                         
  -8   8  10       2364.63       3069.65       357.31 o                         
  -7   8  10        626.12        584.63       122.28 o                         
  -6   8  10       4040.60       4179.28       404.21 o                         
  -5   8  10       2670.81       2935.91       515.75 o                         
  -4   8  10       2282.19       2388.81       309.83 o                         
  -3   8  10       6770.73       7057.20       531.40 o                         
  -2   8  10      12627.14      13304.76       737.92 o                         
  -1   8  10       4975.12       4633.80       449.82 o                         
   0   8  10       8759.24       9496.17       657.55 o                         
   1   8  10       5111.03       4603.22       340.24 o                         
   2   8  10      12359.58      13304.14       898.66 o                         
   3   8  10       6537.74       6700.25       407.85 o                         
   4   8  10       2198.50       2337.39       231.18 o                         
   5   8  10       2146.62       1924.71       216.50 o                         
   6   8  10       3535.01       3439.12       283.31 o                         
   7   8  10        655.77        727.49       122.45 o                         
   8   8  10       2345.26       2962.80       368.76 o                         
   9   8  10        574.24        684.16       143.28 o                         
  10   8  10        555.75        501.41       105.73 o                         
  -9   9  10        191.29        192.44        78.41 o                         
  -8   9  10        474.18        435.76       136.10 o                         
  -7   9  10       2343.18       2421.84       233.01 o                         
  -6   9  10        179.45        196.32        87.40 o                         
  -5   9  10        181.73        217.64        68.22 o                         
  -4   9  10        134.20        171.59        92.03 o                         
  -3   9  10       1140.48       1389.36       242.05 o                         
  -2   9  10       9399.35       9393.50       640.99 o                         
  -1   9  10       3452.95       3443.57       398.55 o                         
   0   9  10        169.48        201.16       127.76 o                         
   1   9  10       3197.04       3453.46       241.80 o                         
   2   9  10       9309.41       9587.09       484.00 o                         
   3   9  10       1306.87       1471.42       189.57 o                         
   4   9  10        144.59        265.94       138.98 o                         
   5   9  10        169.37        143.51        57.43 o                         
   6   9  10        401.91        459.57       155.99 o                         
   7   9  10       2155.50       2429.03       208.55 o                         
   8   9  10        481.48        449.51        87.18 o                         
   9   9  10        191.13        269.67        88.77 o                         
  -8  10  10       1769.51       2390.81       255.81 o                         
  -7  10  10       4213.77       4817.58       299.80 o                         
  -6  10  10       2948.33       3055.91       257.85 o                         
  -5  10  10       3668.08       3946.91       238.45 o                         
  -4  10  10        350.33        484.00       146.99 o                         
  -3  10  10        907.41        824.17       189.79 o                         
  -2  10  10       7372.07       8201.88       597.91 o                         
  -1  10  10       4038.45       4082.43       434.10 o                         
   0  10  10       4155.41       4397.88       336.44 o                         
   1  10  10       3441.94       3637.78       292.92 o                         
   2  10  10       6036.72       6197.98       548.64 o                         
   3  10  10        677.39        642.61       190.92 o                         
   4  10  10        447.22        523.08       160.40 o                         
   5  10  10       4294.46       4374.88       287.94 o                         
   6  10  10       3680.44       3865.28       257.38 o                         
   7  10  10       3993.55       4267.32       254.16 o                         
   8  10  10       1645.73       1761.68       200.26 o                         
  -7  11  10       2685.03       3072.38       212.13 o                         
  -6  11  10       3035.02       3398.44       249.42 o                         
  -5  11  10       2429.90       2710.77       236.03 o                         
  -4  11  10       1274.17       1287.59       134.81 o                         
  -3  11  10       1156.53       1200.73       163.85 o                         
  -2  11  10        352.53        462.80       112.03 o                         
  -1  11  10       5815.48       6607.05       412.51 o                         
   0  11  10        159.76        164.44        53.82 o                         
   1  11  10       6361.30       6676.39       551.97 o                         
   2  11  10        341.48        346.18       129.37 o                         
   3  11  10       1674.59       1427.27       243.58 o                         
   4  11  10       1321.27       1240.08       217.96 o                         
   5  11  10       2330.82       2356.97       189.15 o                         
   6  11  10       3159.88       3260.34       204.92 o                         
   7  11  10       2512.38       2396.14       190.79 o                         
  -6  12  10        627.25        654.06       206.42 o                         
  -5  12  10       4009.89       4327.17       259.73 o                         
  -4  12  10       2829.59       3514.19       221.64 o                         
  -3  12  10       2258.21       2296.89       159.85 o                         
  -2  12  10       4378.32       5493.16       334.40 o                         
  -1  12  10        796.41        926.57       138.49 o                         
   0  12  10       1426.48       1613.04       178.89 o                         
   1  12  10        812.23        945.68       197.50 o                         
   2  12  10       4745.88       4720.88       411.94 o                         
   3  12  10       2193.04       1910.97       248.61 o                         
   4  12  10       2713.26       3194.16       300.05 o                         
   5  12  10       4097.46       4255.05       312.07 o                         
  -4  13  10        553.42        605.81       142.36 o                         
  -3  13  10       3092.23       3739.21       229.46 o                         
  -2  13  10       1763.29       1687.83       152.87 o                         
  -1  13  10        522.16        618.28       101.67 o                         
   0  13  10       2062.12       2353.32       270.29 o                         
   1  13  10        519.92        585.87       136.18 o                         
   2  13  10       1869.87       1721.20       217.64 o                         
   3  13  10       3492.57       3729.52       292.50 o                         
   4  13  10        529.56        631.54       137.47 o                         
   1   0  11       5537.18       4888.81       431.62 o                         
   2   0  11       1621.72       1475.84       146.76 o                         
   3   0  11      10930.13      10619.00       428.76 o                         
   4   0  11        760.95        830.53       134.37 o                         
   5   0  11       1127.23       1151.10       195.19 o                         
   6   0  11      23809.28      21203.72      1500.43 o                         
   7   0  11        877.56        762.35       195.41 o                         
   8   0  11         10.18        -65.62        71.02 o                         
   9   0  11       2500.23       2514.09       353.89 o                         
  10   0  11        469.68        489.89       179.88 o                         
  11   0  11       4162.05       4362.30       268.11 o                         
  12   0  11       1055.63       1046.52       173.76 o                         
 -12   1  11        748.21        688.61       118.42 o                         
 -11   1  11       1001.96       1043.68       134.32 o                         
 -10   1  11        227.03        245.01        83.30 o                         
  -9   1  11        971.64        978.47       199.60 o                         
  -8   1  11        273.41        148.78        92.51 o                         
  -7   1  11       3640.88       3283.47       402.88 o                         
  -6   1  11       6014.06       5914.23       525.15 o                         
  -5   1  11       6322.65       5273.67       564.02 o                         
  -4   1  11       9524.71       8909.91       440.61 o                         
  -3   1  11      14526.98      14424.61       469.76 o                         
  -2   1  11      31598.28      32906.56      1475.30 o                         
  -1   1  11      17755.56      17924.85       837.38 o                         
   0   1  11        314.97        409.63       147.19 o                         
   1   1  11      14647.70      14811.63       757.61 o                         
   2   1  11      32305.19      32662.89       774.20 o                         
   3   1  11      13227.33      12931.98       441.80 o                         
   4   1  11      11691.32      11998.30       596.16 o                         
   5   1  11       7568.10       7005.54       790.03 o                         
   6   1  11       7049.30       6223.00       345.93 o                         
   7   1  11       3853.38       3586.08       271.84 o                         
   8   1  11        130.31        157.81       117.44 o                         
   9   1  11        918.55        646.97       179.07 o                         
  10   1  11        347.75        295.75        79.53 o                         
  11   1  11       1230.64       1303.77       143.45 o                         
 -12   2  11        532.40        457.62        92.90 o                         
 -11   2  11       1904.28       2451.53       200.82 o                         
 -10   2  11       2592.05       2644.13       233.61 o                         
  -9   2  11       6082.01       7569.35       676.03 o                         
  -8   2  11       2653.91       2743.33       372.26 o                         
  -7   2  11       5384.51       4600.06       472.92 o                         
  -6   2  11       6151.04       6029.78       531.48 o                         
  -5   2  11       2134.74       1969.44       328.75 o                         
  -4   2  11       2257.15       3311.48       620.45 o                         
  -3   2  11      14482.47      14413.54       741.61 o                         
  -2   2  11       1421.16       1441.70       197.80 o                         
  -1   2  11       4499.17       4102.99       418.64 o                         
   0   2  11       5865.77       5701.93       486.39 o                         
   1   2  11       4324.79       4487.04       280.76 o                         
   2   2  11       1677.96       1712.24       238.71 o                         
   3   2  11      15091.99      14250.15       629.63 o                         
   4   2  11       1912.47       1397.75       258.75 o                         
   5   2  11       2609.37       3068.50       542.24 o                         
   6   2  11       6315.10       5200.87       945.95 o                         
   7   2  11       4800.08       4490.56       440.71 o                         
   8   2  11       2520.37       2362.67       225.34 o                         
   9   2  11       6279.06       6971.32       559.87 o                         
  10   2  11       2006.56       2440.38       315.07 o                         
  11   2  11       2248.07       2963.65       316.29 o                         
  12   2  11        475.45        517.01       114.21 o                         
 -11   3  11        970.18       1015.79       126.03 o                         
 -10   3  11        682.75        704.37       122.17 o                         
  -9   3  11       1106.67       1209.10       167.09 o                         
  -8   3  11       2964.37       3132.41       273.92 o                         
  -7   3  11       5251.25       5055.82       494.79 o                         
  -6   3  11       2622.15       2603.52       343.09 o                         
  -5   3  11        846.48        688.79       206.09 o                         
  -4   3  11       1349.65        990.72       238.41 o                         
  -3   3  11       4481.27       4197.53       341.31 o                         
  -2   3  11      11941.82      12303.96       745.61 o                         
  -1   3  11      28885.37      29958.22      1751.38 o                         
   0   3  11       2105.42       1744.63       288.66 o                         
   1   3  11      30178.60      31562.15       784.78 o                         
   2   3  11       9438.22       9734.58       725.83 o                         
   3   3  11       3923.78       3974.68       341.69 o                         
   4   3  11       1566.92       1814.30       297.30 o                         
   5   3  11       1612.20       1917.18       450.32 o                         
   6   3  11       2556.58       1590.50       432.49 o                         
   7   3  11       5415.72       5034.05       318.58 o                         
   8   3  11       2456.20       2152.36       211.72 o                         
   9   3  11       1167.04       1188.34       154.51 o                         
  10   3  11        671.86        564.36       152.56 o                         
  11   3  11       1027.10       1174.79       135.98 o                         
 -11   4  11        821.55        982.01       117.40 o                         
 -10   4  11       3772.88       4141.96       280.68 o                         
  -9   4  11       3669.68       4269.52       411.11 o                         
  -8   4  11        424.59        523.51       111.90 o                         
  -7   4  11       9964.10      10520.27       698.58 o                         
  -6   4  11        178.17         84.95        75.55 o                         
  -5   4  11       6864.85       6466.04       535.70 o                         
  -4   4  11       1317.42        978.85       329.17 o                         
  -3   4  11       2560.45       2241.09       370.21 o                         
  -2   4  11       7890.69       7190.91       615.08 o                         
  -1   4  11       1608.46       1734.51       341.85 o                         
   0   4  11       4585.22       4778.71       372.19 o                         
   1   4  11       1372.37       1528.97       182.93 o                         
   2   4  11       8557.92       8877.50       497.15 o                         
   3   4  11       3753.70       3597.04       339.71 o                         
   4   4  11        964.08        710.19       203.45 o                         
   5   4  11       8155.14       7646.39       516.34 o                         
   6   4  11        203.30         99.15       233.82 o                         
   7   4  11       9882.38       9615.42       437.10 o                         
   8   4  11        349.98        404.66        90.60 o                         
   9   4  11       2984.56       2965.02       234.60 o                         
  10   4  11       3791.52       4242.61       273.49 o                         
  11   4  11        951.07       1092.74       130.01 o                         
 -11   5  11        345.03        119.81        58.21 o                         
 -10   5  11        557.96        624.44       156.00 o                         
  -9   5  11        497.46        587.09       167.14 o                         
  -8   5  11       2597.49       2365.75       341.92 o                         
  -7   5  11       2011.46       1848.86       301.84 o                         
  -6   5  11       1963.93       1880.48       304.74 o                         
  -5   5  11      10783.92      10424.68       702.43 o                         
  -4   5  11       9671.37       9295.81       450.47 o                         
  -3   5  11      14089.42      13091.61      1089.49 o                         
  -2   5  11       3685.33       3244.64       432.93 o                         
  -1   5  11      16470.28      16977.48       992.82 o                         
   0   5  11       1128.68       1063.31       247.64 o                         
   1   5  11      17307.55      17516.08       773.20 o                         
   2   5  11       3930.63       3481.17       374.70 o                         
   3   5  11      16522.61      17898.29       790.19 o                         
   4   5  11       8531.78       8199.82       438.87 o                         
   5   5  11       9729.49       9403.55       451.81 o                         
   6   5  11       2039.06       1983.18       212.70 o                         
   7   5  11       1652.38       1711.89       200.76 o                         
   8   5  11       3131.89       2920.31       253.72 o                         
   9   5  11        776.65        850.13       138.82 o                         
  10   5  11        617.24        551.26       143.30 o                         
  11   5  11        299.70        310.71        67.79 o                         
 -10   6  11        413.02        281.85       100.71 o                         
  -9   6  11       1135.14       1439.83       247.50 o                         
  -8   6  11       2155.58       2297.46       330.75 o                         
  -7   6  11       8477.08       9368.48       678.08 o                         
  -6   6  11       1035.22       1255.78       289.70 o                         
  -5   6  11      10802.70       9897.63       716.13 o                         
  -4   6  11       7741.56       7530.87       618.54 o                         
  -3   6  11        677.64        670.10       146.71 o                         
  -2   6  11       1304.62       1443.10       264.96 o                         
  -1   6  11       3362.73       1787.86       478.50 o                         
   0   6  11         99.56         64.90       128.47 o                         
   1   6  11       3692.87       3637.69       458.71 o                         
   2   6  11       1146.27       1354.35       177.56 o                         
   3   6  11        355.50        293.18       108.62 o                         
   4   6  11       7401.44       7575.66       432.39 o                         
   5   6  11      10077.37       9945.43       475.88 o                         
   6   6  11        916.81       1029.16       161.92 o                         
   7   6  11       8673.78       8316.03       436.10 o                         
   8   6  11       2850.36       3061.68       254.13 o                         
   9   6  11       1653.86       2041.64       322.97 o                         
  10   6  11        412.33        424.01       109.49 o                         
 -10   7  11       1217.23       1387.44       189.22 o                         
  -9   7  11        436.44        627.05       156.48 o                         
  -8   7  11       1200.41       1603.37       265.33 o                         
  -7   7  11        427.12        388.63       103.56 o                         
  -6   7  11        768.07        911.58       155.97 o                         
  -5   7  11       7965.69       8423.22      1032.74 o                         
  -4   7  11       2221.43       2204.81       350.13 o                         
  -3   7  11      10794.09      10321.53       384.65 o                         
  -2   7  11       3196.85       3456.74       282.84 o                         
  -1   7  11       5444.69       4679.14      1068.88 o                         
   0   7  11      15135.41      13322.97      3435.11 o                         
   1   7  11       6213.90       6781.62       594.78 o                         
   2   7  11       3637.82       3998.29       314.83 o                         
   3   7  11      10011.71      11530.17       535.68 o                         
   4   7  11       2844.01       3089.13       335.61 o                         
   5   7  11       7967.73       7910.18       476.35 o                         
   6   7  11        877.58        906.96       151.52 o                         
   7   7  11        241.16        213.40        70.69 o                         
   8   7  11        996.72        874.23       132.77 o                         
   9   7  11        362.36        483.32        95.07 o                         
  10   7  11       1119.46       1120.08       157.05 o                         
  -9   8  11       1567.66       1862.42       236.74 o                         
  -8   8  11       4184.10       5060.21       439.28 o                         
  -7   8  11        414.64        392.56       114.00 o                         
  -6   8  11       1310.63       1280.70       182.00 o                         
  -5   8  11       1705.54       1989.49       228.47 o                         
  -4   8  11       6226.55       6078.90       422.60 o                         
  -3   8  11       3171.05       3284.68       275.90 o                         
  -2   8  11       1960.25       2090.09       298.27 o                         
  -1   8  11       2319.65       2181.14       230.35 o                         
   0   8  11       1272.10       1581.24       200.34 o                         
   1   8  11       2545.43       2724.98       214.02 o                         
   2   8  11       1846.95       1977.02       222.76 o                         
   3   8  11       3110.86       3382.54       288.20 o                         
   4   8  11       5744.05       5841.38       377.74 o                         
   5   8  11       1330.22       1237.60       167.16 o                         
   6   8  11       1645.02       1642.98       191.16 o                         
   7   8  11        697.62        743.95       126.79 o                         
   8   8  11       4139.75       4770.62       282.63 o                         
   9   8  11       1644.63       1761.43       149.96 o                         
  -9   9  11       1578.08       1469.87       178.75 o                         
  -8   9  11       3481.66       4213.93       359.37 o                         
  -7   9  11        321.19        254.46        73.74 o                         
  -6   9  11       2441.56       2360.10       533.22 o                         
  -5   9  11       2130.07       2224.64       178.91 o                         
  -4   9  11        862.01        759.90       136.93 o                         
  -3   9  11       4478.05       4749.33       335.97 o                         
  -2   9  11       1155.97       1038.59       165.42 o                         
  -1   9  11       1680.17       1820.69       213.40 o                         
   0   9  11      23763.78      26397.65       813.14 o                         
   1   9  11       1375.59       1583.58       163.60 o                         
   2   9  11        952.79       1024.98       207.09 o                         
   3   9  11       4935.24       5156.19       345.44 o                         
   4   9  11       1282.10       1165.94       236.84 o                         
   5   9  11       2632.34       2804.77       242.63 o                         
   6   9  11       2410.88       2435.41       393.90 o                         
   7   9  11        354.71        532.67       127.60 o                         
   8   9  11       3309.98       3786.97       233.53 o                         
   9   9  11       1406.34       1596.10       178.26 o                         
  -8  10  11       4135.48       4539.00       317.41 o                         
  -7  10  11        894.81       1180.07       139.40 o                         
  -6  10  11        257.17        258.97        85.42 o                         
  -5  10  11       3222.70       3200.50       242.40 o                         
  -4  10  11       1661.42       1815.07       194.36 o                         
  -3  10  11       1613.14       1608.17       196.10 o                         
  -2  10  11       5268.72       5680.67       367.53 o                         
  -1  10  11       2183.05       2335.05       244.23 o                         
   0  10  11       3707.59       4130.27       309.61 o                         
   1  10  11       1918.20       2184.03       224.16 o                         
   2  10  11       4451.06       4854.74       339.72 o                         
   3  10  11       1574.49       1320.41       251.59 o                         
   4  10  11       2573.51       2650.43       334.07 o                         
   5  10  11       3520.54       3506.15       342.66 o                         
   6  10  11        341.46        330.57        78.24 o                         
   7  10  11        731.97        991.53       113.87 o                         
   8  10  11       3906.18       4341.72       284.95 o                         
  -6  11  11       3295.17       2940.32       726.11 o                         
  -5  11  11        819.74       1022.67       140.36 o                         
  -4  11  11       4879.59       5051.08       312.94 o                         
  -3  11  11       5314.79       6038.75       355.80 o                         
  -2  11  11       1549.97       1629.61       193.55 o                         
  -1  11  11       1616.94       1759.94       158.93 o                         
   0  11  11       4289.98       4412.88       246.85 o                         
   1  11  11       1178.58       1376.49       243.36 o                         
   2  11  11       2151.24       2131.35       295.36 o                         
   3  11  11       4769.43       5255.84       448.07 o                         
   4  11  11       4289.34       4411.55       387.05 o                         
   5  11  11        856.08        658.79       145.47 o                         
   6  11  11       2922.30       3130.90       184.53 o                         
  -5  12  11       2958.22       3280.45       205.65 o                         
  -4  12  11        773.32        699.22       107.25 o                         
  -3  12  11        101.64         83.25        41.72 o                         
  -2  12  11       2237.53       2478.38       167.88 o                         
  -1  12  11         68.33         17.79        38.85 o                         
   0  12  11       2745.20       3259.22       239.62 o                         
   1  12  11         99.44         66.34        75.53 o                         
   2  12  11       2856.04       2932.30       311.50 o                         
   3  12  11        111.18         67.95        69.32 o                         
   4  12  11        807.82        745.57       144.20 o                         
   5  12  11       2827.74       3071.09       251.04 o                         
  -3  13  11        840.64        471.32       113.19 o                         
  -2  13  11        461.26        321.55       160.91 o                         
  -1  13  11       3574.15       3447.92       334.54 o                         
   0  13  11         54.36        -15.09        51.81 o                         
   1  13  11       3635.06       3732.00       307.40 o                         
   2  13  11        456.58        467.27       107.75 o                         
   3  13  11        762.35        805.83       125.90 o                         
   0   0  12       1526.60       1458.30       368.09 o                         
   1   0  12       5797.30       5835.81       586.10 o                         
   2   0  12      30760.13      31542.29       783.91 o                         
   3   0  12         97.90        132.53        70.40 o                         
   4   0  12         42.87        103.38        58.96 o                         
   5   0  12      11648.46      11809.03       627.57 o                         
   6   0  12       5252.72       5207.15       490.11 o                         
   7   0  12       8193.54       7283.29       594.59 o                         
   8   0  12          6.87        125.74        89.18 o                         
   9   0  12        273.69        271.89       112.81 o                         
  10   0  12         52.79          9.18        76.24 o                         
  11   0  12        121.73          6.39        68.82 o                         
 -11   1  12        740.80        743.58       162.81 o                         
 -10   1  12       4780.65       5317.98       473.64 o                         
  -9   1  12        489.86        524.78       157.73 o                         
  -8   1  12       4102.52       3727.16       430.21 o                         
  -7   1  12       1953.24       2120.62       334.79 o                         
  -6   1  12      11447.49      10291.45       698.68 o                         
  -5   1  12       8184.29       7554.27       935.59 o                         
  -4   1  12       4189.80       4889.88       512.57 o                         
  -3   1  12      12098.05      12277.28       512.77 o                         
  -2   1  12       4117.28       4067.08       336.68 o                         
  -1   1  12        856.49       1122.38       290.84 o                         
   0   1  12      12226.25      12069.08       722.20 o                         
   1   1  12        802.90        589.07       144.25 o                         
   2   1  12       4935.21       5214.87       323.13 o                         
   3   1  12      11279.39      11342.11       568.87 o                         
   4   1  12       5066.08       5135.83       488.93 o                         
   5   1  12       8135.18       7934.42       481.01 o                         
   6   1  12      11354.30      10916.03       703.18 o                         
   7   1  12       1985.90       1842.67       297.44 o                         
   8   1  12       3476.51       3395.72       402.04 o                         
   9   1  12        607.17        480.83       165.40 o                         
  10   1  12       4186.51       4602.96       434.10 o                         
  11   1  12        701.63        709.61       156.24 o                         
  12   1  12        704.51        797.65       134.97 o                         
 -11   2  12        105.29        133.94        83.32 o                         
 -10   2  12       3666.32       4166.93       412.47 o                         
  -9   2  12        335.01        333.42       132.83 o                         
  -8   2  12        833.18        700.46       192.28 o                         
  -7   2  12        352.68        599.89       169.43 o                         
  -6   2  12       7192.99       7121.53       579.27 o                         
  -5   2  12       2220.63       2132.39       307.91 o                         
  -4   2  12        204.83        516.15       264.79 o                         
  -3   2  12       1978.39       2116.23       258.93 o                         
  -2   2  12      34459.82      34689.17      1568.06 o                         
  -1   2  12       3981.74       3662.88       465.07 o                         
   0   2  12        999.80       1016.80       219.38 o                         
   1   2  12       3637.41       3902.29       332.59 o                         
   2   2  12      29031.59      30737.42       940.88 o                         
   3   2  12       1735.56       1845.49       236.39 o                         
   4   2  12         79.33         48.36       112.96 o                         
   5   2  12       1843.18       1141.27       224.99 o                         
   6   2  12       8226.38       7959.38       394.17 o                         
   7   2  12        286.57        211.97        81.27 o                         
   8   2  12        956.08        668.21       178.52 o                         
   9   2  12        275.89        298.42       125.19 o                         
  10   2  12       3742.93       4319.48       408.25 o                         
  11   2  12        218.88        205.51        88.78 o                         
 -11   3  12        587.30        774.61       149.40 o                         
 -10   3  12       2906.95       3494.18       249.55 o                         
  -9   3  12       1408.87       1793.84       283.32 o                         
  -8   3  12       5159.95       5420.13       501.10 o                         
  -7   3  12       2744.10       2444.46       343.34 o                         
  -6   3  12      10626.80       9939.36       674.82 o                         
  -5   3  12        877.49        850.47       140.88 o                         
  -4   3  12       2346.03       1889.41       346.39 o                         
  -3   3  12       1687.25       1695.62       229.06 o                         
  -2   3  12       2268.41       2361.29       265.92 o                         
  -1   3  12       5698.87       6283.64       564.21 o                         
   0   3  12      22917.95      23217.65      1092.25 o                         
   1   3  12       4693.06       5047.21       394.61 o                         
   2   3  12       1471.26       1352.23       208.85 o                         
   3   3  12       1845.59       2043.51       251.90 o                         
   4   3  12       2747.73       2000.46       328.42 o                         
   5   3  12       1130.24       1057.84       140.40 o                         
   6   3  12      11562.14      10242.04       446.09 o                         
   7   3  12       2281.55       2302.20       216.66 o                         
   8   3  12       5034.65       5513.47       331.99 o                         
   9   3  12       1620.98       1822.45       268.67 o                         
  10   3  12       3060.27       3667.56       354.21 o                         
  11   3  12        838.39        918.26       114.86 o                         
 -10   4  12       1089.97       1364.79       148.55 o                         
  -9   4  12       2650.45       2835.02       240.27 o                         
  -8   4  12       1555.68       1506.09       268.28 o                         
  -7   4  12         10.28        -42.65        70.33 o                         
  -6   4  12       1478.57       1400.10       178.23 o                         
  -5   4  12       8276.34       8502.48       595.65 o                         
  -4   4  12       4965.57       4999.26       327.07 o                         
  -3   4  12       6906.52       7004.62       632.98 o                         
  -2   4  12      15459.60      14582.80       914.09 o                         
  -1   4  12       7508.79       7749.99       668.92 o                         
   0   4  12       6827.93       7488.42       419.19 o                         
   1   4  12       9284.80       9736.76       474.82 o                         
   2   4  12      14755.79      16131.22       725.00 o                         
   3   4  12       7484.96       7657.86       656.57 o                         
   4   4  12       4392.95       4058.94       414.30 o                         
   5   4  12       7839.25       7650.18       373.84 o                         
   6   4  12       1294.27       1155.97       152.37 o                         
   7   4  12         10.79          7.54        92.09 o                         
   8   4  12       1727.70       1683.57       204.56 o                         
   9   4  12       3059.05       2954.13       241.49 o                         
  10   4  12       1074.14       1063.68       133.48 o                         
  11   4  12        360.91        361.01       108.62 o                         
 -10   5  12       1147.89       1413.02       203.80 o                         
  -9   5  12       2675.52       3628.27       377.94 o                         
  -6   5  12       2615.36       2681.97       356.54 o                         
  -5   5  12        515.77        905.43       226.82 o                         
  -4   5  12      10232.15       9454.21       463.25 o                         
  -3   5  12       8848.50       9078.32       442.36 o                         
  -2   5  12       6413.88       7133.38       961.11 o                         
  -1   5  12       4279.99       2306.73       374.09 o                         
   0   5  12         50.79        -24.64        93.39 o                         
   1   5  12       5295.61       5858.64       384.77 o                         
   2   5  12       6072.45       6866.81       534.06 o                         
   3   5  12      10596.67      11032.55       505.03 o                         
   4   5  12       9504.54       9696.47       477.69 o                         
   5   5  12        593.17        502.42       127.13 o                         
   6   5  12       2161.18       1869.77       204.57 o                         
   7   5  12       2952.09       2922.22       254.57 o                         
   8   5  12       3312.01       3369.97       432.70 o                         
   9   5  12       2197.14       2247.94       205.63 o                         
  10   5  12        935.24        903.78       127.44 o                         
 -10   6  12        428.20        281.57        85.62 o                         
  -9   6  12        877.38       1113.95       197.24 o                         
  -8   6  12         79.48         95.89        64.53 o                         
  -7   6  12        970.57       1186.32       232.66 o                         
  -6   6  12       7038.78       7667.37       614.83 o                         
  -5   6  12       6622.59       6514.34       578.46 o                         
  -4   6  12       4548.28       4336.95       479.50 o                         
  -3   6  12       2803.71       2643.91       251.13 o                         
  -2   6  12      10535.27      10969.62       495.70 o                         
  -1   6  12       5124.32       5250.45       270.53 o                         
   0   6  12       9845.30       8159.48      1788.11 o                         
   1   6  12       5361.50       4460.23      1230.48 o                         
   2   6  12      11386.25      12138.76       539.43 o                         
   3   6  12       3183.04       3773.42       303.88 o                         
   4   6  12       5202.31       5531.57       368.46 o                         
   5   6  12       6064.12       6127.23       368.27 o                         
   6   6  12       6980.98       7269.73       405.75 o                         
   7   6  12        920.52        888.94       141.61 o                         
   8   6  12         49.01        100.37        53.37 o                         
   9   6  12        904.42        810.55       119.64 o                         
  10   6  12        371.33        505.71       126.22 o                         
  -9   7  12        548.94        519.15       125.99 o                         
  -8   7  12       3754.54       4560.09       419.29 o                         
  -7   7  12       2644.65       3146.21       261.74 o                         
  -6   7  12       1026.61       1175.18       243.21 o                         
  -5   7  12         88.09         -9.82        88.35 o                         
  -4   7  12      15227.90      14620.18       895.44 o                         
  -3   7  12       3281.46       3501.54       463.53 o                         
  -2   7  12       2497.41       2661.82       206.48 o                         
  -1   7  12       4521.48       4906.49       269.66 o                         
   0   7  12        267.91        403.77        85.46 o                         
   1   7  12       3574.33       3600.88       244.96 o                         
   2   7  12       2519.48       2485.99       248.39 o                         
   3   7  12       2507.74       2636.10       259.43 o                         
   4   7  12      14001.86      14790.57       599.98 o                         
   5   7  12        116.40        100.09        79.14 o                         
   6   7  12       1058.52        950.72       147.18 o                         
   7   7  12       2675.75       2868.70       241.72 o                         
   8   7  12       4088.85       4491.07       283.75 o                         
   9   7  12        684.42        802.59       109.28 o                         
  -9   8  12       3403.58       4398.56       318.01 o                         
  -8   8  12        355.83        331.24        95.96 o                         
  -7   8  12        154.55        108.34        64.98 o                         
  -6   8  12        893.06       1116.61       249.35 o                         
  -5   8  12       1233.10       1415.03       292.85 o                         
  -4   8  12       5049.35       4656.34       510.97 o                         
  -3   8  12       1936.00       2310.69       230.47 o                         
  -2   8  12        484.03        648.69       136.54 o                         
  -1   8  12       6808.22       7196.95       711.34 o                         
   0   8  12      15367.45      16212.85       628.90 o                         
   1   8  12       5862.24       6388.80       326.56 o                         
   2   8  12        756.09        907.44       152.51 o                         
   3   8  12       1772.89       1991.63       221.87 o                         
   4   8  12       5159.83       5250.37       350.18 o                         
   5   8  12       1804.37       1929.00       205.73 o                         
   6   8  12        847.43        844.51       133.50 o                         
   7   8  12         81.43         55.86        47.21 o                         
   8   8  12        303.68        379.48        82.38 o                         
   9   8  12       3050.92       3192.28       233.07 o                         
  -8   9  12       2753.11       3381.32       289.62 o                         
  -7   9  12       4770.49       5953.53       437.50 o                         
  -6   9  12        104.17        -57.83        57.83 o                         
  -5   9  12        800.86        731.59       209.79 o                         
  -4   9  12       2550.23       2731.23       343.85 o                         
  -3   9  12        950.56       1049.41       155.22 o                         
  -2   9  12         29.13         89.81        57.85 o                         
  -1   9  12      10377.53      11125.53       743.66 o                         
   0   9  12        590.94        650.30       127.52 o                         
   1   9  12      10428.50      11629.73       430.81 o                         
   2   9  12         35.29          4.85        61.39 o                         
   3   9  12        441.14        476.53       105.44 o                         
   4   9  12       3295.61       3058.93       376.35 o                         
   5   9  12       1153.77       1274.56       238.25 o                         
   6   9  12         46.69         92.17        47.52 o                         
   7   9  12       5071.85       5541.59       282.69 o                         
   8   9  12       2849.61       3155.45       325.35 o                         
  -7  10  12        364.23        605.47        91.24 o                         
  -6  10  12       2317.86       2567.28       211.67 o                         
  -5  10  12        640.30        682.72       196.28 o                         
  -4  10  12       4085.68       4259.96       289.22 o                         
  -3  10  12        688.19        802.19       134.83 o                         
  -2  10  12       2180.26       2411.08       233.74 o                         
  -1  10  12       2959.78       3265.21       273.52 o                         
   0  10  12       6716.17       7656.07       339.93 o                         
   1  10  12       3115.78       3189.54       261.87 o                         
   2  10  12       2387.08       2514.47       229.87 o                         
   3  10  12        886.65        959.17       216.18 o                         
   4  10  12       4155.59       4731.91       431.72 o                         
   5  10  12        895.20        650.07       152.46 o                         
   6  10  12       2062.57       2273.05       261.07 o                         
   7  10  12        297.37        463.68        71.40 o                         
  -6  11  12        162.30        131.17        70.45 o                         
  -5  11  12       1586.22       1951.60       280.14 o                         
  -4  11  12       4455.36       4892.56       286.06 o                         
  -3  11  12       2924.41       3117.68       242.27 o                         
  -2  11  12        212.11        125.31        67.66 o                         
  -1  11  12       1709.22       1843.10       156.83 o                         
   0  11  12       1575.23       1882.32       160.83 o                         
   1  11  12       1966.68       1971.14       188.19 o                         
   2  11  12        275.20        148.14       100.66 o                         
   3  11  12       2687.25       3024.60       328.49 o                         
   4  11  12       5086.11       5250.41       403.08 o                         
   5  11  12       1348.16       1337.23       188.01 o                         
   6  11  12        238.89        213.97        78.84 o                         
  -5  12  12       1828.32       1807.88       218.21 o                         
  -4  12  12       3043.89       3152.92       552.50 o                         
  -3  12  12       2445.31       2739.66       238.01 o                         
  -2  12  12        635.05        750.46       160.88 o                         
  -1  12  12        983.85       1067.20       105.12 o                         
   0  12  12       3690.90       4167.71       317.63 o                         
   1  12  12        716.02        845.15       172.84 o                         
   2  12  12        571.71        856.70       166.21 o                         
   3  12  12       2282.98       2383.93       254.71 o                         
   4  12  12       2880.45       2827.09       248.69 o                         
  -2  13  12        665.87        697.59       115.67 o                         
  -1  13  12       1966.74       1841.09       199.16 o                         
   0  13  12        691.49        589.77       122.05 o                         
   1  13  12       2392.12       2446.25       228.30 o                         
   2  13  12        607.50        550.39       104.79 o                         
   1   0  13       4359.82       4093.82       348.95 o                         
   2   0  13       6463.57       6363.07       366.11 o                         
   3   0  13       6095.88       6093.47       425.61 o                         
   4   0  13          3.05         15.02       254.40 o                         
   5   0  13      29945.14      27394.90      1107.54 o                         
   6   0  13       3480.58       2936.25       374.35 o                         
   7   0  13       3621.15       3406.62       407.20 o                         
   8   0  13        914.41        928.66       208.96 o                         
   9   0  13       2367.99       2204.96       315.27 o                         
  10   0  13       2213.78       3044.80       346.37 o                         
  11   0  13          8.89         -8.61        68.07 o                         
 -11   1  13        617.34        548.19       123.56 o                         
 -10   1  13        907.41        952.58       190.49 o                         
  -9   1  13        451.42        646.77       174.57 o                         
  -8   1  13        954.25       1101.31       239.50 o                         
  -7   1  13       7990.56       6994.10       581.07 o                         
  -6   1  13        380.46        405.56       153.29 o                         
  -5   1  13       1071.26        943.47       143.63 o                         
  -4   1  13       1174.68       1223.99       365.99 o                         
  -3   1  13       8534.71       7984.94       780.96 o                         
  -2   1  13       1628.19       1480.36       216.00 o                         
  -1   1  13      21463.64      19860.01       960.84 o                         
   0   1  13       5234.25       4802.38       474.98 o                         
   1   1  13      19688.83      18619.68       739.02 o                         
   2   1  13       1639.19       1469.26       181.71 o                         
   3   1  13       8830.50       8567.96       511.47 o                         
   4   1  13        915.85        816.29       189.65 o                         
   5   1  13       1276.87        962.96       203.30 o                         
   6   1  13        464.71        298.32       117.05 o                         
   7   1  13       9148.10       7589.31       596.55 o                         
   8   1  13       1183.84       1052.95       226.31 o                         
   9   1  13        493.80        624.99       171.52 o                         
  10   1  13        818.69        729.61       170.96 o                         
  11   1  13        474.49        520.90       128.92 o                         
 -11   2  13        518.32        645.21       136.74 o                         
 -10   2  13        336.85        279.22       102.71 o                         
  -9   2  13       4352.28       4676.21       440.57 o                         
  -8   2  13       1652.69       1686.91       280.05 o                         
  -7   2  13       2297.74       2046.01       310.10 o                         
  -6   2  13       2646.92       2764.64       360.38 o                         
  -5   2  13      12515.03      11765.82       499.78 o                         
  -4   2  13        368.90        468.44        99.53 o                         
  -3   2  13       1993.57       2553.84       470.32 o                         
  -2   2  13       5831.01       6354.74       524.58 o                         
  -1   2  13      12366.10      12233.99       775.45 o                         
   0   2  13      12846.62      13206.09       803.78 o                         
   1   2  13      10967.26      11835.82       750.65 o                         
   2   2  13       5601.00       5339.26       445.85 o                         
   3   2  13       1777.45       1937.83       251.96 o                         
   4   2  13        331.73        132.85        60.71 o                         
   5   2  13      14560.07      12653.20       486.10 o                         
   6   2  13       2384.55       2243.57       209.73 o                         
   7   2  13       2117.25       2056.45       307.20 o                         
   8   2  13       1609.08       1434.86       251.40 o                         
   9   2  13       3603.30       3981.92       399.91 o                         
  10   2  13        279.55        139.96        77.11 o                         
  11   2  13        558.19        638.01        95.89 o                         
 -11   3  13        390.96        510.79       110.79 o                         
 -10   3  13       3297.10       3981.00       361.33 o                         
  -9   3  13       1293.16       1319.44       241.30 o                         
  -8   3  13       1894.47       1905.79       291.51 o                         
  -7   3  13       1002.50       1046.34       219.57 o                         
  -6   3  13        304.90        146.90        53.65 o                         
  -5   3  13       5622.94       5092.57       333.48 o                         
  -4   3  13       3134.46       3029.70       205.22 o                         
  -3   3  13      18860.49      19049.57       973.88 o                         
  -2   3  13       7190.59       7197.17       786.85 o                         
  -1   3  13       3897.06       4374.00       370.84 o                         
   0   3  13        185.79        151.35        87.28 o                         
   1   3  13       3109.13       3144.41       326.67 o                         
   2   3  13       7575.46       8203.77       663.64 o                         
   3   3  13      18239.52      18608.81       917.08 o                         
   4   3  13       3136.52       2169.19       294.45 o                         
   5   3  13       5945.53       5021.86       306.59 o                         
   6   3  13        304.73        255.40        89.12 o                         
   7   3  13       1411.98       1339.16       165.06 o                         
   8   3  13       2183.32       2358.41       309.54 o                         
   9   3  13       1492.74       1621.10       245.66 o                         
  10   3  13       3278.09       3622.77       350.37 o                         
  11   3  13        407.00        317.01       100.99 o                         
 -10   4  13       1215.04       1391.88       197.88 o                         
  -9   4  13       5268.17       5634.56       451.73 o                         
  -8   4  13        927.15       1055.81       218.75 o                         
  -7   4  13        883.64        960.58       213.89 o                         
  -6   4  13       5808.81       5926.15       359.50 o                         
  -5   4  13       2620.06       2728.65       249.55 o                         
  -4   4  13        585.82        478.42        84.63 o                         
  -3   4  13       4291.72       4798.61       258.89 o                         
  -2   4  13      12496.67      12524.42       469.44 o                         
  -1   4  13       9380.96       5548.63       586.25 o                         
   0   4  13       4229.48       2954.85       318.28 o                         
   1   4  13       9069.05       9016.24       940.32 o                         
   2   4  13      15136.05      13653.54       618.18 o                         
   3   4  13       4795.01       5019.46       453.19 o                         
   4   4  13        604.87        648.51        98.68 o                         
   5   4  13       2850.64       2729.74       192.56 o                         
   6   4  13       4711.69       4814.48       304.48 o                         
   7   4  13        529.81        472.53        95.70 o                         
   8   4  13       1003.47       1001.58       117.58 o                         
   9   4  13       4781.35       4627.50       289.33 o                         
  10   4  13       1174.28       1175.03       132.33 o                         
  11   4  13       1762.64       1504.25       177.10 o                         
  -6   5  13       4371.83       4204.99       437.74 o                         
  -5   5  13       5377.25       5632.56       522.12 o                         
  -4   5  13       2060.54       2041.11       217.70 o                         
  -3   5  13       6852.00       6456.22       380.47 o                         
  -2   5  13        362.11        359.73       141.12 o                         
  -1   5  13       4617.92       4827.48       323.11 o                         
   0   5  13       5663.38       4937.37      1031.35 o                         
   1   5  13       5136.32       5033.12       336.84 o                         
   2   5  13        186.09        179.90        77.06 o                         
   3   5  13       6996.47       6961.33       403.04 o                         
   4   5  13       2248.56       2093.89       301.40 o                         
   5   5  13       4813.69       4047.06       455.95 o                         
   6   5  13       3892.43       3827.66       391.42 o                         
   7   5  13        325.57        185.70        73.69 o                         
   8   5  13       1956.02       2197.61       257.31 o                         
   9   5  13        712.92        926.61       195.01 o                         
  10   5  13       1155.95       1414.90       202.93 o                         
  -7   6  13       2261.02       2010.55       288.44 o                         
  -6   6  13       2155.99       2216.44       332.78 o                         
  -5   6  13       2540.12       2486.58       361.60 o                         
  -4   6  13       6019.89       5851.66       558.25 o                         
  -3   6  13       8498.84       8720.81       575.72 o                         
  -2   6  13      14605.09      14957.39       585.06 o                         
  -1   6  13       1886.66       2043.39       168.53 o                         
   0   6  13         35.16         31.15        42.54 o                         
   1   6  13       1936.12       1523.28       243.82 o                         
   2   6  13      13813.32      14566.45       926.67 o                         
   3   6  13       7636.65       7583.97       428.70 o                         
   4   6  13       6097.76       5972.73       379.53 o                         
   5   6  13       2159.99       2320.93       341.64 o                         
   6   6  13       2107.73       1683.00       190.44 o                         
   7   6  13       2851.32       2702.24       235.87 o                         
   8   6  13        317.05        292.44        79.63 o                         
   9   6  13       3628.92       3942.41       362.75 o                         
  10   6  13        336.70        422.63       102.85 o                         
  -7   7  13       1227.74       1376.35       234.12 o                         
  -6   7  13       7975.55       8712.45       643.39 o                         
  -5   7  13       3154.39       2802.70       384.67 o                         
  -4   7  13        168.12        130.87        88.76 o                         
  -3   7  13        722.30        815.66       215.07 o                         
  -2   7  13        342.57        366.25       147.77 o                         
  -1   7  13       9556.44      10172.51       388.05 o                         
   0   7  13        618.96        731.08       109.76 o                         
   1   7  13       9478.11      10587.88       552.09 o                         
   2   7  13        161.53        187.25        75.38 o                         
   3   7  13       1148.06       1207.25       200.84 o                         
   4   7  13        315.65        304.48        94.21 o                         
   5   7  13       2425.27       2485.65       353.00 o                         
   6   7  13       8124.25       7916.93       397.18 o                         
   7   7  13       1424.65       1507.31       170.96 o                         
   8   7  13        673.10        679.50       103.20 o                         
   9   7  13       1053.65       1137.97       176.99 o                         
  -7   8  13       6030.86       6048.02       478.61 o                         
  -6   8  13       3075.51       3287.55       393.38 o                         
  -5   8  13       1095.56       1122.48       254.26 o                         
  -4   8  13        777.32        830.31       226.94 o                         
  -3   8  13       3050.39       3235.61       261.98 o                         
  -2   8  13       4835.14       5165.30       340.55 o                         
  -1   8  13       5776.67       5655.19       362.26 o                         
   0   8  13        861.30        658.75       139.79 o                         
   1   8  13       5449.93       5591.81       300.38 o                         
   2   8  13       4074.23       4468.11       324.15 o                         
   3   8  13       2496.28       2472.91       241.50 o                         
   4   8  13        563.32        775.27       205.35 o                         
   5   8  13       1060.11       1217.31       241.27 o                         
   6   8  13       3752.03       3523.66       373.24 o                         
   7   8  13       5938.78       6241.92       313.03 o                         
   8   8  13         65.28         92.03        43.52 o                         
  -7   9  13        209.76        193.20        90.74 o                         
  -6   9  13        132.58        361.15       139.15 o                         
  -5   9  13       1199.15       1295.60       256.34 o                         
  -4   9  13       4950.44       4998.40       516.46 o                         
  -3   9  13          9.15        -11.91        57.47 o                         
  -2   9  13       1856.43       1977.96       209.38 o                         
  -1   9  13       7989.49       8646.60       445.30 o                         
   0   9  13        977.98        828.82       158.00 o                         
   1   9  13       9238.36      10111.52       390.83 o                         
   2   9  13       1581.14       1575.33       192.89 o                         
   3   9  13         16.27         52.27        54.99 o                         
   4   9  13       5166.66       5506.55       471.31 o                         
   5   9  13       1580.50       1718.97       256.03 o                         
   6   9  13        116.19        166.94       103.64 o                         
   7   9  13        172.33        312.25        68.39 o                         
   8   9  13        916.84        944.44       135.09 o                         
  -6  10  13       1868.47       2161.59       271.26 o                         
  -5  10  13        741.40        787.72       203.78 o                         
  -4  10  13       3184.22       3629.86       249.71 o                         
  -3  10  13       3948.90       4326.26       482.82 o                         
  -2  10  13       1461.59       1427.38       175.08 o                         
  -1  10  13       4438.11       4741.92       258.58 o                         
   0  10  13         22.68         -8.51        66.83 o                         
   1  10  13       5082.05       5505.99       328.71 o                         
   2  10  13       1192.00       1083.25       143.29 o                         
   3  10  13       4438.84       4720.68       420.03 o                         
   4  10  13       2972.51       3231.19       335.06 o                         
   5  10  13        702.98        752.75       153.67 o                         
   6  10  13       1843.47       2030.81       230.93 o                         
   7  10  13       4550.63       4650.28       296.11 o                         
  -5  11  13       2252.41       2291.51       275.60 o                         
  -4  11  13       1491.47       1181.31       409.52 o                         
  -3  11  13       1347.03       1512.39       130.38 o                         
  -2  11  13       1249.18       1455.06       130.32 o                         
  -1  11  13       3217.73       3255.56       193.66 o                         
   0  11  13         57.90          8.70        38.12 o                         
   1  11  13       2500.06       2593.93       204.50 o                         
   2  11  13       1623.45       1614.11       156.69 o                         
   3  11  13       1156.12       1058.35       184.77 o                         
   4  11  13       1090.17       1139.85       180.36 o                         
   5  11  13       2450.35       2232.83       223.92 o                         
  -4  12  13       3384.15       3699.53       301.47 o                         
  -3  12  13       4388.71       2821.49       170.32 o                         
  -2  12  13       1517.74       1681.33       149.46 o                         
  -1  12  13        724.89        589.59        72.87 o                         
   0  12  13       1734.80       1868.53       239.56 o                         
   1  12  13        769.90        729.24       138.15 o                         
   2  12  13       1618.65       1504.98       190.51 o                         
   3  12  13       4450.79       5020.21       329.92 o                         
   4  12  13       3424.35       3471.41       251.17 o                         
   0   0  14      23470.92      22954.84      1500.81 o                         
   1   0  14        167.43        198.09       111.26 o                         
   2   0  14      10902.95      10433.20       572.80 o                         
   3   0  14       9085.77       8721.80       609.70 o                         
   4   0  14       2222.58       2200.22       211.73 o                         
   5   0  14        215.77        155.41        62.66 o                         
   6   0  14       1621.30       1477.40       264.08 o                         
   7   0  14       1052.90        738.20       190.72 o                         
   8   0  14       2797.33       2378.02       323.22 o                         
   9   0  14       4094.11       4382.65       421.42 o                         
  10   0  14        135.70        177.79        85.77 o                         
  11   0  14        421.54        424.88       105.57 o                         
 -11   1  14        133.95        163.39        76.22 o                         
 -10   1  14        495.74        551.57       143.03 o                         
  -9   1  14       2491.85       2296.16       305.63 o                         
  -8   1  14       2726.10       2592.52       342.96 o                         
  -7   1  14        594.99        585.50       177.83 o                         
  -6   1  14      15822.72      15556.51       847.55 o                         
  -5   1  14       4554.70       4235.23       301.19 o                         
  -4   1  14       2215.28       1949.10       162.06 o                         
  -3   1  14       4500.79       4508.11       243.65 o                         
  -2   1  14       1993.90       2139.97       259.33 o                         
  -1   1  14      10382.67       7693.70       732.96 o                         
   0   1  14         55.44         79.89       105.53 o                         
   1   1  14      10496.85      10531.77       719.11 o                         
   2   1  14       1372.97       1331.58       180.23 o                         
   3   1  14       3334.57       3159.49       303.37 o                         
   4   1  14       2808.06       2667.32       234.48 o                         
   5   1  14       5709.13       4971.16       474.18 o                         
   6   1  14      15644.61      14569.70       816.46 o                         
   7   1  14        961.39       1172.34       239.09 o                         
   8   1  14       2338.16       2453.79       329.15 o                         
   9   1  14       2271.42       2102.47       292.03 o                         
  10   1  14        219.36        278.37       111.34 o                         
  11   1  14        108.56         65.53        77.80 o                         
 -11   2  14       1546.02       1807.17       196.31 o                         
 -10   2  14        240.30        308.03       111.96 o                         
  -9   2  14        991.68       1081.82       204.76 o                         
  -8   2  14        172.42         61.19        77.40 o                         
  -7   2  14       3350.12       3093.06       376.02 o                         
  -6   2  14       2607.68       2620.03       346.10 o                         
  -5   2  14        552.92        421.30        95.05 o                         
  -4   2  14       2101.88       1781.17       158.44 o                         
  -3   2  14       4046.14       4399.40       243.45 o                         
  -2   2  14      13115.91      13787.49      1099.59 o                         
  -1   2  14       5556.43       4996.48       735.84 o                         
   0   2  14       5135.29       5369.76       774.58 o                         
   1   2  14       5214.52       5418.46       523.88 o                         
   2   2  14      13162.75      13141.24       773.89 o                         
   3   2  14       2676.16       2975.22       249.20 o                         
   4   2  14       1957.57       1269.32       230.87 o                         
   5   2  14        431.03        401.30       138.84 o                         
   6   2  14       2555.75       2188.48       313.72 o                         
   7   2  14       3798.03       3861.44       412.28 o                         
   8   2  14        217.08        323.54       139.65 o                         
   9   2  14       1299.74       1249.65       217.30 o                         
  10   2  14        208.66        190.59        58.97 o                         
  11   2  14       1483.87       1247.16       290.19 o                         
 -10   3  14       3615.03       4556.90       354.30 o                         
  -9   3  14       2721.63       2810.66       317.24 o                         
  -8   3  14       1441.80       1444.63       241.55 o                         
  -7   3  14        206.41        188.09       100.00 o                         
  -6   3  14        702.10        651.63       118.87 o                         
  -5   3  14       6051.62       6150.28       366.51 o                         
  -4   3  14       5699.57       5999.01       291.71 o                         
  -3   3  14       5020.46       5032.73       264.21 o                         
  -2   3  14      12263.26      12692.08       507.40 o                         
  -1   3  14       5725.07       6234.41       417.90 o                         
   0   3  14       2910.83       3186.29       396.74 o                         
   1   3  14       5120.15       6171.68       743.46 o                         
   2   3  14      13633.29      13415.89       426.64 o                         
   3   3  14       5269.83       3630.64       279.68 o                         
   4   3  14       5276.14       5059.35       457.38 o                         
   5   3  14       6458.98       5796.28       499.03 o                         
   6   3  14        468.28        460.07       128.38 o                         
   7   3  14        178.35        142.68       110.06 o                         
   8   3  14       1662.26       1841.17       269.92 o                         
   9   3  14       2338.87       2085.48       196.85 o                         
  10   3  14       3718.22       4259.33       245.94 o                         
  11   3  14        283.23        234.07        78.03 o                         
 -10   4  14       1144.28       1144.26       162.41 o                         
  -9   4  14        769.57        814.23       162.97 o                         
  -8   4  14       3787.15       3966.90       383.76 o                         
  -7   4  14        577.56        491.98       146.17 o                         
  -6   4  14       5710.85       5932.87       355.76 o                         
  -5   4  14       1090.25       1122.75       160.76 o                         
  -4   4  14      16418.58      16150.76       481.87 o                         
  -3   4  14        433.65        397.79        77.82 o                         
  -2   4  14       6120.89       6283.38       298.29 o                         
  -1   4  14       4099.78       4585.43       311.29 o                         
   0   4  14         31.42         -3.60        83.95 o                         
   1   4  14       4192.35       3715.60       285.61 o                         
   2   4  14       5559.03       5351.32       277.62 o                         
   3   4  14        328.41        397.90        66.63 o                         
   4   4  14      15503.01      15240.05       574.81 o                         
   5   4  14        778.62        591.38       116.01 o                         
   6   4  14       5753.23       5515.24       273.21 o                         
   7   4  14        575.97        623.30       118.91 o                         
   8   4  14       3132.94       3439.41       258.34 o                         
   9   4  14        721.02        667.30       166.77 o                         
  10   4  14       1306.94       1210.80       123.26 o                         
  -6   5  14       2730.93       2409.86       328.00 o                         
  -5   5  14       1124.69       1218.81       249.28 o                         
  -4   5  14       5961.33       5791.39       534.80 o                         
  -3   5  14         48.79         36.62        83.38 o                         
  -2   5  14      15083.90      15858.92       590.89 o                         
  -1   5  14       3606.25       3901.74       296.00 o                         
   0   5  14       7075.50       6847.30       408.89 o                         
   1   5  14       4793.33       3260.68       325.44 o                         
   2   5  14      16987.55      17320.21       874.30 o                         
   3   5  14        117.95         56.64        50.96 o                         
   4   5  14       6015.59       6131.29       381.49 o                         
   5   5  14        723.49        437.00       158.90 o                         
   6   5  14       2261.05       2149.43       209.22 o                         
   7   5  14       1428.84       1571.06       176.86 o                         
   8   5  14       1095.22       1009.80       209.90 o                         
   9   5  14        315.59        235.46        97.26 o                         
  10   5  14       3999.51       3969.30       303.58 o                         
  -7   6  14       2233.16       2519.69       308.88 o                         
  -6   6  14       1809.81       1193.69       238.84 o                         
  -5   6  14       4070.73       4068.31       446.79 o                         
  -4   6  14       5247.12       5081.94       507.31 o                         
  -3   6  14       3003.78       3016.04       387.60 o                         
  -2   6  14       5007.87       4850.06       335.89 o                         
  -1   6  14        892.20       1072.93       160.54 o                         
   0   6  14       4418.60       4427.31       225.91 o                         
   1   6  14       1307.95       1329.76       148.46 o                         
   2   6  14       5636.64       5773.27       714.90 o                         
   3   6  14       3227.04       3516.01       374.33 o                         
   4   6  14       6677.19       7155.30       410.67 o                         
   5   6  14       4349.27       4622.36       467.30 o                         
   6   6  14       1881.33       1936.25       196.60 o                         
   7   6  14       2433.81       2798.13       228.04 o                         
   8   6  14        688.59        486.38       149.42 o                         
   9   6  14        454.12        444.24       114.52 o                         
  -7   7  14       1362.04       1383.35       226.66 o                         
  -6   7  14       3452.11       3419.59       390.73 o                         
  -5   7  14        965.36       1177.12       254.63 o                         
  -4   7  14       2006.11       2208.38       348.86 o                         
  -3   7  14       2748.05       2839.40       258.28 o                         
  -2   7  14       4737.41       4854.07       338.93 o                         
  -1   7  14       6907.67       7617.03       330.51 o                         
   0   7  14       1285.90       1484.21       134.66 o                         
   1   7  14       5061.67       5691.35       258.77 o                         
   2   7  14       3696.08       3995.28       307.09 o                         
   3   7  14       1957.43       2109.14       276.88 o                         
   4   7  14       1777.78       1370.43       255.51 o                         
   5   7  14       1280.40       1346.97       244.10 o                         
   6   7  14       3806.88       4118.94       409.00 o                         
   7   7  14       1799.32       1679.80       166.77 o                         
   8   7  14       2800.40       3011.96       298.34 o                         
   9   7  14       1109.74       1121.13       157.30 o                         
  -7   8  14       1615.75       1524.90       228.54 o                         
  -6   8  14        236.30        157.88        92.06 o                         
  -5   8  14       3537.92       3506.46       408.24 o                         
  -4   8  14         45.55         89.99       102.96 o                         
  -3   8  14       1046.24       1001.00       247.81 o                         
  -2   8  14       1468.63       1522.56       148.46 o                         
  -1   8  14        197.66        226.28        61.93 o                         
   0   8  14      16594.83      18391.35       456.32 o                         
   1   8  14        300.21        353.24        68.56 o                         
   2   8  14       1442.33       1394.67       180.64 o                         
   3   8  14        792.74        876.19       160.63 o                         
   4   8  14          8.39        -66.67        66.67 o                         
   5   8  14       3044.80       3383.46       363.88 o                         
   6   8  14        176.13        218.20       103.04 o                         
   7   8  14       1729.52       1799.64       155.79 o                         
   8   8  14       2141.73       2036.36       218.18 o                         
  -7   9  14        278.59        184.54        84.95 o                         
  -6   9  14       5315.38       5854.19       461.17 o                         
  -5   9  14       1920.66       1999.40       300.41 o                         
  -4   9  14        712.01        710.87       182.32 o                         
  -3   9  14       5871.93       6063.15       336.24 o                         
  -2   9  14       2915.72       3356.25       259.85 o                         
  -1   9  14       2412.21       2570.28       194.85 o                         
   0   9  14        148.39        183.37        68.70 o                         
   1   9  14       2775.18       3088.15       209.41 o                         
   2   9  14       2509.43       2739.65       237.41 o                         
   3   9  14       6037.13       6469.34       352.55 o                         
   4   9  14        711.45        464.72       128.66 o                         
   5   9  14       1893.15       2034.39       261.70 o                         
   6   9  14       5372.44       6045.31       414.12 o                         
   7   9  14        268.60        263.22        86.67 o                         
  -6  10  14        196.66        106.69        66.86 o                         
  -5  10  14       1811.84       1541.73       240.96 o                         
  -4  10  14        415.60        254.47       103.59 o                         
  -3  10  14       3528.48       3971.50       257.73 o                         
  -2  10  14        809.28        820.01       104.53 o                         
  -1  10  14       1152.66       1513.81       141.29 o                         
   0  10  14       7531.01       8875.30       332.04 o                         
   1  10  14       1084.20       1229.37       152.87 o                         
   2  10  14        722.00        527.21       178.85 o                         
   3  10  14       3544.47       3256.24       322.51 o                         
   4  10  14        426.53        209.78        88.52 o                         
   5  10  14       2225.19       2015.85       228.95 o                         
   6  10  14        239.86        169.61        66.31 o                         
  -5  11  14       4055.79       4354.36       230.83 o                         
  -4  11  14        668.03        695.34       124.79 o                         
  -3  11  14       3844.67       4215.36       258.50 o                         
  -2  11  14        504.09        489.07        73.02 o                         
  -1  11  14       1510.38       1574.74       127.97 o                         
   0  11  14       3747.96       3950.73       195.98 o                         
   1  11  14       1921.56       1817.02       158.73 o                         
   2  11  14        531.34        579.16       130.91 o                         
   3  11  14       4456.73       5049.95       357.64 o                         
   4  11  14        675.01        683.25       130.34 o                         
   5  11  14       3600.94       3607.14       258.63 o                         
  -2  12  14        706.09        641.88       119.28 o                         
  -1  12  14        636.93        512.44        73.04 o                         
   0  12  14        140.18         94.85        50.32 o                         
   1  12  14        508.29        609.57       112.15 o                         
   2  12  14        550.78        365.07        89.92 o                         
   3  12  14       2158.46       2054.26       187.26 o                         
   1   0  15       6821.50       6701.83       360.21 o                         
   2   0  15         35.33         17.74        36.69 o                         
   3   0  15        166.03        237.38        92.28 o                         
   4   0  15          1.36         31.46        53.82 o                         
   5   0  15       3544.87       3440.30       270.77 o                         
   6   0  15       5324.94       5216.56       490.05 o                         
   7   0  15      13965.56      13451.82       765.07 o                         
   8   0  15          0.86        -73.14        91.76 o                         
   9   0  15        322.10        472.89       135.34 o                         
  10   0  15        744.27       1056.83       175.40 o                         
  11   0  15        263.40        212.23        46.69 o                         
 -10   1  15        534.75        499.14       126.29 o                         
  -9   1  15       2405.30       2500.25       296.24 o                         
  -8   1  15        160.68          2.55        62.01 o                         
  -7   1  15         13.61        167.49       116.06 o                         
  -6   1  15       3270.56       2968.51       365.82 o                         
  -5   1  15        845.54        608.84       113.02 o                         
  -4   1  15       1572.38       1507.18       144.82 o                         
  -3   1  15         32.09         24.69        48.75 o                         
  -2   1  15      14052.66      11802.96      1596.74 o                         
  -1   1  15      18457.82      18685.66       612.11 o                         
   0   1  15        127.85        168.78        66.23 o                         
   1   1  15      18507.20      14501.31      3609.88 o                         
   2   1  15      12267.33      12352.59       403.61 o                         
   3   1  15        153.76         76.33        74.59 o                         
   4   1  15       1681.37       1551.92       183.87 o                         
   5   1  15        596.50        586.57       113.34 o                         
   6   1  15       3887.12       3649.61       406.00 o                         
   7   1  15         57.78         22.84        73.16 o                         
   8   1  15         83.24         33.57        84.20 o                         
   9   1  15       2433.77       2692.26       309.48 o                         
  10   1  15        516.22        643.26       136.13 o                         
 -10   2  15       1095.72       1202.78       181.73 o                         
  -9   2  15       1640.41       1724.96       241.40 o                         
  -8   2  15       1574.29       1480.37       241.56 o                         
  -7   2  15       3622.85       3692.77       392.62 o                         
  -6   2  15       3644.39       3636.69       273.26 o                         
  -5   2  15       1415.85       1486.45       298.64 o                         
  -4   2  15       8683.58       8226.62       339.17 o                         
  -3   2  15       9410.76       9136.37       356.25 o                         
  -2   2  15       2456.05       2493.22       225.99 o                         
  -1   2  15       3256.32       3370.09       260.27 o                         
   0   2  15       1447.31       1606.33       182.76 o                         
   1   2  15       2986.98       2361.86       574.21 o                         
   2   2  15       1826.57       1830.32       192.58 o                         
   3   2  15       8452.09       8529.86       431.76 o                         
   4   2  15       9186.34       7702.72       581.15 o                         
   5   2  15        986.81        811.38       188.59 o                         
   6   2  15       3618.65       2857.57       351.92 o                         
   7   2  15       4420.70       4314.85       424.58 o                         
   8   2  15       1481.74       1231.27       218.37 o                         
   9   2  15       1951.46       2030.40       258.11 o                         
  10   2  15       1016.32       1137.09       126.34 o                         
 -10   3  15        387.86        295.71        89.16 o                         
  -9   3  15        629.28        637.40       152.69 o                         
  -8   3  15        747.42        778.39       169.94 o                         
  -7   3  15       1219.03       1173.58       221.16 o                         
  -6   3  15       5900.46       5692.97       340.31 o                         
  -5   3  15       6449.80       6712.36       388.66 o                         
  -4   3  15       1196.40       1219.77       132.14 o                         
  -3   3  15       5082.38       5048.71       268.65 o                         
  -2   3  15       9196.73       9336.08       452.30 o                         
  -1   3  15       7649.84       7855.70       337.11 o                         
   0   3  15        353.49        566.29       122.71 o                         
   1   3  15       8542.87       7501.87      1073.81 o                         
   2   3  15       8456.05       9019.08       356.62 o                         
   3   3  15       5418.44       4965.95       268.80 o                         
   4   3  15        937.66        738.29       127.47 o                         
   5   3  15       6501.83       6611.56       379.96 o                         
   6   3  15       5994.47       5342.38       340.25 o                         
   7   3  15       1423.16       1500.28       199.10 o                         
   8   3  15        777.54        674.26       249.85 o                         
   9   3  15        747.91        792.70       123.06 o                         
  10   3  15        371.85        299.99        65.89 o                         
  -9   4  15       3062.53       3338.73       298.45 o                         
  -8   4  15        135.60         -3.05        44.94 o                         
  -7   4  15       2261.52       2352.04       302.52 o                         
  -6   4  15         31.07         91.21        52.52 o                         
  -5   4  15        741.20        793.80       133.38 o                         
  -4   4  15       3723.26       3642.95       227.77 o                         
  -3   4  15       8803.32       8454.58       347.97 o                         
  -2   4  15       2478.92       2179.36       177.71 o                         
  -1   4  15       3336.60       3626.89       235.96 o                         
   0   4  15        821.21        837.88       135.82 o                         
   1   4  15       3266.59       3255.41       276.26 o                         
   2   4  15       3305.37       3153.45       182.18 o                         
   3   4  15       9684.19       9545.96       372.16 o                         
   4   4  15       3221.55       3169.48       260.57 o                         
   5   4  15       1047.40       1123.10       156.24 o                         
   6   4  15        133.22         67.07        68.05 o                         
   7   4  15       1603.30       1593.64       178.38 o                         
   8   4  15         73.63         -9.56        48.08 o                         
   9   4  15       2828.87       2722.14       195.48 o                         
  10   4  15        957.01        778.01       134.97 o                         
  -7   5  15        162.97        249.07       101.95 o                         
  -6   5  15        364.03        422.56       141.14 o                         
  -5   5  15       9962.99       9755.41       661.42 o                         
  -4   5  15       2933.72       2997.71       374.64 o                         
  -3   5  15      10998.25      10767.01       486.77 o                         
  -2   5  15       1925.84       1670.72       200.08 o                         
  -1   5  15       1690.52       1638.88       194.76 o                         
   0   5  15        567.91        610.61       126.95 o                         
   1   5  15       2546.88       2792.77       204.09 o                         
   2   5  15       2688.59       2617.77       246.20 o                         
   3   5  15      11439.33      11414.44       512.58 o                         
   4   5  15       3446.57       2924.73       368.33 o                         
   5   5  15       9171.38       8024.95       602.09 o                         
   6   5  15        204.72        324.19       126.92 o                         
   7   5  15         99.21         26.61        76.81 o                         
   8   5  15       1183.61       1207.12       206.01 o                         
   9   5  15       1348.12       1404.76       198.55 o                         
  -7   6  15       1371.06       1215.92       212.99 o                         
  -6   6  15       1083.99        955.73       202.79 o                         
  -5   6  15       1223.91       1160.59       231.18 o                         
  -4   6  15       1414.15       1543.55       281.34 o                         
  -3   6  15       1127.37       1083.68       206.56 o                         
  -2   6  15       1319.06       1232.72       168.11 o                         
  -1   6  15       3429.41       3460.77       282.59 o                         
   0   6  15      19814.86      20586.98       480.38 o                         
   1   6  15       2901.41       3055.66       215.22 o                         
   2   6  15       1425.84       1551.90       194.13 o                         
   3   6  15       1407.28        880.08       144.90 o                         
   4   6  15        980.95       1044.78       226.69 o                         
   5   6  15       1379.77       1241.64       242.95 o                         
   6   6  15        995.76       1122.40       204.00 o                         
   7   6  15       1189.76       1283.73       222.26 o                         
   8   6  15       4024.30       4457.72       372.05 o                         
   9   6  15        934.30       1054.29       161.40 o                         
  -7   7  15       1358.12       1222.22       193.08 o                         
  -6   7  15       1815.03       1649.08       253.95 o                         
  -5   7  15       1949.89       1708.31       276.59 o                         
  -4   7  15       1753.25       1750.95       295.61 o                         
  -3   7  15       4278.00       4343.66       467.12 o                         
  -2   7  15       2580.73       2628.44       243.60 o                         
  -1   7  15       4995.67       4954.78       281.29 o                         
   0   7  15       3120.68       3690.39       201.77 o                         
   1   7  15       4433.42       4920.50       234.53 o                         
   2   7  15       2229.72       2168.21       219.98 o                         
   3   7  15       3896.82       3958.42       296.04 o                         
   4   7  15       1535.81       1585.57       263.29 o                         
   5   7  15       2295.33       2385.96       311.18 o                         
   6   7  15       2008.49       2275.68       287.45 o                         
   7   7  15       1333.79       1447.68       227.96 o                         
   8   7  15       1926.94       2250.59       239.60 o                         
  -7   8  15       3607.34       3481.96       303.08 o                         
  -6   8  15        144.83        139.01        90.48 o                         
  -5   8  15       5407.59       5804.36       494.65 o                         
  -4   8  15        584.23        766.18       202.06 o                         
  -3   8  15       1801.85       1897.97       307.33 o                         
  -2   8  15       1932.02       1989.84       309.50 o                         
  -1   8  15        453.61        574.15        79.81 o                         
   0   8  15       3885.84       4081.87       207.43 o                         
   1   8  15        493.56        591.01        78.90 o                         
   2   8  15       1767.25       1907.70       163.00 o                         
   3   8  15       1736.98       1980.45       183.99 o                         
   4   8  15        477.79        627.36       163.46 o                         
   5   8  15       5729.07       6438.64       467.32 o                         
   6   8  15        205.06        103.50        74.12 o                         
   7   8  15       3691.03       4212.80       325.78 o                         
   8   8  15       2022.90       2280.43       205.71 o                         
  -6   9  15        579.57        388.89       108.89 o                         
  -5   9  15       1692.67       1705.91       252.28 o                         
  -4   9  15        686.24        809.37       199.27 o                         
  -3   9  15        393.91        438.45       149.53 o                         
  -2   9  15        879.43        982.10       114.05 o                         
  -1   9  15       7876.05       8351.05       330.10 o                         
   0   9  15       7787.30       8352.31       330.43 o                         
   1   9  15       8317.80       8811.97       405.24 o                         
   2   9  15        866.57       1003.69       140.67 o                         
   3   9  15        567.98        489.31       137.86 o                         
   4   9  15        733.85        807.10       163.93 o                         
   5   9  15       1923.71       1996.23       239.35 o                         
   6   9  15        540.32        560.22       120.51 o                         
   7   9  15       2148.84       2585.32       218.91 o                         
  -6  10  15        108.41         36.32        41.90 o                         
  -5  10  15       4378.82       4703.86       261.52 o                         
  -4  10  15       4436.71       4867.29       287.39 o                         
  -3  10  15       1610.10       1743.35       178.45 o                         
  -2  10  15        271.28        373.93        67.61 o                         
  -1  10  15        306.67        350.98       109.42 o                         
   0  10  15        433.46        415.17        70.54 o                         
   1  10  15        229.05        295.79        75.66 o                         
   2  10  15        268.80        395.87        78.58 o                         
   3  10  15       1414.82       1578.77       212.20 o                         
   4  10  15       4624.55       4451.02       332.16 o                         
   5  10  15       4212.00       4053.64       296.69 o                         
   6  10  15         85.27         76.85        39.34 o                         
  -4  11  15       1479.52       1701.51       143.25 o                         
  -3  11  15       3012.73       3178.69       204.55 o                         
  -2  11  15       4039.92       4188.64       180.94 o                         
  -1  11  15        821.12        708.42        76.98 o                         
   0  11  15       1879.99       1797.75       118.22 o                         
   1  11  15        657.00        661.56        91.15 o                         
   2  11  15       4320.12       4574.52       319.49 o                         
   3  11  15       3284.51       3460.39       266.30 o                         
   4  11  15       1249.53       1228.20       151.91 o                         
   0   0  16      26505.27      25337.03      1015.57 o                         
   1   0  16      13809.45      14342.40       541.82 o                         
   2   0  16        153.13        151.28        68.36 o                         
   3   0  16          6.18         50.68        40.03 o                         
   4   0  16       2888.95       2909.14       251.91 o                         
   5   0  16        149.32        152.06        61.76 o                         
   6   0  16        371.89        375.08       125.04 o                         
   7   0  16        500.81        346.96       138.88 o                         
   8   0  16       2878.00       3092.29       337.71 o                         
   9   0  16       1086.52       1135.89       188.41 o                         
  10   0  16         30.58          7.65        36.02 o                         
 -10   1  16        275.66        168.97        63.10 o                         
  -9   1  16        233.58        195.29        95.22 o                         
  -8   1  16       5879.07       5819.11       460.80 o                         
  -7   1  16       6139.97       6110.41       494.78 o                         
  -6   1  16        131.62        159.58        93.33 o                         
  -5   1  16       5362.97       5195.17       330.73 o                         
  -4   1  16       7378.09       7104.07       387.24 o                         
  -3   1  16        456.30        394.51        76.89 o                         
  -2   1  16       1195.64       1153.73       150.89 o                         
  -1   1  16        924.82        819.37       132.44 o                         
   0   1  16       1115.40       1187.40       175.34 o                         
   1   1  16        921.14        811.50       129.31 o                         
   2   1  16        820.26        906.15       164.55 o                         
   3   1  16        573.84        470.32       166.18 o                         
   4   1  16       6070.86       5806.48       353.12 o                         
   5   1  16       5243.11       4721.90       463.49 o                         
   6   1  16        212.24        182.42        95.02 o                         
   7   1  16       5513.97       5287.62       464.75 o                         
   8   1  16       6124.86       6146.79       473.98 o                         
   9   1  16        176.38        270.16       105.53 o                         
  10   1  16        287.33        283.21        60.14 o                         
 -10   2  16       1671.68       1624.83       186.40 o                         
  -9   2  16        102.51        138.31        82.66 o                         
  -8   2  16        521.69        439.71       127.87 o                         
  -7   2  16        213.14        103.91        88.54 o                         
  -6   2  16       3373.27       3397.15       257.21 o                         
  -5   2  16       3362.53       2943.11       249.84 o                         
  -4   2  16       8567.94       8379.21       342.68 o                         
  -3   2  16       7615.80       7205.57       319.47 o                         
  -2   2  16       4756.70       4843.53       262.56 o                         
  -1   2  16       3415.77       3623.20       277.76 o                         
   0   2  16      19787.44      19545.17       637.86 o                         
   1   2  16       3098.38       3114.88       261.82 o                         
   2   2  16       4521.08       5012.76       267.14 o                         
   3   2  16       7015.04       6455.34       541.09 o                         
   4   2  16       8229.26       8704.97       441.41 o                         
   5   2  16       4059.96       4269.87       430.96 o                         
   6   2  16       3288.73       3342.01       373.55 o                         
   7   2  16        282.21        191.60        95.96 o                         
   8   2  16        402.36        522.93       108.21 o                         
   9   2  16        100.89        103.32        39.92 o                         
  10   2  16       1547.81       1135.38       111.54 o                         
  -9   3  16       1734.49       2111.32       231.34 o                         
  -8   3  16       2891.50       3282.54       325.69 o                         
  -7   3  16       1459.85       1424.98       231.83 o                         
  -6   3  16        537.41        515.97       103.16 o                         
  -5   3  16       3057.74       2906.58       247.01 o                         
  -4   3  16       5471.20       5859.28       506.78 o                         
  -3   3  16       3447.49       3224.30       214.50 o                         
  -2   3  16       1143.62       1207.45       115.10 o                         
  -1   3  16       1177.99       1137.44       131.04 o                         
   0   3  16       1791.24       1970.14       222.74 o                         
   1   3  16        995.48        916.30       139.06 o                         
   2   3  16        886.89        765.08       108.10 o                         
   3   3  16       3777.86       3728.13       442.97 o                         
   4   3  16       4724.00       4713.46       418.08 o                         
   5   3  16       3816.99       3633.76       279.76 o                         
   6   3  16        567.44        747.19       149.24 o                         
   7   3  16       1122.38       1300.00       160.38 o                         
   8   3  16       3749.18       4276.86       269.69 o                         
   9   3  16       1501.67       1633.44       183.15 o                         
  10   3  16        377.98        370.58        93.36 o                         
  -9   4  16       1271.40       1184.38       165.01 o                         
  -8   4  16         91.47        144.32        78.13 o                         
  -7   4  16       1101.01       1120.36       200.25 o                         
  -6   4  16        581.58        407.70        94.02 o                         
  -5   4  16       6366.52       6202.46       356.68 o                         
  -4   4  16       5503.89       4731.12       399.33 o                         
  -3   4  16       9779.72       9791.90       400.43 o                         
  -2   4  16        829.13        864.23        98.30 o                         
  -1   4  16       2679.54       2741.91       218.49 o                         
   0   4  16        861.54        840.63       115.02 o                         
   1   4  16       2923.88       3085.71       262.60 o                         
   2   4  16        824.01        931.80       102.19 o                         
   3   4  16      10307.96      10360.84       384.99 o                         
   4   4  16       5671.43       5473.76       339.17 o                         
   5   4  16       5230.66       4933.68       403.72 o                         
   6   4  16        530.08        418.17        88.93 o                         
   7   4  16        833.63        705.51       113.06 o                         
   8   4  16        133.27        145.30        60.11 o                         
   9   4  16       1410.86       1434.29       128.05 o                         
  -7   5  16       1032.00       1133.26       193.21 o                         
  -6   5  16        173.32        337.17       121.11 o                         
  -5   5  16        717.54        682.89       178.10 o                         
  -4   5  16       1649.66       1732.59       278.44 o                         
  -3   5  16       3554.69       3684.74       282.48 o                         
  -2   5  16       2428.12       2350.49       226.18 o                         
  -1   5  16       3230.37       3219.55       222.45 o                         
   0   5  16       3680.41       3661.08       239.00 o                         
   1   5  16       3228.12       3413.27       280.92 o                         
   2   5  16       2694.67       3032.11       259.54 o                         
   3   5  16       3594.33       3809.26       289.43 o                         
   4   5  16       1839.41       1472.62       255.45 o                         
   5   5  16       1009.60       1177.93       230.01 o                         
   6   5  16        139.93        149.81       104.21 o                         
   7   5  16        611.79       1130.30       211.80 o                         
   8   5  16        721.82        877.36       168.07 o                         
   9   5  16       2478.88       2574.32       239.07 o                         
  -7   6  16       2964.23       2936.88       294.44 o                         
  -6   6  16       3720.29       4067.38       384.26 o                         
  -5   6  16       1666.53       1380.04       239.74 o                         
  -4   6  16       1546.21       1457.25       257.53 o                         
  -3   6  16       2828.02       2379.23       227.76 o                         
  -2   6  16       5787.56       5990.74       361.60 o                         
  -1   6  16       8406.31       8370.89       361.26 o                         
   0   6  16        716.68        790.95       114.49 o                         
   1   6  16       9626.18      10067.71       330.23 o                         
   2   6  16       5078.54       5082.02       384.52 o                         
   3   6  16       3533.11       3794.52       286.90 o                         
   4   6  16       1484.10       1793.07       271.75 o                         
   5   6  16       1615.15       1593.34       250.24 o                         
   6   6  16       4357.42       4705.62       405.51 o                         
   7   6  16       2753.53       3068.09       312.27 o                         
   8   6  16        957.59       1016.26       166.22 o                         
  -7   7  16       1768.94       1348.79       186.68 o                         
  -6   7  16       3213.37       3175.62       328.46 o                         
  -5   7  16       1365.39       1550.05       248.00 o                         
  -4   7  16        677.27        699.51       185.44 o                         
  -3   7  16        712.77        582.50       173.72 o                         
  -2   7  16        933.95       1172.98       138.70 o                         
  -1   7  16       1427.95       1477.00       150.42 o                         
   0   7  16       7868.20       8340.86       409.27 o                         
   1   7  16       1546.14       1587.64       129.25 o                         
   2   7  16        987.31       1056.99       129.21 o                         
   3   7  16        675.67        656.87       116.74 o                         
   4   7  16        791.14       1145.35       214.41 o                         
   5   7  16       1206.75       1275.56       209.57 o                         
   6   7  16       3620.53       3984.74       351.47 o                         
   7   7  16       2062.59       2051.86       234.04 o                         
   8   7  16       1326.76       1425.78       168.70 o                         
  -7   8  16       1815.72       2053.02       231.82 o                         
  -6   8  16       1777.21       2000.38       251.24 o                         
  -5   8  16        480.80        517.42       158.53 o                         
  -4   8  16       1437.74       1423.37       251.99 o                         
  -3   8  16        658.41        757.72       133.32 o                         
  -2   8  16       7528.34       7631.35       418.02 o                         
  -1   8  16       5583.65       6112.89       291.44 o                         
   0   8  16         47.72         94.29        35.26 o                         
   1   8  16       4918.65       5042.68       218.13 o                         
   2   8  16       7019.76       7338.08       297.08 o                         
   3   8  16        411.24        467.98        93.10 o                         
   4   8  16       1756.82       1778.57       166.66 o                         
   5   8  16        628.77        622.85       139.73 o                         
   6   8  16       1898.97       1979.40       223.64 o                         
   7   8  16       1989.36       2116.30       207.90 o                         
  -6   9  16       5434.84       5917.74       269.77 o                         
  -5   9  16       2420.43       2589.06       203.48 o                         
  -4   9  16       1046.46       1205.69       149.03 o                         
  -3   9  16        968.14        846.60       280.78 o                         
  -2   9  16        890.09        931.38       143.89 o                         
  -1   9  16        627.97        561.57        81.82 o                         
   0   9  16         26.13        -10.66        37.28 o                         
   1   9  16        733.20        825.49       120.56 o                         
   2   9  16        618.06        711.70       111.91 o                         
   3   9  16       1063.62       1082.47       179.25 o                         
   4   9  16       1138.67       1158.16       177.48 o                         
   5   9  16       2126.28       1898.54       212.12 o                         
   6   9  16       5249.73       5148.57       313.70 o                         
  -5  10  16        203.93        129.73        68.65 o                         
  -4  10  16        877.33        901.67       189.95 o                         
  -3  10  16        510.41        511.63        93.93 o                         
  -2  10  16       5982.43       6728.14       324.77 o                         
  -1  10  16       2067.86       1872.26       156.55 o                         
   0  10  16         51.55         13.02        22.42 o                         
   1  10  16       2003.09       2062.83       166.90 o                         
   2  10  16       6879.67       6733.25       400.16 o                         
   3  10  16        356.68        428.87       105.73 o                         
   4  10  16        921.34       1048.75       148.25 o                         
   5  10  16        157.01        180.41        59.66 o                         
  -2  11  16        364.35        333.39        60.64 o                         
  -1  11  16        134.62         75.85        42.26 o                         
   0  11  16        111.46         30.15        24.65 o                         
   1  11  16         79.79         94.26        63.68 o                         
   2  11  16        416.29        218.69        66.81 o                         
   1   0  17        840.12        999.25       118.71 o                         
   2   0  17       3701.94       3954.01       235.17 o                         
   3   0  17       6533.58       6535.11       300.77 o                         
   4   0  17       2357.60       2389.33       225.82 o                         
   5   0  17        310.00        221.44        72.11 o                         
   6   0  17       3160.13       3134.39       353.82 o                         
   7   0  17       1894.28       2020.91       278.27 o                         
   8   0  17       5690.74       6865.02       472.36 o                         
   9   0  17        341.62        484.33        85.30 o                         
  -9   1  17        103.96         32.73        38.60 o                         
  -8   1  17       3224.12       3441.40       326.93 o                         
  -7   1  17        390.40        477.00       142.02 o                         
  -6   1  17        774.12        793.89       123.91 o                         
  -5   1  17       3028.79       2641.89       231.24 o                         
  -4   1  17       1020.58        875.61       140.10 o                         
  -3   1  17       5842.34       5454.55       277.17 o                         
  -2   1  17        130.88        117.12        60.98 o                         
  -1   1  17       1951.30       2028.13       397.17 o                         
   0   1  17      33618.92      34436.82      1725.27 o                         
   1   1  17       1346.89       1559.77       251.66 o                         
   2   1  17        147.98        249.25        59.93 o                         
   3   1  17       6306.59       6708.75       551.69 o                         
   4   1  17        790.68        736.40       191.44 o                         
   5   1  17       2619.28       2639.00       339.03 o                         
   6   1  17        567.12        444.80       140.64 o                         
   7   1  17        338.02        223.64        85.31 o                         
   8   1  17       3032.51       3188.31       274.80 o                         
   9   1  17        103.14        215.14        63.05 o                         
  -9   2  17        652.26        902.51       149.74 o                         
  -8   2  17       4075.38       4246.20       355.89 o                         
  -7   2  17       2330.19       2494.83       293.51 o                         
  -6   2  17        654.44        724.29       145.12 o                         
  -5   2  17       5668.48       5388.56       326.23 o                         
  -4   2  17       3490.26       3293.17       263.11 o                         
  -3   2  17       2389.59       2486.52       186.39 o                         
  -2   2  17        740.71        761.25       109.77 o                         
  -1   2  17       1977.83       2236.76       221.02 o                         
   0   2  17        823.93        968.84       118.39 o                         
   1   2  17       1441.05       1619.42       183.95 o                         
   2   2  17        565.67        537.48       170.66 o                         
   3   2  17       1568.62       1592.40       267.63 o                         
   4   2  17       3449.65       3545.70       275.58 o                         
   5   2  17       6261.46       6120.70       360.36 o                         
   6   2  17        745.27        722.25       132.34 o                         
   7   2  17       2703.96       2997.32       233.63 o                         
   8   2  17       4305.02       4383.77       286.23 o                         
   9   2  17        859.22        823.25       100.21 o                         
  -9   3  17        532.45        566.97       106.16 o                         
  -8   3  17        710.89        716.81       145.63 o                         
  -7   3  17        424.73        407.01       124.46 o                         
  -6   3  17        164.48        167.63        52.52 o                         
  -5   3  17       1796.99       1719.35       186.62 o                         
  -4   3  17      12033.91      11866.99       494.79 o                         
  -3   3  17       7381.98       7431.60       335.00 o                         
  -2   3  17        382.22        382.81        88.15 o                         
  -1   3  17       2002.12       1851.63       165.47 o                         
   0   3  17       1970.36       2014.13       173.70 o                         
   1   3  17       3700.78       3680.22       283.50 o                         
   2   3  17        364.86        345.07        72.08 o                         
   3   3  17       8136.11       7944.45       579.70 o                         
   4   3  17      12693.97      13282.09       562.82 o                         
   5   3  17       1815.72       1811.35       191.07 o                         
   6   3  17         89.94         93.56        49.70 o                         
   7   3  17        385.33        321.00        77.45 o                         
   8   3  17        466.09        583.78        93.95 o                         
   9   3  17        584.59        412.95       265.21 o                         
  -8   4  17        856.08        799.54       137.67 o                         
  -7   4  17       2485.00       2404.92       263.29 o                         
  -6   4  17        804.49        818.20       124.33 o                         
  -5   4  17       2791.73       3027.86       241.51 o                         
  -4   4  17       3311.84       3600.47       273.88 o                         
  -3   4  17        519.53        405.00        69.57 o                         
  -2   4  17       8055.94       8712.99       306.43 o                         
  -1   4  17        823.85        843.00        98.76 o                         
   0   4  17       1522.35       1628.36       156.68 o                         
   1   4  17        563.24        535.71        90.82 o                         
   2   4  17       8873.90       9582.34       367.15 o                         
   3   4  17        446.73        617.94       125.46 o                         
   4   4  17       2833.45       2892.09       239.13 o                         
   5   4  17       2659.90       2737.51       269.62 o                         
   6   4  17        604.96        621.92       108.65 o                         
   7   4  17       2557.97       2925.61       213.42 o                         
   8   4  17        827.92        653.93        99.65 o                         
   9   4  17        422.08        449.86       101.68 o                         
  -6   5  17        731.84        671.94       154.13 o                         
  -5   5  17        305.88        200.91       102.00 o                         
  -4   5  17       6828.97       6736.56       535.20 o                         
  -3   5  17       2168.30       2164.19       177.56 o                         
  -2   5  17       1907.15       1715.77       160.85 o                         
  -1   5  17       8961.37       9203.17       371.46 o                         
   0   5  17         42.23         95.44        53.52 o                         
   1   5  17       8180.23       8217.66       422.88 o                         
   2   5  17       2344.02       2343.79       222.62 o                         
   3   5  17       2182.44       1988.79       282.19 o                         
   4   5  17       6938.95       6759.10       508.14 o                         
   5   5  17        253.55        357.15       132.27 o                         
   6   5  17        656.68        645.13       153.15 o                         
   7   5  17       3024.09       3113.56       308.93 o                         
   8   5  17        808.16       1306.58       180.28 o                         
  -7   6  17        250.98        419.24       108.22 o                         
  -6   6  17        879.99        737.84       157.94 o                         
  -5   6  17        372.94        501.58       140.44 o                         
  -4   6  17       2047.28       1834.97       278.79 o                         
  -3   6  17        890.57        963.88       164.85 o                         
  -2   6  17       2448.29       2472.46       189.83 o                         
  -1   6  17       4643.31       5104.62       274.05 o                         
   0   6  17        662.92        637.43       101.55 o                         
   1   6  17       4652.48       5266.26       278.09 o                         
   2   6  17       2440.06       2626.86       228.66 o                         
   3   6  17        991.91        874.31       180.01 o                         
   4   6  17       2059.91       2070.54       271.79 o                         
   5   6  17        686.43        862.14       175.33 o                         
   6   6  17        999.18       1004.03       181.04 o                         
   7   6  17        146.51        274.64        88.57 o                         
   8   6  17        108.78        136.23        60.72 o                         
  -6   7  17        609.63        789.09       108.34 o                         
  -5   7  17        407.71        300.24        74.82 o                         
  -4   7  17        515.33        469.43       103.24 o                         
  -3   7  17       2322.02       2368.94       223.75 o                         
  -2   7  17       5550.17       5857.58       281.78 o                         
  -1   7  17       5692.95       5978.19       287.16 o                         
   0   7  17       1636.36       1511.84       143.62 o                         
   1   7  17       5163.33       5398.62       224.48 o                         
   2   7  17       4854.67       5235.43       253.91 o                         
   3   7  17       1312.00       1140.30       136.91 o                         
   4   7  17        487.42        577.68       139.47 o                         
   5   7  17        476.04        680.58       151.59 o                         
   6   7  17        682.68        640.32       138.25 o                         
   7   7  17       5086.62       5266.04       327.57 o                         
  -6   8  17       7035.88       7790.36       600.04 o                         
  -5   8  17        801.09        794.96       117.51 o                         
  -4   8  17        215.79        159.39        59.54 o                         
  -3   8  17         35.33         40.63        63.68 o                         
  -2   8  17       1018.24       1191.63       161.73 o                         
  -1   8  17       4433.31       4449.16       233.94 o                         
   0   8  17        291.72        253.46        50.75 o                         
   1   8  17       4582.01       4608.10       193.93 o                         
   2   8  17        877.35       1019.21       104.43 o                         
   3   8  17         44.57        109.55        47.02 o                         
   4   8  17        327.24        281.80        68.05 o                         
   5   8  17       1032.95        991.64       107.65 o                         
   6   8  17       6774.09       7227.62       379.15 o                         
  -5   9  17         60.93         42.59        33.25 o                         
  -4   9  17       3106.11       3261.33       218.91 o                         
  -3   9  17       2339.24       2119.12       185.85 o                         
  -2   9  17       4378.54       5040.02       290.61 o                         
  -1   9  17        630.92        655.46       108.12 o                         
   0   9  17       1932.07       2073.10       141.45 o                         
   1   9  17        661.53        623.42        98.78 o                         
   2   9  17       4482.98       4479.62       327.70 o                         
   3   9  17       2714.43       2746.53       252.64 o                         
   4   9  17       2863.48       3058.07       253.77 o                         
   5   9  17         63.31         20.29        29.61 o                         
  -3  10  17       2545.71       2308.98       493.53 o                         
  -2  10  17         54.37         37.84        80.70 o                         
  -1  10  17        236.02        237.86        72.40 o                         
   0  10  17        131.67        119.59        43.69 o                         
   1  10  17        424.97        182.37        61.71 o                         
   2  10  17        115.07        144.24        54.14 o                         
   3  10  17       2652.05       1708.95       170.03 o                         
   0   0  18       1980.39       1938.45       286.22 o                         
   1   0  18      11382.14      11231.56       479.91 o                         
   2   0  18        431.31        390.08        79.40 o                         
   3   0  18         38.59         36.39        46.34 o                         
   4   0  18       2352.21       1987.53       327.04 o                         
   5   0  18        471.25        416.48       146.11 o                         
   6   0  18        633.48        826.23       146.92 o                         
   7   0  18        286.85        303.11        78.82 o                         
   8   0  18        585.04        615.35        93.29 o                         
   9   0  18       1674.54       1248.58       264.06 o                         
  -9   1  18        148.12        166.93        56.42 o                         
  -8   1  18        139.20        188.17        57.39 o                         
  -7   1  18       7837.17       8157.77       507.91 o                         
  -6   1  18          5.13         85.96        86.45 o                         
  -5   1  18       1252.63       1113.06       148.35 o                         
  -4   1  18       1246.68       1192.50       161.43 o                         
  -3   1  18       2945.63       2738.08       194.14 o                         
  -2   1  18       2997.76       2858.84       201.35 o                         
  -1   1  18       6556.09       6539.80       401.83 o                         
   0   1  18         20.90         16.66        43.34 o                         
   1   1  18       5826.59       5882.44       497.00 o                         
   2   1  18       2416.92       2164.49       321.54 o                         
   3   1  18       2748.72       2527.38       342.02 o                         
   4   1  18       1288.75       1059.34       215.80 o                         
   5   1  18       1483.90       1361.08       165.29 o                         
   6   1  18         51.46        156.98        65.31 o                         
   7   1  18       7628.02       7970.38       359.51 o                         
   8   1  18        165.65        157.09        56.07 o                         
   9   1  18        155.48         43.88        65.39 o                         
  -9   2  18        770.39        721.85       118.83 o                         
  -8   2  18        119.06        172.88        67.58 o                         
  -7   2  18       1232.50       1095.54       184.18 o                         
  -6   2  18       3444.21       3121.67       229.05 o                         
  -5   2  18       3959.80       4103.61       274.71 o                         
  -4   2  18        602.77        669.72       121.55 o                         
  -3   2  18       4386.55       4155.86       239.59 o                         
  -2   2  18       4983.85       4629.34       254.37 o                         
  -1   2  18       6564.60       6827.07       379.79 o                         
   0   2  18        558.09        465.30       195.13 o                         
   1   2  18       7599.21       7538.70       560.03 o                         
   2   2  18       5035.67       5084.16       330.55 o                         
   3   2  18       4864.57       4957.08       463.59 o                         
   4   2  18        734.12        511.21       143.14 o                         
   5   2  18       3359.17       3472.71       258.06 o                         
   6   2  18       3283.39       3200.86       238.42 o                         
   7   2  18       1246.35       1176.77       138.02 o                         
   8   2  18        299.27        234.66        99.18 o                         
   9   2  18        799.73        813.51       125.18 o                         
  -8   3  18        178.34        198.05        75.97 o                         
  -7   3  18       1628.81       1674.86       217.63 o                         
  -6   3  18       2162.33       2173.09       185.95 o                         
  -5   3  18       2176.25       2370.50       206.63 o                         
  -4   3  18       5976.10       5683.22       331.44 o                         
  -3   3  18       6390.29       6627.63       362.48 o                         
  -2   3  18       1960.21       1953.61       168.55 o                         
  -1   3  18        504.06        484.36        78.43 o                         
   0   3  18        724.13        764.14       106.41 o                         
   1   3  18        293.88        290.57        67.29 o                         
   2   3  18       2265.99       2437.13       224.38 o                         
   3   3  18       5867.88       5986.64       496.54 o                         
   4   3  18       5741.46       5871.32       335.75 o                         
   5   3  18       1771.72       1807.79       182.57 o                         
   6   3  18       1808.87       1697.06       194.63 o                         
   7   3  18       2262.43       2348.93       185.79 o                         
   8   3  18        232.36        300.23        66.17 o                         
  -7   4  18        117.68         80.58        49.19 o                         
  -6   4  18        529.88        599.60        94.67 o                         
  -5   4  18       4833.39       4519.80       436.58 o                         
  -4   4  18       2032.10       2037.62       196.93 o                         
  -3   4  18       5741.11       5659.43       270.46 o                         
  -2   4  18        398.84        387.53        62.31 o                         
  -1   4  18       1402.11       1464.56       125.28 o                         
   0   4  18       4791.69       5061.78       271.70 o                         
   1   4  18        867.01        866.36        98.07 o                         
   2   4  18        348.61        350.53        86.45 o                         
   3   4  18       5055.45       4812.03       425.70 o                         
   4   4  18       2313.83       2008.88       190.48 o                         
   5   4  18       4921.19       4867.70       283.51 o                         
   6   4  18        451.78        247.34        68.31 o                         
   7   4  18        142.19         32.65       159.67 o                         
   8   4  18       1942.98       2211.70       219.26 o                         
  -6   5  18       2631.95       2807.93       285.53 o                         
  -5   5  18        134.03        179.62        94.52 o                         
  -4   5  18       1772.73       1647.98       178.18 o                         
  -3   5  18       2996.16       2708.94       385.92 o                         
  -2   5  18       1153.69       1192.54       129.26 o                         
  -1   5  18       1424.91       1465.12       143.66 o                         
   0   5  18       7558.88       7803.52       349.77 o                         
   1   5  18       1514.75       1515.17       146.33 o                         
   2   5  18       1316.93       1386.14       262.72 o                         
   3   5  18       3129.21       3065.75       321.58 o                         
   4   5  18       1968.80       2056.08       261.19 o                         
   5   5  18        182.74        174.15        90.77 o                         
   6   5  18       2451.05       2513.11       268.32 o                         
   7   5  18        173.17        221.29        84.02 o                         
   8   5  18       1144.73       1231.22       149.97 o                         
  -6   6  18        472.40        505.90       117.33 o                         
  -5   6  18        405.74        223.04        64.33 o                         
  -4   6  18        660.37        550.83       104.13 o                         
  -3   6  18       3632.31       3940.25       546.42 o                         
  -2   6  18       1594.82       1595.14       145.83 o                         
  -1   6  18       3425.99       3368.94       213.07 o                         
   0   6  18       2015.47       2118.19       179.80 o                         
   1   6  18       3023.48       3120.28       203.85 o                         
   2   6  18       1812.63       1858.41       151.58 o                         
   3   6  18       3409.98       3075.86       306.06 o                         
   4   6  18        816.46        869.89       165.04 o                         
   5   6  18        568.05        562.32       126.37 o                         
   6   6  18        582.10        669.87       131.84 o                         
   7   6  18       1610.56       1713.97       181.87 o                         
  -6   7  18        440.68        365.61        97.18 o                         
  -5   7  18       3129.13       3300.23       219.36 o                         
  -4   7  18        147.23         74.14        51.50 o                         
  -3   7  18        853.49        788.27       121.81 o                         
  -2   7  18        242.12        105.10        98.76 o                         
  -1   7  18       2442.49       2455.68       175.12 o                         
   0   7  18      10088.93      10240.53       353.32 o                         
   1   7  18       1944.40       1743.27       145.50 o                         
   2   7  18        210.26        174.03        52.17 o                         
   3   7  18        730.17        720.26       105.15 o                         
   4   7  18        361.39        369.71        72.06 o                         
   5   7  18       3605.54       3911.90       214.75 o                         
   6   7  18        496.92        562.56        78.32 o                         
  -5   8  18        594.46        577.55        85.90 o                         
  -4   8  18       3926.80       4279.35       249.91 o                         
  -3   8  18        366.12        410.56        83.76 o                         
  -2   8  18        203.90         49.69       107.66 o                         
  -1   8  18       4620.26       4665.40       282.37 o                         
   0   8  18        149.62        130.71        35.18 o                         
   1   8  18       4703.05       4715.96       207.09 o                         
   2   8  18        183.14        175.27        50.41 o                         
   3   8  18        249.00        221.48        62.67 o                         
   4   8  18       3673.95       3628.88       190.74 o                         
   5   8  18        481.55        425.48        86.29 o                         
  -4   9  18       1876.10       1927.03       188.67 o                         
  -3   9  18       1751.99       1799.65       152.73 o                         
  -2   9  18       1236.42       1422.28       140.75 o                         
  -1   9  18        592.48        614.67        96.76 o                         
   0   9  18        623.00        389.55       143.37 o                         
   1   9  18        690.75        711.54       114.37 o                         
   2   9  18       1434.67        880.58       127.03 o                         
   3   9  18       1745.51       1180.97       142.97 o                         
  -1  10  18       1277.66       1155.67       158.08 o                         
   1   0  19       8566.93       9215.22       359.20 o                         
   2   0  19        212.22         87.26        66.73 o
[truncated: 29,080 more chars]
